# Supplementary material for: Simple, Single-Shot Phosphoproteomic Analysis of Heat-Stable Tau Identifies Age-Related Changes in pS235- and pS396-Tau Levels in Non-human Primates
Source: Front Aging Neurosci. 2021 Nov 18;13:767322. doi: 10.3389/fnagi.2021.767322 (PMC8637411; doi:10.3389/fnagi.2021.767322)
Supplement: Supplementary file 2 [file Table_1.XLSX]

## Sheet: S1_Scaff_Protein_Report
20_11_03_tau_y_v_a, Samples report created on 05/05/2021
Experiment: 20_11_03_tau_y_v_a
	Peak List Generator: unknown
		Version: unknown
		Charge States Calculated: unknown
		Deisotoped: unknown
		Textual Annotation: unknown
	Database Set: 2 Databases
		Database Name: Leslie_X7_4
			Version: unknown
			Taxonomy: All Entries
			Number of Proteins: 0
		Database Name: Leslie_X7_4; Uniprot_Rat
			Version: unknown
			Taxonomy: All Entries
			Number of Proteins: 0
		Explain Database w/ < 1000 entries:
		Does database contain common contaminants?: unknown
	Search Engine Set: 1 Search Engine
		Search Engine: Mascot
			Version: Mascot version 2.7.0 in Proteome Discoverer 2.2.0.388
			Samples: All Samples
			Fragment Tolerance: 0.020 Da (Monoisotopic)
			Parent Tolerance: 10.0 PPM (Monoisotopic)
			Fixed Modifications:
			Variable Modifications: +1 on N (Deamidated), +16 on M (Oxidation), +42 on Peptide N-Terminal K (Acetyl), +57 on C (Carbamidomethyl), +76 on C (DeStreak), +80 on SY (Phospho), +114 on K (GG)
			Database: Leslie_X7_4 (unknown version, 0 entries) (QEp20-4063_Leslie_F7_DTT_TiO2_200929122119, QEp20-4067_Leslie_F7_TCEP_TiO2, QEp20-4004_Leslie_Y2_DTT_TiO2, QEp20-4008_Leslie_Y2_TCEP_TiO2, QEp20-4013_Leslie_30A_DTT_TiO2, QEp20-4017_Leslie_30A_TCEP_TiO2, QEp20-4022_Leslie_Y4_DTT_TiO2, QEp20-4026_Leslie_Y4_TCEP_TiO2, QEp20-4031_Leslie_30B_DTT_TiO2, QEp20-4035_Leslie_30B_TCEP_TiO2, QEp20-4040_Lesl…
			Digestion Enzyme: stricttrypsin (QEp20-4063_Leslie_F7_DTT_TiO2_200929122119, QEp20-4067_Leslie_F7_TCEP_TiO2, QEp20-4004_Leslie_Y2_DTT_TiO2, QEp20-4008_Leslie_Y2_TCEP_TiO2, QEp20-4013_Leslie_30A_DTT_TiO2, QEp20-4017_Leslie_30A_TCEP_TiO2, QEp20-4022_Leslie_Y4_DTT_TiO2, QEp20-4026_Leslie_Y4_TCEP_TiO2, QEp20-4031_Leslie_30B_DTT_TiO2, QEp20-4035_Leslie_30B_TCEP_TiO2, QEp20-4040_Leslie_Y8_DTT_TiO2, QEp…
			Max Missed Cleavages: 3 (QEp20-4063_Leslie_F7_DTT_TiO2_200929122119, QEp20-4067_Leslie_F7_TCEP_TiO2, QEp20-4004_Leslie_Y2_DTT_TiO2, QEp20-4008_Leslie_Y2_TCEP_TiO2, QEp20-4013_Leslie_30A_DTT_TiO2, QEp20-4017_Leslie_30A_TCEP_TiO2, QEp20-4022_Leslie_Y4_DTT_TiO2, QEp20-4026_Leslie_Y4_TCEP_TiO2, QEp20-4031_Leslie_30B_DTT_TiO2, QEp20-4035_Leslie_30B_TCEP_TiO2, QEp20-4040_Leslie_Y8_DTT_TiO2, QEp20-4044_…
			Probability Model:
				QEp20-4063_Leslie_Aged4_DTT_TiO2_200929122119: Peptide Prophet with Delta Mass Correction (No decoys found) [all charge states]
				QEp20-4063_Leslie_Aged4_DTT_TiO2_200929122119-(1): LFDR Model, Classifier data: Bayes, Good (50%) IonScore - IdentityScore m:1.17/s:18.5 Ion Score m:39.7/s:19.4 Identity Score m:NA Homology Score m:NA Delta Ion Score m:NA m:0.000/s:0.0000000000000000000000374, Bad (50%) IonScore - IdentityScore m:-29.1/s:6.72 Ion Score m:5.02/s:4.34 Identity Score m:NA Homology Score m:NA Delta Ion Score m:NA m:0…
				QEp20-4067_Leslie_Aged4_TCEP_TiO2: Peptide Prophet with Delta Mass Correction (No decoys found) [all charge states]
				QEp20-4067_Leslie_Aged4_TCEP_TiO2-(1): LFDR Model, Classifier data: Bayes, Good (67%) IonScore - IdentityScore m:1.86/s:20.5 Ion Score m:40.0/s:21.5 Identity Score m:NA Homology Score m:NA Delta Ion Score m:NA m:0.000/s:0.0000000000000000000000374, Bad (33%) IonScore - IdentityScore m:-29.1/s:8.16 Ion Score m:3.96/s:4.07 Identity Score m:NA Homology Score m:NA Delta Ion Score m:NA m:0.000/s:0.000…
				QEp20-4004_Leslie_Young1_DTT_TiO2: Peptide Prophet with Delta Mass Correction (No decoys found) [all charge states]
				QEp20-4004_Leslie_Young1_DTT_TiO2-(1): LFDR Model, Classifier data: Bayes, Good (50%) IonScore - IdentityScore m:2.58/s:18.8 Ion Score m:41.4/s:19.7 Identity Score m:NA Homology Score m:NA Delta Ion Score m:NA m:0.000/s:0.0000000000000000000000374, Bad (50%) IonScore - IdentityScore m:-27.7/s:6.44 Ion Score m:4.96/s:4.53 Identity Score m:NA Homology Score m:NA Delta Ion Score m:NA m:0.000/s:0.000…
				QEp20-4008_Leslie_Young1_TCEP_TiO2: Peptide Prophet with Delta Mass Correction (No decoys found) [all charge states]
				QEp20-4008_Leslie_Young1_TCEP_TiO2-(1): LFDR Model, Classifier data: Bayes, Good (54%) IonScore - IdentityScore m:1.39/s:19.5 Ion Score m:39.8/s:20.3 Identity Score m:NA Homology Score m:NA Delta Ion Score m:NA m:0.000/s:0.0000000000000000000000374, Bad (46%) IonScore - IdentityScore m:-30.0/s:7.84 Ion Score m:4.15/s:4.02 Identity Score m:NA Homology Score m:NA Delta Ion Score m:NA m:0.000/s:0.00…
				QEp20-4013_Leslie_Aged1_DTT_TiO2: Peptide Prophet with Delta Mass Correction (No decoys found) [all charge states]
				QEp20-4013_Leslie_Aged1_DTT_TiO2-(1): LFDR Model, Classifier data: Bayes, Good (50%) IonScore - IdentityScore m:1.57/s:19.0 Ion Score m:40.0/s:20.0 Identity Score m:NA Homology Score m:NA Delta Ion Score m:NA m:0.000/s:0.0000000000000000000000374, Bad (50%) IonScore - IdentityScore m:-29.9/s:7.87 Ion Score m:4.16/s:4.11 Identity Score m:NA Homology Score m:NA Delta Ion Score m:NA m:0.000/s:0.0000…
				QEp20-4017_Leslie_Aged1_TCEP_TiO2: Peptide Prophet with Delta Mass Correction (No decoys found) [all charge states]
				QEp20-4017_Leslie_Aged1_TCEP_TiO2-(1): LFDR Model, Classifier data: Bayes, Good (60%) IonScore - IdentityScore m:3.36/s:20.4 Ion Score m:41.6/s:21.3 Identity Score m:NA Homology Score m:NA Delta Ion Score m:NA m:0.000/s:0.0000000000000000000000374, Bad (40%) IonScore - IdentityScore m:-29.8/s:8.10 Ion Score m:4.23/s:4.19 Identity Score m:NA Homology Score m:NA Delta Ion Score m:NA m:0.000/s:0.000…
				QEp20-4022_Leslie_Young2_DTT_TiO2: Peptide Prophet with Delta Mass Correction (No decoys found) [all charge states]
				QEp20-4022_Leslie_Young2_DTT_TiO2-(1): LFDR Model, Classifier data: Bayes, Good (50%) IonScore - IdentityScore m:1.37/s:18.7 Ion Score m:39.9/s:19.7 Identity Score m:NA Homology Score m:NA Delta Ion Score m:NA m:0.000/s:0.0000000000000000000000374, Bad (50%) IonScore - IdentityScore m:-29.2/s:7.60 Ion Score m:4.25/s:4.18 Identity Score m:NA Homology Score m:NA Delta Ion Score m:NA m:0.000/s:0.000…
				QEp20-4026_Leslie_Young2_TCEP_TiO2: Peptide Prophet with Delta Mass Correction (No decoys found) [all charge states]
				QEp20-4026_Leslie_Aged1_TCEP_TiO2-(1): LFDR Model, Classifier data: Bayes, Good (57%) IonScore - IdentityScore m:2.26/s:20.0 Ion Score m:40.5/s:20.9 Identity Score m:NA Homology Score m:NA Delta Ion Score m:NA m:0.000/s:0.0000000000000000000000374, Bad (43%) IonScore - IdentityScore m:-30.0/s:7.96 Ion Score m:4.08/s:4.03 Identity Score m:NA Homology Score m:NA Delta Ion Score m:NA m:0.000/s:0.000…
				QEp20-4031_Leslie_Aged2_DTT_TiO2: Peptide Prophet with Delta Mass Correction (No decoys found) [all charge states]
				QEp20-4031_Leslie_Aged2_DTT_TiO2-(1): LFDR Model, Classifier data: Bayes, Good (51%) IonScore - IdentityScore m:1.43/s:18.7 Ion Score m:40.0/s:19.6 Identity Score m:NA Homology Score m:NA Delta Ion Score m:NA m:0.000/s:0.0000000000000000000000374, Bad (49%) IonScore - IdentityScore m:-30.0/s:8.13 Ion Score m:4.03/s:4.12 Identity Score m:NA Homology Score m:NA Delta Ion Score m:NA m:0.000/s:0.0000…
				QEp20-4035_Leslie_Aged2_TCEP_TiO2: Peptide Prophet with Delta Mass Correction (No decoys found) [all charge states]
				QEp20-4035_Leslie_Aged2_TCEP_TiO2-(1): LFDR Model, Classifier data: Bayes, Good (63%) IonScore - IdentityScore m:2.85/s:20.2 Ion Score m:41.1/s:21.1 Identity Score m:NA Homology Score m:NA Delta Ion Score m:NA m:0.000/s:0.0000000000000000000000374, Bad (37%) IonScore - IdentityScore m:-29.5/s:8.16 Ion Score m:4.02/s:4.10 Identity Score m:NA Homology Score m:NA Delta Ion Score m:NA m:0.000/s:0.000…
				QEp20-4040_Leslie_Young3_DTT_TiO2: Peptide Prophet with Delta Mass Correction (No decoys found) [all charge states]
				QEp20-4040_Leslie_Young3_DTT_TiO2-(1): LFDR Model, Classifier data: Bayes, Good (54%) IonScore - IdentityScore m:0.351/s:18.7 Ion Score m:39.0/s:19.6 Identity Score m:NA Homology Score m:NA Delta Ion Score m:NA m:0.000/s:0.0000000000000000000000374, Bad (46%) IonScore - IdentityScore m:-30.2/s:8.09 Ion Score m:3.95/s:3.98 Identity Score m:NA Homology Score m:NA Delta Ion Score m:NA m:0.000/s:0.00…
				QEp20-4044_Leslie_Young3_TCEP_TiO2: Peptide Prophet with Delta Mass Correction (No decoys found) [all charge states]
				QEp20-4044_Leslie_Young3_TCEP_TiO2-(1): LFDR Model, Classifier data: Bayes, Good (62%) IonScore - IdentityScore m:0.409/s:20.2 Ion Score m:38.8/s:21.1 Identity Score m:NA Homology Score m:NA Delta Ion Score m:NA m:0.000/s:0.0000000000000000000000374, Bad (38%) IonScore - IdentityScore m:-30.0/s:8.05 Ion Score m:4.02/s:3.94 Identity Score m:NA Homology Score m:NA Delta Ion Score m:NA m:0.000/s:0.0…
				QEp20-4049_Leslie_Aged3_DTT_TiO2: Peptide Prophet with Delta Mass Correction (No decoys found) [all charge states]
				QEp20-4049_Leslie_Aged3_DTT_TiO2-(1): LFDR Model, Classifier data: Bayes, Good (52%) IonScore - IdentityScore m:0.988/s:19.0 Ion Score m:39.5/s:19.9 Identity Score m:NA Homology Score m:NA Delta Ion Score m:NA m:0.000/s:0.0000000000000000000000374, Bad (48%) IonScore - IdentityScore m:-30.0/s:8.13 Ion Score m:3.98/s:4.11 Identity Score m:NA Homology Score m:NA Delta Ion Score m:NA m:0.000/s:0.000…
				QEp20-4053_Leslie_Aged3_TCEP_TiO2: Peptide Prophet with Delta Mass Correction (No decoys found) [all charge states]
				QEp20-4053_Leslie_Aged3_TCEP_TiO2-(1): LFDR Model, Classifier data: Bayes, Good (67%) IonScore - IdentityScore m:1.73/s:20.3 Ion Score m:39.8/s:21.2 Identity Score m:NA Homology Score m:NA Delta Ion Score m:NA m:0.000/s:0.0000000000000000000000374, Bad (33%) IonScore - IdentityScore m:-29.3/s:8.16 Ion Score m:4.04/s:4.14 Identity Score m:NA Homology Score m:NA Delta Ion Score m:NA m:0.000/s:0.000…
				QEp20-4058_Leslie_Young4_DTT_TiO2: Peptide Prophet with Delta Mass Correction (No decoys found) [all charge states]
				QEp20-4058_Leslie_Young4_DTT_TiO2-(1): LFDR Model, Classifier data: Bayes, Good (54%) IonScore - IdentityScore m:0.701/s:19.2 Ion Score m:39.0/s:20.2 Identity Score m:NA Homology Score m:NA Delta Ion Score m:NA m:0.000/s:0.0000000000000000000000374, Bad (46%) IonScore - IdentityScore m:-29.6/s:7.93 Ion Score m:3.98/s:4.01 Identity Score m:NA Homology Score m:NA Delta Ion Score m:NA m:0.000/s:0.00…
	Scaffold: Version: Scaffold_5.0.0
		Modification Metadata Set: 2334 modifications
			Source: C:\Program Files\Scaffold 4\parameters\unimod.xml
			Comment:
		Protein Grouping Strategy: Experiment-wide grouping with protein cluster analysis
		Peptide Thresholds: 95.0% minimum
		Protein Thresholds: 99.0% minimum and 2 peptides minimum
		Peptide FDR: 0.0% (Decoy)
		Protein FDR: 0.4% (Decoy)
		GO Annotation Source(s):
		Pathway Annotation Source(s):
		Alternate ID Source(s): FASTA:UniProt/Swiss-Prot (UniProtKB)
									Total Spectrum Count	Total Spectrum Count	Total Spectrum Count	Total Spectrum Count	Total Spectrum Count	Total Spectrum Count	Total Spectrum Count	Total Spectrum Count	Total Spectrum Count	Total Spectrum Count	Total Spectrum Count	Total Spectrum Count	Total Spectrum Count	Total Spectrum Count	Total Spectrum Count
20_11_03_tau_y_v_a									Aged1 _DTT_TiO2	Aged 1_TCEP_TiO2	Aged 2_DTT_TiO2	Aged 2_TCEP_TiO2	Aged 3_DTT_TiO2	Aged 3_TCEP_TiO2	Aged 4_DTT_TiO2	Aged 4_TCEP_TiO2	Young 1_DTT_TiO2	Young 1_TCEP_TiO2	Young 4_DTT_TiO2	Young 2_DTT_TiO2	Young 2_TCEP_TiO2	Young 3_DTT_TiO2	Young 3_TCEP_TiO2
#	Visible?	Starred?	Identified Proteins (995)	Accession Number	Alternate ID	Molecular Weight	Protein Grouping Ambiguity	Taxonomy							F7_DTT_TiO2	F7_TCEP_TiO2	Y2_DTT_TiO2	Y2_TCEP_TiO2	Y3_DTT_TiO2	Y4_DTT_TiO2	Y4_TCEP_TiO2	Y8_DTT_TiO2	Y8_TCEP_TiO2
2.1	TRUE	Empty	X7_4	X7_4		45 kDa	TRUE	unknown	732	989	809	940	811	926	763	897	673	782	940	688	891	792	884
1.1	TRUE	Empty	Microtubule-associated protein OS=Rattus norvegicus OX=10116 GN=Map2 PE=1 SV=3	F1MAQ5	Map2	198 kDa	TRUE	unknown	912	1368	809	1493	885	1588	874	1636	830	1327	983	747	1284	950	1342
1.2	TRUE	Empty	Microtubule-associated protein OS=Rattus norvegicus OX=10116 GN=Map2 PE=1 SV=3	F1LNK0	Map2	211 kDa	TRUE	unknown	879	1295	794	1404	866	1515	876	1559	826	1269	983	738	1205	943	1269
1.3	TRUE	Empty	Microtubule-associated protein 2 OS=Rattus norvegicus OX=10116 GN=Map2 PE=1 SV=3	P15146	Map2	202 kDa	TRUE	unknown	848	1297	760	1391	798	1460	801	1547	803	1257	900	712	1203	881	1212
3.1	TRUE	Empty	Microtubule-associated protein 1A OS=Rattus norvegicus OX=10116 GN=Map1a PE=1 SV=1	A0A0G2K5C6 (+1)	Map1a	326 kDa	TRUE	unknown	427	542	401	635	419	633	412	644	356	490	408	360	534	404	624
2.2	TRUE	Empty	Microtubule-associated protein OS=Rattus norvegicus OX=10116 GN=Mapt PE=1 SV=1	F1LST4	Mapt	79 kDa	TRUE	unknown	448	619	492	609	506	583	452	544	411	456	566	436	531	483	580
3.2	TRUE	Empty	Microtubule-associated protein 1A OS=Rattus norvegicus OX=10116 GN=Map1a PE=1 SV=1	P34926	Map1a	300 kDa	TRUE	unknown	424	535	400	629	419	627	409	632	355	486	407	359	527	404	619
2.3	TRUE	Empty	Microtubule-associated protein OS=Rattus norvegicus OX=10116 GN=Mapt PE=1 SV=2	D3ZKD9	Mapt	39 kDa	TRUE	unknown	414	568	465	551	476	526	432	496	394	426	546	420	489	461	535
5.1	TRUE	Empty	Microtubule-associated protein 1B OS=Rattus norvegicus OX=10116 GN=Map1b PE=1 SV=1	F1LRL9	Map1b	270 kDa	TRUE	unknown	280	412	296	552	281	590	300	568	293	430	332	280	398	315	536
5.2	TRUE	Empty	Microtubule-associated protein 1B OS=Rattus norvegicus OX=10116 GN=Map1b PE=1 SV=2	P15205	Map1b	270 kDa	TRUE	unknown	247	372	258	501	250	529	264	512	261	392	296	249	363	280	478
1.4	TRUE	Empty	Microtubule-associated protein OS=Rattus norvegicus OX=10116 GN=Map2 PE=1 SV=1	Q78DZ1	Map2	53 kDa	TRUE	unknown	277	355	266	444	301	511	366	488	300	449	416	217	334	353	463
6	TRUE	Empty	Neuromodulin OS=Rattus norvegicus OX=10116 GN=Gap43 PE=1 SV=1	P07936	Gap43	24 kDa		unknown	254	220	257	264	261	243	246	239	202	248	245	227	276	296	327
9.1	TRUE	Empty	Protein bassoon OS=Rattus norvegicus OX=10116 GN=Bsn PE=4 SV=1	G3V984	Bsn	418 kDa	TRUE	unknown	143	184	168	247	151	271	155	282	141	152	187	151	203	185	255
9.2	TRUE	Empty	Protein bassoon OS=Rattus norvegicus OX=10116 GN=Bsn PE=1 SV=3	O88778	Bsn	418 kDa	TRUE	unknown	132	0	0	233	0	255	134	260	133	0	167	0	190	165	234
4.1	TRUE	Empty	Stathmin OS=Rattus norvegicus OX=10116 GN=Stmn1 PE=1 SV=2	P13668	Stmn1	17 kDa	TRUE	unknown	296	278	253	336	248	373	279	344	247	271	305	209	258	273	323
7	TRUE	Empty	ATPase inhibitor, mitochondrial OS=Rattus norvegicus OX=10116 GN=Atp5if1 PE=3 SV=2	Q03344	Atp5if1	12 kDa		unknown	170	273	259	394	273	417	231	323	59	180	296	301	243	367	408
1.5	TRUE	Empty	Microtubule-associated protein (Fragment) OS=Rattus norvegicus OX=10116 GN=Map2 PE=1 SV=1	A0A0U1RRQ0	Map2	37 kDa	TRUE	unknown	0	0	0	0	0	0	0	0	0	0	0	0	0	0	0
10.1	TRUE	Empty	Neurofilament heavy polypeptide OS=Rattus norvegicus OX=10116 GN=Nefh PE=1 SV=1	F1LRZ7	Nefh	114 kDa	TRUE	unknown	136	239	162	282	143	220	133	297	128	191	128	157	237	186	256
10.2	TRUE	Empty	Neurofilament heavy polypeptide OS=Rattus norvegicus OX=10116 GN=Nefh PE=1 SV=4	P16884	Nefh	115 kDa	TRUE	unknown	133	235	159	277	141	218	133	292	124	188	126	154	231	184	254
13.1	TRUE	Empty	Ankyrin 2 OS=Rattus norvegicus OX=10116 GN=Ank2 PE=1 SV=3	F1M9N9	Ank2	427 kDa	TRUE	unknown	96	134	108	160	86	174	113	198	120	113	123	91	137	98	167
13.2	TRUE	Empty	Ankyrin 2 OS=Rattus norvegicus OX=10116 GN=Ank2 PE=1 SV=1	A0A0G2K6R9 (+1)	Ank2	430 kDa	TRUE	unknown	95	135	107	158	87	173	112	198	121	116	123	90	135	96	165
8.1	TRUE	Empty	sp|P0DP29|CALM1_RAT Calmodulin-1 OS=Rattus norvegicus OX=10116 GN=Calm1 PE=1 SV=1	sp|P0DP29|CALM1_RAT Calmodulin-1 OS=Rattus norvegicus OX=10116 GN=Calm1 PE=1 SV=1		?	TRUE	unknown	156	137	140	206	180	208	191	154	213	144	208	144	130	200	155
27	TRUE	Empty	Serine/arginine repetitive matrix 2 OS=Rattus norvegicus OX=10116 GN=Srrm2 PE=1 SV=1	A0A0G2K2M9	Srrm2	296 kDa		unknown	49	81	77	102	49	90	42	101	68	93	68	59	84	60	87
12	TRUE	Empty	Microtubule-associated protein 6 OS=Rattus norvegicus OX=10116 GN=Map6 PE=1 SV=3	F1LQZ9 (+1)	Map6	100 kDa		unknown	102	113	87	120	79	116	92	122	93	93	98	80	90	80	111
15	TRUE	Empty	Similar to putative protein (5S487) OS=Rattus norvegicus OX=10116 GN=RGD1310819 PE=1 SV=3	D3ZBU7	RGD1310819	123 kDa		unknown	90	91	95	106	92	106	86	122	71	80	111	83	92	127	109
46.1	TRUE	Empty	Bin1 protein OS=Rattus norvegicus OX=10116 GN=Bin1 PE=1 SV=1	Q5HZA7	Bin1	46 kDa	TRUE	unknown	32	43	46	51	46	56	64	113	25	25	28	22	32	48	60
14	TRUE	Empty	Nuclear ubiquitous casein and cyclin-dependent kinase substrate 1 OS=Rattus norvegicus OX=10116 GN=Nucks1 PE=1 SV=1	Q9EPJ0	Nucks1	27 kDa		unknown	96	130	116	127	91	125	93	177	91	108	113	105	100	97	121
18.1	TRUE	Empty	Protein piccolo OS=Rattus norvegicus OX=10116 GN=Pclo PE=1 SV=1	Q9JKS6	Pclo	553 kDa	TRUE	unknown	68	101	63	126	67	139	61	165	65	78	78	68	86	81	127
17	TRUE	Empty	Neurofilament medium polypeptide OS=Rattus norvegicus OX=10116 GN=Nefm PE=1 SV=4	P12839	Nefm	96 kDa	TRUE	unknown	73	130	52	136	49	117	54	159	76	133	82	54	156	88	200
50	TRUE	Empty	Myristoylated alanine-rich C-kinase substrate OS=Rattus norvegicus OX=10116 GN=Marcks PE=1 SV=2	P30009	Marcks	30 kDa		unknown	27	97	24	104	23	114	14	101	26	56	17	20	77	21	98
11.1	TRUE	Empty	Similar to 25 kDa brain-specific protein (P25-alpha) (Predicted), isoform CRA_a OS=Rattus norvegicus OX=10116 GN=Tppp PE=1 SV=1	D3ZQL7	Tppp	24 kDa	TRUE	unknown	106	132	116	126	115	135	71	120	105	117	110	93	115	116	103
11.2	TRUE	Empty	Tubulin polymerization-promoting protein OS=Rattus norvegicus OX=10116 GN=Tppp PE=1 SV=1	A0A0G2K2D6	Tppp	26 kDa	TRUE	unknown	106	132	116	126	115	135	71	120	104	117	110	93	115	116	103
8.2	TRUE	Empty	Calmodulin-2 OS=Rattus norvegicus OX=10116 GN=Calm2 PE=1 SV=1	D4ABV5	Calm2	17 kDa	TRUE	unknown	102	79	92	123	85	125	74	102	131	80	90	84	70	86	108
22	TRUE	Empty	Dematin actin-binding protein OS=Rattus norvegicus OX=10116 GN=Dmtn PE=1 SV=1	B2GUY4 (+1)	Dmtn	40 kDa	TRUE	unknown	61	68	74	76	53	83	70	69	76	71	67	71	82	59	87
16.1	TRUE	Empty	Thymosin beta-4 OS=Rattus norvegicus OX=10116 GN=Tmsb4x PE=1 SV=2	P62329	Tmsb4x	5 kDa	TRUE	unknown	80	77	85	94	93	82	120	125	72	92	105	71	94	116	125
18.2	TRUE	Empty	Protein piccolo OS=Rattus norvegicus OX=10116 GN=Pclo PE=1 SV=3	F1M7V4	Pclo	427 kDa	TRUE	unknown	63	88	59	119	60	132	57	156	61	71	74	60	76	74	119
36	TRUE	Empty	AP2-interacting clathrin-endocytosis protein OS=Rattus norvegicus OX=10116 GN=Kiaa1107 PE=1 SV=2	D4A0X3	Kiaa1107	148 kDa		unknown	40	69	37	59	34	55	36	63	35	56	42	36	72	45	65
24	TRUE	Empty	Alpha-synuclein OS=Rattus norvegicus OX=10116 GN=Snca PE=1 SV=1	P37377	Snca	15 kDa	TRUE	unknown	54	81	71	93	78	133	128	109	71	82	151	63	70	81	93
20	TRUE	Empty	SH3-containing GRB2-like protein 3-interacting protein 1 OS=Rattus norvegicus OX=10116 GN=Sgip1 PE=1 SV=3	F1M1Y0 (+1)	Sgip1	89 kDa		unknown	64	72	50	74	51	76	52	82	57	60	63	52	66	51	81
25.1	TRUE	Empty	Microtubule-associated protein OS=Rattus norvegicus OX=10116 GN=Map4 PE=1 SV=1	A0A0G2JW88	Map4	233 kDa	TRUE	unknown	53	70	48	74	61	83	76	83	50	64	67	36	39	63	81
26	TRUE	Empty	Synaptopodin OS=Rattus norvegicus OX=10116 GN=Synpo PE=1 SV=2	Q9Z327	Synpo	100 kDa		unknown	53	73	53	67	49	85	59	62	68	61	64	61	72	51	53
25.2	TRUE	Empty	Microtubule-associated protein 4 OS=Rattus norvegicus OX=10116 GN=Map4 PE=1 SV=1	Q5M7W5	Map4	110 kDa	TRUE	unknown	53	67	48	74	61	82	76	83	46	62	67	36	37	62	80
34	TRUE	Empty	Secretogranin-1 OS=Rattus norvegicus OX=10116 GN=Chgb PE=1 SV=2	O35314	Chgb	78 kDa		unknown	40	63	63	107	41	84	30	69	33	59	49	35	59	39	71
19	TRUE	Empty	Plasminogen activator inhibitor 1 RNA-binding protein OS=Rattus norvegicus OX=10116 GN=Serbp1 PE=1 SV=2	Q6AXS5	Serbp1	45 kDa		unknown	67	65	56	79	65	104	95	65	38	93	91	56	68	78	87
28	TRUE	Empty	Reticulon OS=Rattus norvegicus OX=10116 GN=Rtn4 PE=1 SV=1	F1LQN3 (+1)	Rtn4	126 kDa		unknown	48	63	66	81	57	60	57	70	52	49	83	51	64	78	81
35	TRUE	Empty	Eukaryotic translation initiation factor 4B OS=Rattus norvegicus OX=10116 GN=Eif4b PE=1 SV=1	Q5RKG9	Eif4b	69 kDa		unknown	40	74	36	62	51	70	42	71	28	37	64	48	55	51	67
43.1	TRUE	Empty	Protein kinase C and casein kinase substrate in neurons protein 1 OS=Rattus norvegicus OX=10116 GN=Pacsin1 PE=1 SV=1	Q9Z0W5	Pacsin1	50 kDa	TRUE	unknown	34	45	33	42	43	57	42	65	43	38	51	41	32	52	56
53	TRUE	Empty	Chromogranin-A OS=Rattus norvegicus OX=10116 GN=Chga PE=1 SV=1	P10354	Chga	52 kDa		unknown	24	19	20	28	17	26	16	26	18	16	11	22	16	14	19
37	TRUE	Empty	High mobility group nucleosomal binding domain 2 OS=Rattus norvegicus OX=10116 GN=LOC100360316 PE=1 SV=1	Q4KLJ0	LOC100360316	9 kDa	TRUE	unknown	39	76	63	60	74	53	61	71	51	59	51	44	64	67	60
21.1	TRUE	Empty	Transcription elongation factor A (SII)-like 6 OS=Rattus norvegicus OX=10116 GN=Tceal6 PE=1 SV=1	M0RBL8	Tceal6	22 kDa	TRUE	unknown	54	63	58	77	46	65	40	53	51	74	44	56	51	69	61
45.1	TRUE	Empty	Adducin 1 (Alpha), isoform CRA_b OS=Rattus norvegicus OX=10116 GN=Add1 PE=1 SV=1	A0A0G2JSM7 (+1)	Add1	80 kDa	TRUE	unknown	32	40	36	55	29	58	17	44	24	30	27	28	40	24	44
75.1	TRUE	Empty	Protein phosphatase inhibitor 2 OS=Rattus norvegicus OX=10116 GN=Ppp1r2 PE=1 SV=2	P50411	Ppp1r2	23 kDa	TRUE	unknown	17	49	40	63	41	52	15	53	19	22	24	25	50	40	49
75.2	TRUE	Empty	Protein phosphatase inhibitor 2 OS=Rattus norvegicus OX=10116 GN=Ppp1r2 PE=1 SV=1	A0A0H2UHA0	Ppp1r2	19 kDa	TRUE	unknown	0	0	0	0	0	0	0	0	0	0	0	0	0	0	0
32	TRUE	Empty	Tankyrase 1-binding protein 1 OS=Rattus norvegicus OX=10116 GN=Tnks1bp1 PE=1 SV=1	D3ZF26	Tnks1bp1	180 kDa		unknown	43	63	38	42	39	56	38	65	37	51	46	35	52	36	51
77.1	TRUE	Empty	Amphiphysin OS=Rattus norvegicus OX=10116 GN=Amph PE=1 SV=1	O08838	Amph	75 kDa	TRUE	unknown	16	24	15	49	19	45	36	76	12	24	14	6	28	22	54
83	TRUE	Empty	Gap junction alpha-1 protein OS=Rattus norvegicus OX=10116 GN=Gja1 PE=1 SV=2	P08050	Gja1	43 kDa		unknown	16	23	11	15	11	35	7	25	9	11	8	3	9	5	20
77.2	TRUE	Empty	Amphiphysin OS=Rattus norvegicus OX=10116 GN=Amph PE=1 SV=1	A0A0G2JX32	Amph	74 kDa	TRUE	unknown	16	21	15	44	19	40	36	68	12	24	14	6	24	22	49
77.3	TRUE	Empty	Uncharacterized protein OS=Rattus norvegicus OX=10116 PE=1 SV=1	A0A0G2K5Z4		67 kDa	TRUE	unknown	0	0	0	0	0	0	0	0	0	0	0	0	0	0	0
23	TRUE	Empty	Superoxide dismutase [Cu-Zn] OS=Rattus norvegicus OX=10116 GN=Sod1 PE=1 SV=2	P07632	Sod1	16 kDa		unknown	55	52	49	60	57	76	61	59	42	61	60	41	53	77	59
30.1	TRUE	Empty	Synaptosomal-associated protein 25 OS=Rattus norvegicus OX=10116 GN=Snap25 PE=1 SV=1	P60881	Snap25	23 kDa	TRUE	unknown	44	53	47	53	46	54	53	63	65	42	44	48	51	56	46
29.1	TRUE	Empty	Drebrin OS=Rattus norvegicus OX=10116 GN=Dbn1 PE=1 SV=1	A0A0H2UHL9	Dbn1	77 kDa	TRUE	unknown	40	45	33	39	28	44	35	43	42	38	41	30	44	33	41
40	TRUE	Empty	Protein phosphatase 1 regulatory subunit 1B OS=Rattus norvegicus OX=10116 GN=Ppp1r1b PE=1 SV=1	Q6J4I0	Ppp1r1b	23 kDa		unknown	37	57	28	79	46	89	22	73	22	58	30	28	59	40	87
58	TRUE	Empty	Synapsin-1 OS=Rattus norvegicus OX=10116 GN=Syn1 PE=1 SV=3	P09951	Syn1	74 kDa	TRUE	unknown	23	37	26	31	23	30	24	36	17	29	28	21	29	28	34
38	TRUE	Empty	Non-histone chromosomal protein HMG-17 OS=Rattus norvegicus OX=10116 GN=Hmgn2 PE=1 SV=2	P18437	Hmgn2	9 kDa	TRUE	unknown	39	70	62	58	66	51	49	63	44	46	50	42	52	61	53
29.2	TRUE	Empty	Drebrin OS=Rattus norvegicus OX=10116 GN=Dbn1 PE=1 SV=3	Q07266	Dbn1	77 kDa	TRUE	unknown	36	35	34	35	27	35	33	37	35	34	39	28	40	31	38
57.1	TRUE	Empty	Serine and arginine repetitive matrix 1 OS=Rattus norvegicus OX=10116 GN=Srrm1 PE=1 SV=1	B2RYB3	Srrm1	102 kDa	TRUE	unknown	23	34	33	39	35	29	24	30	36	32	39	39	32	40	27
21.2	TRUE	Empty	RCG20041, isoform CRA_a OS=Rattus norvegicus OX=10116 GN=Tceal5 PE=4 SV=1	M0RDJ7	Tceal5	22 kDa	TRUE	unknown	42	43	40	39	41	45	46	31	47	50	40	41	35	49	44
8.3	TRUE	Empty	Calmodulin-like protein 3 OS=Rattus norvegicus OX=10116 GN=Calml3 PE=2 SV=1	Q5U206	Calml3	17 kDa	TRUE	unknown	37	31	39	43	66	39	96	31	45	37	93	35	40	86	40
31.1	TRUE	Empty	Nucleophosmin OS=Rattus norvegicus OX=10116 GN=Npm1 PE=1 SV=1	P13084	Npm1	33 kDa	TRUE	unknown	44	41	36	51	40	94	32	71	44	32	44	23	35	51	71
39.1	TRUE	Empty	Eukaryotic translation elongation factor 1 beta 2 OS=Rattus norvegicus OX=10116 GN=Eef1b2 PE=1 SV=1	B5DEN5	Eef1b2	25 kDa	TRUE	unknown	38	52	53	67	58	74	30	73	35	49	46	51	58	64	64
47	TRUE	Empty	Astrocytic phosphoprotein PEA-15 OS=Rattus norvegicus OX=10116 GN=Pea15 PE=1 SV=1	Q5U318	Pea15	15 kDa		unknown	29	38	46	56	33	54	56	54	32	50	59	20	36	47	49
57.2	TRUE	Empty	Serine and arginine repetitive matrix 1 OS=Rattus norvegicus OX=10116 GN=Srrm1 PE=1 SV=1	A0A0G2K4F6	Srrm1	103 kDa	TRUE	unknown	18	31	27	32	31	25	20	24	33	28	37	35	28	39	23
84	TRUE	Empty	Scg2 protein OS=Rattus norvegicus OX=10116 GN=Scg2 PE=1 SV=2	G3V7X2 (+1)	Scg2	67 kDa		unknown	15	45	19	49	24	52	8	49	16	23	20	14	36	21	34
46.2	TRUE	Empty	Myc box-dependent-interacting protein 1 OS=Rattus norvegicus OX=10116 GN=Bin1 PE=1 SV=3	D4A4P1	Bin1	63 kDa	TRUE	unknown	27	23	27	22	26	30	41	68	13	11	19	12	16	31	37
30.2	TRUE	Empty	Synaptosomal-associated protein OS=Rattus norvegicus OX=10116 GN=Snap25 PE=3 SV=3	D4A5W9	Snap25	23 kDa	TRUE	unknown	33	36	35	34	30	39	43	43	44	28	27	35	31	42	32
30.3	TRUE	Empty	Synaptosomal-associated protein OS=Rattus norvegicus OX=10116 GN=Snap25 PE=3 SV=1	A0A0G2K3F2	Snap25	23 kDa	TRUE	unknown	0	0	0	0	0	0	0	0	0	0	0	0	0	0	0
41	TRUE	Empty	Hepatoma-derived growth factor OS=Rattus norvegicus OX=10116 GN=Hdgf PE=1 SV=2	Q8VHK7	Hdgf	26 kDa		unknown	37	38	30	48	27	43	38	57	30	38	28	24	35	40	38
92	TRUE	Empty	Neurogranin OS=Rattus norvegicus OX=10116 GN=Nrgn PE=1 SV=1	Q04940	Nrgn	7 kDa		unknown	14	9	6	7	14	11	7	10	13	6	12	9	13	15	13
51.1	TRUE	Empty	Breast carcinoma-amplified sequence 1 homolog OS=Rattus norvegicus OX=10116 GN=Bcas1 PE=1 SV=1	A0A0G2K079	Bcas1	38 kDa	TRUE	unknown	27	31	28	50	21	41	26	42	22	19	20	12	19	19	29
52	TRUE	Empty	Beta-synuclein OS=Rattus norvegicus OX=10116 GN=Sncb PE=1 SV=1	A0A0G2JSQ1 (+1)	Sncb	14 kDa	TRUE	unknown	24	42	26	48	28	59	40	56	35	41	45	25	36	32	36
4.2	TRUE	Empty	Stathmin-2 OS=Rattus norvegicus OX=10116 GN=Stmn2 PE=1 SV=2	P21818	Stmn2	21 kDa	TRUE	unknown	43	42	37	43	30	50	29	42	44	40	33	32	40	38	39
110	TRUE	Empty	PC4 and SFRS1-interacting protein OS=Rattus norvegicus OX=10116 GN=Psip1 PE=1 SV=1	Q812D1	Psip1	60 kDa		unknown	11	32	17	38	19	49	4	48	9	21	20	9	28	17	35
42.1	TRUE	Empty	NSFL1 cofactor p47 OS=Rattus norvegicus OX=10116 GN=Nsfl1c PE=1 SV=1	O35987	Nsfl1c	41 kDa	TRUE	unknown	36	24	36	48	23	46	39	55	19	23	46	25	28	33	42
42.2	TRUE	Empty	NSFL1 cofactor p47 OS=Rattus norvegicus OX=10116 GN=Nsfl1c PE=1 SV=1	A0A0G2K911	Nsfl1c	37 kDa	TRUE	unknown	0	0	0	0	0	0	0	0	0	0	0	0	0	0	0
48	TRUE	Empty	Creatine kinase B-type OS=Rattus norvegicus OX=10116 GN=Ckb PE=1 SV=2	P07335	Ckb	43 kDa		unknown	28	29	15	47	39	46	38	52	25	30	35	18	17	49	44
70	TRUE	Empty	RCG62582, isoform CRA_c OS=Rattus norvegicus OX=10116 GN=Ubap2l PE=1 SV=1	A0A0G2JYC6 (+1)	Ubap2l	113 kDa		unknown	18	26	23	17	24	22	24	32	25	25	26	20	24	18	26
97	TRUE	Empty	Paralemmin-1 OS=Rattus norvegicus OX=10116 GN=Palm PE=1 SV=1	Q920Q0	Palm	42 kDa		unknown	12	33	6	30	6	34	6	34	12	33	6	7	31	9	32
89	TRUE	Empty	Ermin OS=Rattus norvegicus OX=10116 GN=Ermn PE=1 SV=1	A0A0G2K774 (+1)	Ermn	31 kDa		unknown	14	23	19	44	17	40	14	30	8	20	7	2	15	14	23
108.1	TRUE	Empty	Src substrate cortactin OS=Rattus norvegicus OX=10116 GN=Cttn PE=1 SV=1	A0A0G2JZ13	Cttn	53 kDa	TRUE	unknown	11	28	9	30	13	49	4	33	19	24	6	15	28	15	32
108.2	TRUE	Empty	Cortactin, isoform CRA_c OS=Rattus norvegicus OX=10116 GN=Cttn PE=1 SV=3	D3ZGE6	Cttn	61 kDa	TRUE	unknown	11	28	9	30	13	49	4	33	19	24	6	15	28	15	32
108.3	TRUE	Empty	Src substrate cortactin OS=Rattus norvegicus OX=10116 GN=Cttn PE=1 SV=1	Q66HL2	Cttn	57 kDa	TRUE	unknown	0	0	0	0	0	0	0	0	0	0	0	0	0	0	0
65	TRUE	Empty	Beta-adducin OS=Rattus norvegicus OX=10116 GN=Add2 PE=1 SV=1	F8WFS9	Add2	81 kDa	TRUE	unknown	19	34	22	40	15	45	15	34	16	32	24	15	31	17	29
62	TRUE	Empty	Apoptotic chromatin condensation inducer 1 OS=Rattus norvegicus OX=10116 GN=Acin1 PE=1 SV=1	E9PST5	Acin1	151 kDa		unknown	21	30	23	29	25	33	12	34	16	20	24	19	28	18	29
43.2	TRUE	Empty	Protein kinase C and casein kinase substrate in neurons protein 1 OS=Rattus norvegicus OX=10116 GN=Pacsin1 PE=1 SV=1	A0A0G2JWR2	Pacsin1	50 kDa	TRUE	unknown	19	21	9	16	15	33	28	36	18	21	29	11	11	17	30
109	TRUE	Empty	A-kinase anchor protein 12 OS=Rattus norvegicus OX=10116 GN=Akap12 PE=1 SV=1	Q5QD51	Akap12	181 kDa		unknown	11	39	19	31	18	26	11	26	23	10	13	19	21	17	22
45.2	TRUE	Empty	Alpha-adducin OS=Rattus norvegicus OX=10116 GN=Add1 PE=1 SV=3	D3ZZ99	Add1	75 kDa	TRUE	unknown	23	26	23	30	20	41	11	29	14	19	15	18	30	16	32
85.1	TRUE	Empty	Reticulon-1 OS=Rattus norvegicus OX=10116 GN=Rtn1 PE=1 SV=1	Q64548	Rtn1	83 kDa	TRUE	unknown	15	38	7	48	11	43	6	40	7	26	8	5	35	8	36
63	TRUE	Empty	28 kDa heat- and acid-stable phosphoprotein OS=Rattus norvegicus OX=10116 GN=Pdap1 PE=1 SV=1	Q62785	Pdap1	21 kDa	TRUE	unknown	21	47	39	43	28	34	3	41	12	15	22	34	38	25	22
159	TRUE	Empty	Cell cycle exit and neuronal differentiation protein 1 OS=Rattus norvegicus OX=10116 GN=Cend1 PE=1 SV=1	Q5FVI4	Cend1	15 kDa		unknown	8	17	8	18	12	15	8	7	7	15	15	9	13	9	12
33.1	TRUE	Empty	Tropomyosin alpha-3 chain OS=Rattus norvegicus OX=10116 GN=Tpm3 PE=1 SV=2	Q63610	Tpm3	29 kDa	TRUE	unknown	26	18	21	24	23	42	25	26	45	11	21	30	41	19	21
51.2	TRUE	Empty	Breast carcinoma-amplified sequence 1 homolog (Fragment) OS=Rattus norvegicus OX=10116 GN=Bcas1 PE=1 SV=2	Q3ZB98	Bcas1	59 kDa	TRUE	unknown	0	22	0	0	17	30	0	0	0	0	23	10	18	24	19
51.3	TRUE	Empty	Breast carcinoma-amplified sequence 1 homolog OS=Rattus norvegicus OX=10116 GN=Bcas1 PE=1 SV=1	F1LN49	Bcas1	62 kDa	TRUE	unknown	0	22	0	0	17	30	0	0	0	0	23	10	18	24	19
31.4	TRUE	Empty	Uncharacterized protein OS=Rattus norvegicus OX=10116 PE=4 SV=2	F7FKF2		79 kDa	TRUE	unknown	0	0	27	32	34	53	12	46	17	0	0	0	0	0	42
78	TRUE	Empty	Protein phosphatase 1 regulatory subunit 1A OS=Rattus norvegicus OX=10116 GN=Ppp1r1a PE=1 SV=1	P19103	Ppp1r1a	19 kDa		unknown	16	16	23	22	21	16	14	19	13	16	22	22	14	23	18
59	TRUE	Empty	AHNAK nucleoprotein OS=Rattus norvegicus OX=10116 GN=Ahnak PE=1 SV=1	A0A0G2JU96	Ahnak	572 kDa		unknown	23	26	28	32	28	39	19	35	29	15	11	15	24	9	10
64.3	TRUE	Empty	Tropomyosin alpha-1 chain OS=Rattus norvegicus OX=10116 GN=Tpm1 PE=1 SV=3	P04692	Tpm1	33 kDa	TRUE	unknown	14	17	19	18	22	20	25	24	29	17	20	35	47	22	8
81	TRUE	Empty	Adenomatous polyposis coli protein OS=Rattus norvegicus OX=10116 GN=Apc PE=1 SV=1	A0A0G2K8G0 (+1)	Apc	312 kDa		unknown	16	14	22	16	17	18	9	14	20	12	13	18	21	14	17
49.1	TRUE	Empty	60S acidic ribosomal protein P2 OS=Rattus norvegicus OX=10116 GN=Rplp2 PE=1 SV=2	P02401	Rplp2	12 kDa	TRUE	unknown	28	18	37	27	39	27	16	26	24	23	34	28	28	25	27
64.1	TRUE	Empty	Tropomyosin 1, alpha, isoform CRA_p OS=Rattus norvegicus OX=10116 GN=Tpm1 PE=1 SV=1	A0A0G2JSQ4	Tpm1	29 kDa	TRUE	unknown	19	17	21	18	25	24	28	26	33	17	24	19	26	25	12
229	TRUE	Empty	Sperm antigen with calponin homology and coiled-coil domains 1 OS=Rattus norvegicus OX=10116 GN=Specc1 PE=1 SV=1	A0A0G2K5D7	Specc1	128 kDa		unknown	5	12	11	9	6	8	5	14	7	6	5	7	7	4	7
72	TRUE	Empty	RAN-binding protein 1 OS=Rattus norvegicus OX=10116 GN=Ranbp1 PE=1 SV=1	D4A2G9	Ranbp1	24 kDa		unknown	17	14	14	24	13	24	6	26	15	8	5	14	17	29	22
94	TRUE	Empty	WAS/WASL-interacting protein family, member 2 OS=Rattus norvegicus OX=10116 GN=Wipf2 PE=1 SV=1	D3ZUD3	Wipf2	46 kDa		unknown	13	14	13	15	17	16	17	9	11	13	16	14	13	13	16
64.4	TRUE	Empty	Tropomyosin alpha-1 chain OS=Rattus norvegicus OX=10116 GN=Tpm1 PE=1 SV=1	A0A0G2K7F7	Tpm1	35 kDa	TRUE	unknown	0	0	0	0	0	0	0	0	0	0	0	0	0	0	0
64.5	TRUE	Empty	Tropomyosin 1, alpha, isoform CRA_h OS=Rattus norvegicus OX=10116 GN=Tpm1 PE=1 SV=1	Q91XN6	Tpm1	33 kDa	TRUE	unknown	0	0	0	0	0	0	0	0	0	0	0	0	0	0	0
87	TRUE	Empty	Protein PRRC2A OS=Rattus norvegicus OX=10116 GN=Prrc2a PE=1 SV=1	A0A0U1RRZ5 (+1)	Prrc2a	229 kDa	TRUE	unknown	15	18	11	16	13	25	11	19	15	15	10	12	13	11	13
60.1	TRUE	Empty	Band 4.1-like protein 1-like OS=Rattus norvegicus OX=10116 GN=Epb41l1 PE=1 SV=1	A0A0G2K0F3	Epb41l1	171 kDa	TRUE	unknown	22	20	13	22	19	27	10	22	16	18	14	10	15	22	23
79	TRUE	Empty	Phosphatidylethanolamine-binding protein 1 OS=Rattus norvegicus OX=10116 GN=Pebp1 PE=1 SV=3	P31044	Pebp1	21 kDa		unknown	16	22	9	24	8	21	10	24	14	12	15	9	25	8	17
71.1	TRUE	Empty	Heterogeneous nuclear ribonucleoprotein D0 OS=Rattus norvegicus OX=10116 GN=Hnrnpd PE=1 SV=2	Q9JJ54	Hnrnpd	38 kDa	TRUE	unknown	18	16	13	18	12	17	13	19	13	18	14	19	22	15	20
107.1	TRUE	Empty	Receptor-type tyrosine-protein phosphatase zeta OS=Rattus norvegicus OX=10116 GN=Ptprz1 PE=1 SV=1	Q62656	Ptprz1	255 kDa	TRUE	unknown	12	23	11	26	20	29	17	26	14	21	28	10	20	23	24
107.2	TRUE	Empty	Receptor-type tyrosine-protein phosphatase zeta OS=Rattus norvegicus OX=10116 GN=Ptprz1 PE=1 SV=3	F1LMY3	Ptprz1	255 kDa	TRUE	unknown	12	20	11	25	20	28	17	24	14	22	28	10	20	23	25
91	TRUE	Empty	Tumor protein D54 OS=Rattus norvegicus OX=10116 GN=Tpd52l2 PE=1 SV=1	Q6PCT3	Tpd52l2	24 kDa		unknown	14	18	12	14	12	12	13	8	18	6	10	13	13	12	7
33.2	TRUE	Empty	RCG62531, isoform CRA_g OS=Rattus norvegicus OX=10116 GN=Tpm3 PE=1 SV=1	A0A140TAF0	Tpm3	33 kDa	TRUE	unknown	19	7	15	14	17	23	17	19	32	5	22	24	27	20	10
98.1	TRUE	Empty	BCL2-associated transcription factor 1, isoform CRA_a OS=Rattus norvegicus OX=10116 GN=Bclaf1 PE=1 SV=1	B1WC16	Bclaf1	106 kDa	TRUE	unknown	12	22	16	27	20	34	14	36	17	20	22	12	12	30	36
61	TRUE	Empty	Zinc finger Ran-binding domain-containing protein 2 OS=Rattus norvegicus OX=10116 GN=Zranb2 PE=1 SV=2	O35986	Zranb2	37 kDa	TRUE	unknown	22	23	13	26	18	24	13	23	9	18	14	8	17	14	25
99	TRUE	Empty	Histidine triad nucleotide-binding protein 1 OS=Rattus norvegicus OX=10116 GN=Hint1 PE=1 SV=5	P62959	Hint1	14 kDa		unknown	12	37	14	27	12	22	18	23	19	13	26	14	31	13	15
80	TRUE	Empty	Alpha-endosulfine OS=Rattus norvegicus OX=10116 GN=Ensa PE=1 SV=1	P60841	Ensa	13 kDa	TRUE	unknown	16	21	15	28	13	22	13	19	16	19	15	10	24	16	33
111.1	TRUE	Empty	Myelin basic protein OS=Rattus norvegicus OX=10116 GN=Mbp PE=1 SV=3	P02688	Mbp	22 kDa	TRUE	unknown	11	14	32	30	24	32	18	27	10	6	9	8	9	9	13
112.1	TRUE	Empty	Calmodulin regulator protein PCP4 OS=Rattus norvegicus OX=10116 GN=Pcp4 PE=1 SV=2	P63055	Pcp4	7 kDa	TRUE	unknown	11	21	17	30	23	19	6	22	12	19	15	22	20	25	21
181	TRUE	Empty	Serine/arginine-rich splicing factor 2 OS=Rattus norvegicus OX=10116 GN=Srsf2 PE=1 SV=3	Q6PDU1	Srsf2	25 kDa		unknown	6	12	9	14	5	16	7	16	9	8	10	9	5	10	7
151.1	TRUE	Empty	Cytochrome c, somatic OS=Rattus norvegicus OX=10116 GN=Cycs PE=1 SV=2	P62898	Cycs	12 kDa	TRUE	unknown	8	17	12	43	17	58	1	47	14	4	14	8	27	24	26
54	TRUE	Empty	WAS/WASL-interacting protein family member 3 OS=Rattus norvegicus OX=10116 GN=Wipf3 PE=1 SV=1	Q9Z0G8	Wipf3	49 kDa		unknown	24	12	23	15	13	11	19	12	15	6	18	20	9	16	13
64.2	TRUE	Empty	Tropomyosin 1, alpha, isoform CRA_a OS=Rattus norvegicus OX=10116 GN=Tpm1 PE=1 SV=1	Q923Z2	Tpm1	33 kDa	TRUE	unknown	14	15	14	17	19	19	24	25	24	17	16	15	28	18	6
126	TRUE	Empty	Capping protein regulator and myosin 1 linker 2 OS=Rattus norvegicus OX=10116 GN=Carmil2 PE=1 SV=2	D3ZC15	Carmil2	148 kDa		unknown	10	9	7	18	12	19	9	13	10	9	18	12	12	6	14
173	TRUE	Empty	Similar to sid2057p OS=Rattus norvegicus OX=10116 GN=RGD1311703 PE=1 SV=1	G3V8R0	RGD1311703	20 kDa		unknown	7	8	6	14	8	10	9	6	16	11	14	11	5	10	8
280.1	TRUE	Empty	RCG61099, isoform CRA_c OS=Rattus norvegicus OX=10116 GN=Srsf3 PE=1 SV=1	Q0ZFS8	Srsf3	19 kDa	TRUE	unknown	3	2	3	5	4	3	2	8	2	6	6	1	7	2	4
60.2	TRUE	Empty	Band 4.1-like protein 1-like OS=Rattus norvegicus OX=10116 GN=LOC100911769 PE=1 SV=1	A0A0G2K0B2	LOC100911769	84 kDa	TRUE	unknown	19	17	9	17	14	22	6	14	14	16	12	8	14	18	22
68.1	TRUE	Empty	Tumor protein D52 OS=Rattus norvegicus OX=10116 GN=Tpd52 PE=1 SV=1	A0A0G2K865	Tpd52	27 kDa	TRUE	unknown	19	9	18	10	17	8	17	7	18	14	18	11	6	19	11
152	TRUE	Empty	Neurabin-1 OS=Rattus norvegicus OX=10116 GN=Ppp1r9a PE=1 SV=1	O35867	Ppp1r9a	123 kDa	TRUE	unknown	8	17	8	11	6	9	2	7	20	19	5	14	14	4	8
98.2	TRUE	Empty	Mitochondrial fission regulator 2 OS=Rattus norvegicus OX=10116 GN=Bclaf1 PE=1 SV=1	A0A0G2K1G0 (+1)	Bclaf1	185 kDa	TRUE	unknown	9	20	14	24	18	28	10	32	15	17	17	9	10	29	30
162	TRUE	Empty	Na(+)/H(+) exchange regulatory cofactor NHE-RF1 OS=Rattus norvegicus OX=10116 GN=Slc9a3r1 PE=1 SV=3	Q9JJ19	Slc9a3r1	39 kDa		unknown	8	11	9	17	7	14	19	19	11	9	21	12	14	10	17
66.2	TRUE	Empty	Brain acid soluble protein 1 OS=Rattus norvegicus OX=10116 GN=Basp1 PE=1 SV=1	A0A0G2K1L8	Basp1	22 kDa	TRUE	unknown	14	20	11	30	17	23	9	21	13	19	7	12	23	17	33
44.1	TRUE	Empty	High-mobility group (nonhistone chromosomal) protein 1-like 1 OS=Rattus norvegicus OX=10116 GN=Hmg1l1 PE=4 SV=1	A0A0G2K6P4	Hmg1l1	25 kDa	TRUE	unknown	20	16	17	24	29	41	4	33	3	20	7	11	20	28	27
122	TRUE	Empty	DnaJ (Hsp40) homolog, subfamily C, member 5, isoform CRA_a OS=Rattus norvegicus OX=10116 GN=Dnajc5 PE=1 SV=1	A0A0G2JX56 (+1)	Dnajc5	19 kDa		unknown	11	13	14	16	15	9	11	10	13	20	16	13	12	15	10
66.1	TRUE	Empty	Brain acid soluble protein 1 OS=Rattus norvegicus OX=10116 GN=Basp1 PE=1 SV=2	Q05175	Basp1	22 kDa	TRUE	unknown	15	22	11	31	18	28	8	19	16	19	7	12	24	19	34
67.1	TRUE	Empty	A-kinase anchor protein 5 OS=Rattus norvegicus OX=10116 GN=Akap5 PE=1 SV=1	F1LPP6	Akap5	76 kDa	TRUE	unknown	19	19	22	16	23	21	14	14	18	19	26	19	21	21	19
180	TRUE	Empty	Parvalbumin alpha OS=Rattus norvegicus OX=10116 GN=Pvalb PE=1 SV=2	P02625	Pvalb	12 kDa		unknown	6	46	10	41	13	55	7	25	13	10	7	12	12	10	5
16.2	TRUE	Empty	Uncharacterized protein OS=Rattus norvegicus OX=10116 PE=4 SV=1	A0A0G2K021		5 kDa	TRUE	unknown	0	0	0	0	0	0	0	0	0	18	0	0	0	0	0
88	TRUE	Empty	AP2-associated protein kinase 1 OS=Rattus norvegicus OX=10116 GN=Aak1 PE=1 SV=2	F1LRI7 (+1)	Aak1	104 kDa		unknown	15	17	12	15	15	11	13	16	17	16	12	19	13	12	14
100	TRUE	Empty	Thyroid hormone receptor-associated protein 3 OS=Rattus norvegicus OX=10116 GN=Thrap3 PE=1 SV=1	Q5M7V8	Thrap3	108 kDa	TRUE	unknown	12	17	7	17	12	30	12	22	18	12	22	10	13	17	18
115	TRUE	Empty	Tumor protein D52-like 1 OS=Rattus norvegicus OX=10116 GN=Tpd52l1 PE=4 SV=1	A0A0G2K8M7	Tpd52l1	23 kDa		unknown	11	13	11	15	11	12	5	8	14	12	11	15	19	8	15
67.2	TRUE	Empty	A-kinase anchor protein 5 OS=Rattus norvegicus OX=10116 GN=Akap5 PE=1 SV=2	P24587	Akap5	76 kDa	TRUE	unknown	0	0	0	0	0	0	0	0	0	0	0	0	0	0	0
55.1	TRUE	Empty	High mobility group nucleosomal binding domain 3, isoform CRA_a OS=Rattus norvegicus OX=10116 GN=Hmgn3 PE=1 SV=1	M0R5I3	Hmgn3	10 kDa	TRUE	unknown	24	19	22	13	16	10	14	16	21	22	18	23	22	16	13
154	TRUE	Empty	Dihydropyrimidinase-related protein 2 OS=Rattus norvegicus OX=10116 GN=Dpysl2 PE=1 SV=1	P47942	Dpysl2	62 kDa		unknown	8	10	8	10	11	10	11	8	10	8	12	12	7	7	9
412	TRUE	Empty	Nascent polypeptide-associated complex subunit alpha OS=Rattus norvegicus OX=10116 GN=Naca PE=1 SV=1	M0R9L0	Naca	220 kDa		unknown	2	5	1	7	4	4	0	8	1	2	0	2	7	0	6
93	TRUE	Empty	Calcium-regulated heat stable protein 1 OS=Rattus norvegicus OX=10116 GN=Carhsp1 PE=1 SV=1	Q9WU49	Carhsp1	16 kDa		unknown	13	13	16	14	15	14	14	17	10	11	15	10	9	14	18
113	TRUE	Empty	Reticulon-3 OS=Rattus norvegicus OX=10116 GN=Rtn3 PE=1 SV=1	Q6RJR6	Rtn3	102 kDa		unknown	11	20	10	19	11	13	9	7	11	9	9	12	15	8	13
73	TRUE	Empty	Prothymosin alpha OS=Rattus norvegicus OX=10116 GN=Ptma PE=1 SV=2	P06302	Ptma	12 kDa	TRUE	unknown	17	19	21	26	20	25	17	22	11	18	17	19	19	19	27
153.1	TRUE	Empty	Gamma-adducin OS=Rattus norvegicus OX=10116 GN=Add3 PE=1 SV=2	Q62847	Add3	79 kDa	TRUE	unknown	8	6	9	14	14	14	6	13	7	6	13	5	7	10	9
153.2	TRUE	Empty	Gamma-adducin OS=Rattus norvegicus OX=10116 GN=Add3 PE=1 SV=1	A0A0G2JW28 (+2)	Add3	75 kDa	TRUE	unknown	8	6	9	14	14	14	6	13	7	6	13	5	7	10	9
116	TRUE	Empty	Peroxisomal biogenesis factor 19 OS=Rattus norvegicus OX=10116 GN=Pex19 PE=1 SV=1	Q9QYU1	Pex19	32 kDa		unknown	11	12	11	16	12	16	14	18	11	11	15	8	11	12	14
82.1	TRUE	Empty	CAP-Gly domain-containing linker protein 2 OS=Rattus norvegicus OX=10116 GN=Clip2 PE=1 SV=1	A0A0G2JZF2 (+1)	Clip2	116 kDa	TRUE	unknown	16	20	10	15	4	10	6	10	15	11	8	11	15	5	7
82.2	TRUE	Empty	CAP-Gly domain-containing linker protein 2 OS=Rattus norvegicus OX=10116 GN=Clip2 PE=1 SV=1	O55156	Clip2	115 kDa	TRUE	unknown	16	20	10	15	4	10	6	10	15	11	8	11	15	5	7
132	TRUE	Empty	Epsin-1 OS=Rattus norvegicus OX=10116 GN=Epn1 PE=1 SV=1	A0A140TAC3 (+1)	Epn1	60 kDa		unknown	10	14	6	15	6	12	5	15	8	8	6	7	16	5	15
56	TRUE	Empty	Complexin-1 OS=Rattus norvegicus OX=10116 GN=Cplx1 PE=1 SV=1	P63041	Cplx1	15 kDa	TRUE	unknown	24	31	20	28	9	26	6	22	17	10	8	17	19	11	17
241.1	TRUE	Empty	Actin-binding LIM protein 2 OS=Rattus norvegicus OX=10116 GN=Ablim2 PE=1 SV=1	A0A0G2JTB5	Ablim2	69 kDa	TRUE	unknown	4	8	8	6	6	11	5	9	7	8	8	5	8	9	10
241.2	TRUE	Empty	Actin-binding LIM protein 2 OS=Rattus norvegicus OX=10116 GN=Ablim2 PE=1 SV=1	A0A140TAH7 (+1)	Ablim2	68 kDa	TRUE	unknown	4	7	8	6	6	11	5	9	7	8	8	5	6	9	10
90.1	TRUE	Empty	Cofilin-1 OS=Rattus norvegicus OX=10116 GN=Cfl1 PE=1 SV=3	P45592	Cfl1	19 kDa	TRUE	unknown	14	20	14	10	10	10	16	10	27	10	27	15	14	16	12
86	TRUE	Empty	Ankyrin repeat domain-containing protein 34A OS=Rattus norvegicus OX=10116 GN=Ankrd34a PE=1 SV=1	Q5BJT1	Ankrd34a	52 kDa		unknown	15	15	10	20	11	15	14	18	18	13	19	12	18	17	17
44.2	TRUE	Empty	High mobility group protein B1 OS=Rattus norvegicus OX=10116 GN=Hmgb1 PE=1 SV=2	P63159	Hmgb1	25 kDa	TRUE	unknown	15	19	15	23	27	35	4	27	3	12	10	9	19	22	25
124	TRUE	Empty	Nucleolar and coiled-body phosphoprotein 1 OS=Rattus norvegicus OX=10116 GN=Nolc1 PE=1 SV=2	P41777	Nolc1	74 kDa		unknown	10	14	15	13	11	9	14	13	11	16	20	13	15	17	16
55.2	TRUE	Empty	High mobility group nucleosome-binding domain-containing protein 3 OS=Rattus norvegicus OX=10116 GN=Hmgn3 PE=1 SV=1	M0R953	Hmgn3	13 kDa	TRUE	unknown	0	19	0	10	0	8	0	0	21	20	0	23	0	16	0
136.1	TRUE	Empty	Neural cell adhesion molecule 1 OS=Rattus norvegicus OX=10116 GN=Ncam1 PE=1 SV=1	A0A0G2K0M8	Ncam1	109 kDa	TRUE	unknown	9	10	17	18	10	12	10	17	12	11	14	15	15	15	18
161	TRUE	Empty	Aa2-066 OS=Rattus norvegicus OX=10116 PE=1 SV=1	Q7TP75		61 kDa		unknown	8	12	7	9	33	37	12	18	10	11	10	25	27	12	17
142	TRUE	Empty	Amyloid beta (A4) protein-binding, family A, member 1, isoform CRA_a OS=Rattus norvegicus OX=10116 GN=Apba1 PE=1 SV=2	F1LR60 (+1)	Apba1	93 kDa		unknown	9	9	9	9	5	12	7	17	7	7	10	5	9	9	10
166	TRUE	Empty	Hepatoma-derived growth factor-related protein 2 OS=Rattus norvegicus OX=10116 GN=Hdgfl2 PE=1 SV=2	Q925G1	Hdgfl2	74 kDa		unknown	7	23	15	16	23	10	3	15	7	8	12	11	16	12	16
33.3	TRUE	Empty	Tropomyosin alpha-4 chain OS=Rattus norvegicus OX=10116 GN=Tpm4 PE=1 SV=3	P09495	Tpm4	29 kDa	TRUE	unknown	14	10	9	16	12	29	8	23	17	2	11	9	25	9	8
232	TRUE	Empty	A-kinase anchor protein 2 OS=Rattus norvegicus OX=10116 GN=Akap2 PE=1 SV=2	F1LPQ9 (+1)	Akap2	96 kDa		unknown	5	10	5	6	6	9	1	7	7	9	8	5	15	4	8
141	TRUE	Empty	Protein FAM122A OS=Rattus norvegicus OX=10116 GN=Fam122a PE=1 SV=1	Q6AYT4	Fam122a	30 kDa		unknown	9	12	7	10	5	7	11	12	10	10	14	8	10	10	11
106	TRUE	Empty	Complexin-2 OS=Rattus norvegicus OX=10116 GN=Cplx2 PE=1 SV=1	P84087	Cplx2	15 kDa	TRUE	unknown	12	24	19	15	19	11	6	22	17	12	9	17	13	19	7
208.1	TRUE	Empty	Sorbin and SH3 domain-containing protein 2 OS=Rattus norvegicus OX=10116 GN=Sorbs2 PE=1 SV=2	O35413	Sorbs2	134 kDa	TRUE	unknown	5	16	7	7	11	12	14	17	15	11	9	15	9	11	11
125	TRUE	Empty	Ubiquitin carboxyl-terminal hydrolase isozyme L1 OS=Rattus norvegicus OX=10116 GN=Uchl1 PE=1 SV=2	Q00981	Uchl1	25 kDa		unknown	10	21	7	22	9	27	10	32	20	12	12	6	24	11	24
114	TRUE	Empty	CDC42 effector protein (Rho GTPase binding) 4 (Predicted), isoform CRA_a OS=Rattus norvegicus OX=10116 GN=Cdc42ep4 PE=1 SV=1	B1WC33	Cdc42ep4	38 kDa		unknown	11	16	12	15	14	12	9	14	11	14	10	10	13	9	9
175	TRUE	Empty	Death-associated protein 1 OS=Rattus norvegicus OX=10116 GN=Dap PE=1 SV=3	Q9QX67	Dap	11 kDa		unknown	7	5	10	5	16	8	8	8	7	6	13	9	5	8	4
329	TRUE	Empty	Hepatoma-derived growth factor-related protein 3 OS=Rattus norvegicus OX=10116 GN=Hdgfl3 PE=1 SV=1	Q923W4	Hdgfl3	22 kDa		unknown	2	26	1	24	0	35	0	33	2	17	1	1	17	0	18
250	TRUE	Empty	Palmdelphin OS=Rattus norvegicus OX=10116 GN=Palmd PE=1 SV=1	Q4KM62	Palmd	62 kDa		unknown	4	8	7	9	6	7	6	5	6	6	7	9	8	7	10
68.2	TRUE	Empty	Tumor protein D52 OS=Rattus norvegicus OX=10116 GN=Tpd52 PE=1 SV=2	F1MAB9	Tpd52	24 kDa	TRUE	unknown	0	0	0	0	0	0	0	0	0	0	0	0	0	0	0
76	TRUE	Empty	Protein kinase C OS=Rattus norvegicus OX=10116 GN=Prkcb PE=1 SV=1	A0A0G2K5Q0 (+1)	Prkcb	75 kDa		unknown	17	20	9	18	7	18	13	18	17	23	15	16	17	9	13
160	TRUE	Empty	E3 ubiquitin-protein ligase PPP1R11 OS=Rattus norvegicus OX=10116 GN=Ppp1r11 PE=2 SV=2	Q6MFY6	Ppp1r11	14 kDa		unknown	8	15	8	6	3	25	11	10	7	5	10	9	7	1	11
74	TRUE	Empty	Methyl-CpG-binding protein 2 OS=Rattus norvegicus OX=10116 GN=Mecp2 PE=1 SV=1	A0A0G2JWK2 (+1)	Mecp2	53 kDa		unknown	17	26	15	3	6	5	2	12	5	2	6	12	12	3	3
118	TRUE	Empty	Drebrin-like protein OS=Rattus norvegicus OX=10116 GN=Dbnl PE=1 SV=1	Q9JHL4	Dbnl	49 kDa		unknown	11	9	10	12	11	10	11	10	13	11	10	7	12	12	11
101	TRUE	Empty	Proline-rich transmembrane protein 3 OS=Rattus norvegicus OX=10116 GN=Prrt3 PE=1 SV=2	D3ZWQ0	Prrt3	101 kDa		unknown	12	14	12	14	12	19	12	17	11	12	19	12	15	15	17
137	TRUE	Empty	Jupiter microtubule associated homolog 1 OS=Rattus norvegicus OX=10116 GN=JPT1 PE=1 SV=3	Q6AXU6	JPT1	16 kDa		unknown	9	12	9	16	7	22	7	16	7	11	11	7	11	8	19
117	TRUE	Empty	Tumor protein p53-binding protein 1 OS=Rattus norvegicus OX=10116 GN=Tp53bp1 PE=1 SV=3	F1M842	Tp53bp1	213 kDa	TRUE	unknown	11	12	5	14	7	18	10	15	13	15	12	7	9	12	19
190	TRUE	Empty	SLIT-ROBO Rho GTPase-activating protein 3 OS=Rattus norvegicus OX=10116 GN=Srgap3 PE=1 SV=2	F1M5M9	Srgap3	124 kDa		unknown	6	8	8	9	6	4	3	3	10	4	4	6	5	3	5
69	TRUE	Empty	cAMP-regulated phosphoprotein 21 OS=Rattus norvegicus OX=10116 GN=Arpp21 PE=1 SV=1	A0A0G2JVX9 (+1)	Arpp21	93 kDa	TRUE	unknown	19	13	8	11	9	9	4	9	6	16	5	9	14	9	22
164	TRUE	Empty	Syntaxin-1B OS=Rattus norvegicus OX=10116 GN=Stx1b PE=1 SV=1	P61265	Stx1b	33 kDa	TRUE	unknown	8	24	3	20	2	27	2	31	6	18	2	2	16	2	20
550	TRUE	Empty	High-mobility group nucleosome binding domain 1 OS=Rattus norvegicus OX=10116 GN=LOC100911295 PE=1 SV=1	Q5U1W8	LOC100911295	10 kDa		unknown	1	17	3	17	6	17	1	19	3	8	1	2	13	2	12
313	TRUE	Empty	Family with sequence similarity 219, member A OS=Rattus norvegicus OX=10116 GN=Fam219a PE=1 SV=2	D4AAI7	Fam219a	19 kDa		unknown	3	7	9	5	6	5	5	7	9	10	9	12	8	7	7
196	TRUE	Empty	AKT1 substrate 1 OS=Rattus norvegicus OX=10116 GN=Akt1s1 PE=1 SV=1	D3ZH75	Akt1s1	28 kDa		unknown	6	13	5	9	6	11	4	12	3	8	6	4	9	5	12
150	TRUE	Empty	Transcription elongation factor A protein 1 OS=Rattus norvegicus OX=10116 GN=Tcea1 PE=1 SV=1	Q4KLL0	Tcea1	34 kDa		unknown	9	10	4	9	10	17	7	13	6	10	8	7	10	6	14
129	TRUE	Empty	SUZ domain-containing protein 1 OS=Rattus norvegicus OX=10116 GN=Szrd1 PE=1 SV=2	Q5XIA2	Szrd1	17 kDa		unknown	10	9	8	9	14	10	9	11	10	11	6	9	10	13	13
119.1	TRUE	Empty	Muscular LMNA-interacting protein (Fragment) OS=Rattus norvegicus OX=10116 GN=Mlip PE=1 SV=1	A0A096MJS3	Mlip	82 kDa	TRUE	unknown	10	14	9	7	7	10	5	7	8	8	5	6	14	6	8
119.2	TRUE	Empty	Muscular LMNA-interacting protein OS=Rattus norvegicus OX=10116 GN=Mlip PE=1 SV=1	A0A096MK47	Mlip	86 kDa	TRUE	unknown	9	13	8	7	6	10	3	7	8	7	3	5	13	5	8
165.1	TRUE	Empty	Programmed cell death 5 OS=Rattus norvegicus OX=10116 GN=Pdcd5 PE=1 SV=1	D4ADF5	Pdcd5	14 kDa	TRUE	unknown	7	16	14	20	15	18	10	24	7	12	11	14	20	10	13
155.1	TRUE	Empty	Scaffold attachment factor B1 OS=Rattus norvegicus OX=10116 GN=Safb PE=1 SV=1	M0RBF0	Safb	104 kDa	TRUE	unknown	8	11	7	9	6	12	6	11	8	7	8	4	6	5	7
155.2	TRUE	Empty	Scaffold attachment factor B1 OS=Rattus norvegicus OX=10116 GN=Safb PE=1 SV=2	O88453	Safb	105 kDa	TRUE	unknown	8	11	7	9	6	11	6	11	8	7	8	4	6	5	7
138.1	TRUE	Empty	Uncharacterized protein OS=Rattus norvegicus OX=10116 PE=4 SV=1	A0A0G2K613		20 kDa	TRUE	unknown	9	9	8	11	7	10	12	13	9	6	13	9	10	13	14
138.2	TRUE	Empty	MARCKS-related protein OS=Rattus norvegicus OX=10116 GN=Marcksl1 PE=2 SV=3	Q9EPH2	Marcksl1	20 kDa	TRUE	unknown	9	9	8	11	7	10	12	13	9	6	13	9	10	13	14
208.2	TRUE	Empty	Sorbin and SH3 domain-containing protein 2 OS=Rattus norvegicus OX=10116 GN=Sorbs2 PE=1 SV=2	F1LPM3	Sorbs2	134 kDa	TRUE	unknown	5	16	7	6	10	12	14	15	14	10	8	14	8	10	10
185	TRUE	Empty	Catenin delta-2 OS=Rattus norvegicus OX=10116 GN=Ctnnd2 PE=1 SV=3	F1M787	Ctnnd2	134 kDa		unknown	6	6	6	7	8	10	7	9	3	8	9	7	8	5	12
140	TRUE	Empty	Bcl2-associated agonist of cell death OS=Rattus norvegicus OX=10116 GN=Bad PE=1 SV=2	O35147	Bad	22 kDa		unknown	9	8	7	11	8	8	11	13	5	9	12	5	7	12	13
127	TRUE	Empty	Stress-induced-phosphoprotein 1 OS=Rattus norvegicus OX=10116 GN=Stip1 PE=1 SV=1	O35814	Stip1	63 kDa		unknown	10	16	12	13	11	15	5	18	18	6	6	8	12	9	13
130.1	TRUE	Empty	Alpha-internexin OS=Rattus norvegicus OX=10116 GN=Ina PE=1 SV=2	P23565	Ina	56 kDa	TRUE	unknown	10	15	8	13	11	14	6	20	10	14	7	7	15	10	14
102	TRUE	Empty	Protocadherin 1 OS=Rattus norvegicus OX=10116 GN=Pcdh1 PE=1 SV=1	A0A0G2K6T9	Pcdh1	129 kDa		unknown	12	14	12	16	16	5	11	16	11	15	16	13	16	15	4
131.1	TRUE	Empty	CAP-Gly domain-containing linker protein 1 OS=Rattus norvegicus OX=10116 GN=Clip1 PE=1 SV=1	A0A0G2K681	Clip1	159 kDa	TRUE	unknown	10	15	8	12	5	13	9	14	14	10	12	3	8	11	13
131.2	TRUE	Empty	CAP-Gly domain-containing linker protein 1 OS=Rattus norvegicus OX=10116 GN=Clip1 PE=1 SV=3	F1MAH8 (+1)	Clip1	148 kDa	TRUE	unknown	10	15	8	12	5	13	9	14	14	10	12	3	8	11	13
207.1	TRUE	Empty	Peptidyl-prolyl cis-trans isomerase A OS=Rattus norvegicus OX=10116 GN=Ppia PE=1 SV=2	P10111	Ppia	18 kDa	TRUE	unknown	5	12	7	8	9	5	14	11	13	6	14	10	14	8	8
139.1	TRUE	Empty	WASH complex subunit 2 OS=Rattus norvegicus OX=10116 GN=Washc2 PE=1 SV=1	Q80X08	Washc2	145 kDa	TRUE	unknown	9	12	8	11	9	13	6	11	4	8	5	8	8	6	10
128	TRUE	Empty	ATP synthase-coupling factor 6, mitochondrial OS=Rattus norvegicus OX=10116 GN=Atp5j PE=1 SV=1	P21571	Atp5j	12 kDa		unknown	10	17	8	21	9	18	3	16	11	16	3	7	18	8	9
171	TRUE	Empty	Neuronal tyrosine-phosphorylated phosphoinositide-3-kinase adaptor 2 OS=Rattus norvegicus OX=10116 GN=Nyap2 PE=1 SV=2	F1M3A4	Nyap2	78 kDa		unknown	7	8	7	5	6	7	5	9	9	6	11	10	6	9	4
458	TRUE	Empty	RAB, member RAS oncogene family-like 6 OS=Rattus norvegicus OX=10116 GN=Rabl6 PE=1 SV=1	D3ZKQ4	Rabl6	80 kDa		unknown	1	6	6	15	10	13	0	13	4	7	6	3	4	8	8
442	TRUE	Empty	10 kDa heat shock protein, mitochondrial OS=Rattus norvegicus OX=10116 GN=Hspe1 PE=1 SV=3	P26772	Hspe1	11 kDa		unknown	1	9	5	13	6	8	3	11	10	2	5	7	7	4	6
103	TRUE	Empty	GRIP1-associated protein 1 OS=Rattus norvegicus OX=10116 GN=Gripap1 PE=1 SV=1	Q9JHZ4	Gripap1	96 kDa		unknown	12	10	8	7	3	8	5	13	11	9	4	9	9	9	12
95.1	TRUE	Empty	Hemoglobin subunit alpha-1/2 OS=Rattus norvegicus OX=10116 GN=Hba1 PE=1 SV=3	P01946	Hba1	15 kDa	TRUE	unknown	13	13	9	15	11	8	7	16	9	8	5	13	20	4	7
246	TRUE	Empty	Enhancer trap locus 4 OS=Rattus norvegicus OX=10116 GN=Etl4 PE=1 SV=2	M0R5H1	Etl4	215 kDa	TRUE	unknown	4	7	3	5	6	5	2	5	2	4	8	5	8	8	6
167	TRUE	Empty	Clathrin light chain B OS=Rattus norvegicus OX=10116 GN=Cltb PE=1 SV=1	P08082	Cltb	25 kDa	TRUE	unknown	7	14	6	12	9	17	5	17	8	7	5	6	11	9	10
133.1	TRUE	Empty	SH3 and multiple ankyrin repeat domains protein 2 OS=Rattus norvegicus OX=10116 GN=Shank2 PE=1 SV=2	M0R5T5	Shank2	200 kDa	TRUE	unknown	10	12	9	11	9	11	7	10	10	7	11	7	10	8	10
301	TRUE	Empty	Arginine/serine-rich coiled-coil protein 2 OS=Rattus norvegicus OX=10116 GN=Rsrc2 PE=1 SV=1	A0A0G2JZB4	Rsrc2	51 kDa		unknown	3	9	7	5	13	9	7	8	8	10	15	6	8	13	8
215	TRUE	Empty	CaM kinase-like vesicle-associated protein OS=Rattus norvegicus OX=10116 GN=Camkv PE=1 SV=1	Q63092	Camkv	54 kDa		unknown	5	7	6	6	5	11	5	6	1	4	6	4	4	7	12
130.2	TRUE	Empty	Alpha-internexin OS=Rattus norvegicus OX=10116 GN=Ina PE=1 SV=1	G3V8Q2	Ina	56 kDa	TRUE	unknown	0	0	0	0	0	0	0	0	0	0	0	0	0	0	0
177	TRUE	Empty	Mapk-regulated corepressor-interacting protein 1 OS=Rattus norvegicus OX=10116 GN=Mcrip1 PE=1 SV=1	B0BN72	Mcrip1	11 kDa		unknown	7	3	3	0	0	4	5	2	7	7	3	6	2	1	4
139.2	TRUE	Empty	WASH complex subunit 2C OS=Rattus norvegicus OX=10116 GN=Washc2c PE=1 SV=2	F1LPG9	Washc2c	145 kDa	TRUE	unknown	0	0	0	0	0	0	0	0	0	0	0	0	0	0	0
199.1	TRUE	Empty	EF-hand domain-containing protein D2 OS=Rattus norvegicus OX=10116 GN=Efhd2 PE=1 SV=1	Q4FZY0	Efhd2	27 kDa	TRUE	unknown	6	15	5	10	3	15	5	16	13	8	5	5	8	10	9
149	TRUE	Empty	Chromobox 1 OS=Rattus norvegicus OX=10116 GN=Cbx1 PE=1 SV=1	D4A3T3	Cbx1	21 kDa	TRUE	unknown	9	7	11	12	13	15	12	11	7	7	10	9	8	13	14
217	TRUE	Empty	Uncharacterized protein OS=Rattus norvegicus OX=10116 GN=Cep170 PE=1 SV=1	A0A0G2K315 (+1)	Cep170	126 kDa		unknown	5	8	7	2	4	2	0	3	8	4	3	8	5	5	7
133.2	TRUE	Empty	SH3 and multiple ankyrin repeat domains protein 2-like OS=Rattus norvegicus OX=10116 GN=LOC103690160 PE=1 SV=1	A0A0G2K7H2	LOC103690160	125 kDa	TRUE	unknown	10	11	8	11	9	10	7	9	10	7	11	7	10	8	10
33.4	TRUE	Empty	Tropomyosin beta chain OS=Rattus norvegicus OX=10116 GN=Tpm2 PE=1 SV=1	P58775	Tpm2	33 kDa	TRUE	unknown	4	5	5	6	3	5	5	4	10	4	4	21	26	5	0
376	TRUE	Empty	Eukaryotic translation initiation factor 4E-binding protein 1 OS=Rattus norvegicus OX=10116 GN=Eif4ebp1 PE=1 SV=3	Q62622	Eif4ebp1	12 kDa		unknown	2	1	0	2	1	4	0	4	0	0	0	0	0	0	3
283	TRUE	Empty	Protein phosphatase 1 regulatory subunit 14A OS=Rattus norvegicus OX=10116 GN=Ppp1r14a PE=1 SV=1	Q99MC0	Ppp1r14a	17 kDa		unknown	3	6	7	14	5	16	5	19	5	8	5	5	6	6	13
143.1	TRUE	Empty	Uncharacterized protein OS=Rattus norvegicus OX=10116 PE=1 SV=1	A0A0G2JW01		49 kDa	TRUE	unknown	9	9	7	6	7	4	5	6	11	5	10	6	8	6	3
95.2	TRUE	Empty	Globin c2 OS=Rattus norvegicus OX=10116 GN=Hba-a2 PE=1 SV=1	A0A0G2JSV6	Hba-a2	15 kDa	TRUE	unknown	12	12	7	14	8	8	7	15	7	7	5	12	18	4	7
453	TRUE	Empty	cAMP-dependent protein kinase inhibitor OS=Rattus norvegicus OX=10116 GN=Pkig PE=1 SV=1	Q6YH22	Pkig	8 kDa		unknown	1	3	4	5	0	8	0	0	3	2	0	2	2	0	3
121	TRUE	Empty	Syntaxin-1A OS=Rattus norvegicus OX=10116 GN=Stx1a PE=1 SV=1	P32851	Stx1a	33 kDa	TRUE	unknown	11	14	9	8	8	13	6	11	4	8	8	10	13	5	12
148	TRUE	Empty	Transcription factor BTF3 OS=Rattus norvegicus OX=10116 PE=3 SV=1	A0A0G2K4W2 (+1)		17 kDa		unknown	9	7	10	12	14	7	9	11	11	6	9	7	8	18	14
120	TRUE	Empty	Far upstream element-binding protein 2 OS=Rattus norvegicus OX=10116 GN=Khsrp PE=1 SV=1	A0A0G2K2B3 (+2)	Khsrp	77 kDa	TRUE	unknown	11	11	7	11	11	7	6	6	9	9	9	9	11	9	4
134.1	TRUE	Empty	Nuclear distribution protein nudE-like 1 OS=Rattus norvegicus OX=10116 GN=Ndel1 PE=1 SV=1	Q78PB6	Ndel1	38 kDa	TRUE	unknown	10	11	11	7	9	14	6	11	6	11	7	7	14	4	7
223	TRUE	Empty	Bcl2-associated athanogene 3 OS=Rattus norvegicus OX=10116 GN=Bag3 PE=1 SV=1	Q5U2U8	Bag3	61 kDa		unknown	5	7	6	5	3	8	2	8	2	1	4	3	7	1	5
203	TRUE	Empty	Cleavage stimulation factor subunit 2 OS=Rattus norvegicus OX=10116 GN=Cstf2 PE=1 SV=1	A0A0G2JWP1	Cstf2	56 kDa		unknown	6	4	6	3	6	7	5	3	5	5	4	5	5	7	8
184	TRUE	Empty	Biorientation of chromosomes in cell division 1-like 1 OS=Rattus norvegicus OX=10116 GN=Bod1l1 PE=1 SV=2	M0RC54	Bod1l1	329 kDa		unknown	6	8	5	9	6	5	0	7	10	8	4	7	9	4	5
174.1	TRUE	Empty	Prostaglandin E synthase 3 OS=Rattus norvegicus OX=10116 GN=Ptges3 PE=1 SV=2	P83868	Ptges3	19 kDa	TRUE	unknown	7	16	4	14	2	17	0	24	5	10	4	1	13	2	16
165.2	TRUE	Empty	RGD1564319 protein OS=Rattus norvegicus OX=10116 GN=RGD1564319 PE=2 SV=1	B1H286	RGD1564319	14 kDa	TRUE	unknown	0	0	0	0	0	0	0	0	0	0	0	0	0	0	0
233	TRUE	Empty	LysM and putative peptidoglycan-binding domain-containing protein 1 OS=Rattus norvegicus OX=10116 GN=Lysmd1 PE=1 SV=1	Q5HZA4	Lysmd1	25 kDa		unknown	5	9	10	12	4	12	1	4	7	8	5	12	10	6	9
209.1	TRUE	Empty	Zinc finger CCCH domain-containing protein 18 OS=Rattus norvegicus OX=10116 GN=Zc3h18 PE=1 SV=1	Q6TQE1	Zc3h18	106 kDa	TRUE	unknown	5	9	7	9	9	13	6	5	7	8	8	8	7	6	8
182.1	TRUE	Empty	Myosin, heavy polypeptide 10, non-muscle, isoform CRA_b OS=Rattus norvegicus OX=10116 GN=Myh10 PE=1 SV=1	G3V9Y1	Myh10	229 kDa	TRUE	unknown	6	19	6	14	6	15	3	11	10	7	1	9	11	5	10
209.2	TRUE	Empty	Zinc finger CCCH domain-containing protein 18 OS=Rattus norvegicus OX=10116 GN=Zc3h18 PE=1 SV=1	A0A140TAG3	Zc3h18	112 kDa	TRUE	unknown	5	9	7	9	9	13	6	5	7	8	8	8	7	6	8
214.1	TRUE	Empty	Protein phosphatase 1 regulatory subunit 12A OS=Rattus norvegicus OX=10116 GN=Ppp1r12a PE=1 SV=2	Q10728	Ppp1r12a	115 kDa	TRUE	unknown	5	7	5	7	7	7	5	6	5	4	8	8	6	3	9
428	TRUE	Empty	Wolfram syndrome 1 homolog (Human) OS=Rattus norvegicus OX=10116 GN=Wfs1 PE=1 SV=2	E9PT53	Wfs1	101 kDa		unknown	2	7	5	8	5	4	4	7	4	5	2	5	3	4	6
49.2	TRUE	Empty	Similar to 60S acidic ribosomal protein P2 OS=Rattus norvegicus OX=10116 GN=LOC498555 PE=3 SV=1	D4A4D5	LOC498555	12 kDa	TRUE	unknown	11	11	12	11	6	10	12	7	16	10	10	10	11	6	11
201	TRUE	Empty	Neurosecretory protein VGF OS=Rattus norvegicus OX=10116 GN=Vgf PE=1 SV=3	P20156	Vgf	68 kDa		unknown	6	12	10	18	8	14	4	10	12	6	1	7	9	9	8
147	TRUE	Empty	FUS RNA-binding protein OS=Rattus norvegicus OX=10116 GN=Fus PE=1 SV=1	Q5PQK2	Fus	53 kDa	TRUE	unknown	9	8	9	9	10	13	2	8	4	4	7	5	9	6	8
211	TRUE	Empty	MAP7 domain-containing 2 OS=Rattus norvegicus OX=10116 GN=Map7d2 PE=1 SV=3	D4A4L4	Map7d2	80 kDa		unknown	5	11	2	8	1	9	1	14	7	9	4	4	9	5	11
274	TRUE	Empty	Cytochrome b-c1 complex subunit 6, mitochondrial OS=Rattus norvegicus OX=10116 GN=Uqcrh PE=3 SV=1	Q5M9I5	Uqcrh	10 kDa		unknown	3	8	2	10	6	11	1	6	8	3	1	4	5	3	5
200.1	TRUE	Empty	RCSD domain containing 1 (Predicted), isoform CRA_a OS=Rattus norvegicus OX=10116 GN=Rcsd1 PE=1 SV=1	A0A0G2K7I4	Rcsd1	44 kDa	TRUE	unknown	6	5	3	8	3	11	3	7	8	7	5	4	10	5	4
284	TRUE	Empty	SPARC-like 1 (Mast9, hevin), isoform CRA_a OS=Rattus norvegicus OX=10116 GN=Sparcl1 PE=1 SV=1	G3V7X5 (+1)	Sparcl1	71 kDa		unknown	3	16	2	18	6	18	0	18	6	4	0	2	9	4	5
170.1	TRUE	Empty	Calpastatin OS=Rattus norvegicus OX=10116 GN=Cast PE=1 SV=1	F1LPH1 (+1)	Cast	77 kDa	TRUE	unknown	7	9	7	8	8	5	7	7	14	7	6	6	7	3	7
187	TRUE	Empty	Microtubule-associated protein 9 OS=Rattus norvegicus OX=10116 GN=Map9 PE=1 SV=1	D3ZAG3	Map9	74 kDa		unknown	6	11	5	5	4	8	2	9	13	8	5	4	6	2	5
183	TRUE	Empty	Leucine zipper protein 1 OS=Rattus norvegicus OX=10116 GN=Luzp1 PE=1 SV=1	G3V7L9	Luzp1	120 kDa		unknown	6	8	11	8	5	5	5	8	9	6	7	7	9	7	6
317	TRUE	Empty	Similar to hypothetical protein OS=Rattus norvegicus OX=10116 GN=RGD1308601 PE=4 SV=1	D4A3X1 (+1)	RGD1308601	43 kDa		unknown	3	9	3	7	7	7	7	10	7	5	6	6	6	4	5
312	TRUE	Empty	Arginine and glutamate-rich protein 1 OS=Rattus norvegicus OX=10116 GN=Arglu1 PE=1 SV=1	Q5BJT0	Arglu1	33 kDa		unknown	3	2	3	6	5	5	8	5	2	6	7	2	7	6	7
123	TRUE	Empty	PEST proteolytic signal-containing nuclear protein OS=Rattus norvegicus OX=10116 GN=Pcnp PE=1 SV=1	Q7TP40	Pcnp	20 kDa		unknown	11	9	7	11	10	12	4	11	5	9	7	7	10	12	8
245	TRUE	Empty	LIM and SH3 domain protein 1 OS=Rattus norvegicus OX=10116 GN=Lasp1 PE=1 SV=1	Q99MZ8	Lasp1	30 kDa	TRUE	unknown	4	5	2	7	2	9	0	3	8	3	2	4	5	1	5
210	TRUE	Empty	Peptidyl-prolyl cis-trans isomerase OS=Rattus norvegicus OX=10116 GN=Pin1 PE=1 SV=1	B0BNL2	Pin1	18 kDa		unknown	5	12	2	11	8	14	6	9	6	6	5	6	11	5	7
168	TRUE	Empty	Nucleobindin-1 OS=Rattus norvegicus OX=10116 GN=Nucb1 PE=1 SV=1	Q63083	Nucb1	54 kDa		unknown	7	7	7	5	7	11	8	10	7	4	9	6	8	11	6
200.2	TRUE	Empty	RCSD domain containing 1 (Predicted), isoform CRA_b OS=Rattus norvegicus OX=10116 GN=Rcsd1 PE=1 SV=2	F1M4V3	Rcsd1	41 kDa	TRUE	unknown	0	0	0	0	0	0	0	0	0	0	0	0	0	0	0
321	TRUE	Empty	UBX domain-containing protein 1 OS=Rattus norvegicus OX=10116 GN=Ubxn1 PE=3 SV=2	Q499N6	Ubxn1	34 kDa		unknown	3	5	4	5	2	5	2	4	4	4	3	3	3	3	6
222	TRUE	Empty	Glucocorticoid-induced 1 OS=Rattus norvegicus OX=10116 GN=Glcci1 PE=1 SV=1	B2RYK0	Glcci1	48 kDa		unknown	5	8	3	3	4	3	1	3	6	7	5	4	5	2	2
287	TRUE	Empty	Putative monooxygenase p33MONOX OS=Rattus norvegicus OX=10116 GN=P33monox PE=1 SV=1	Q5U2R6	P33monox	33 kDa		unknown	3	4	6	3	1	4	1	3	5	9	2	5	5	1	4
189.1	TRUE	Empty	Sorbin and SH3 domain-containing protein 1 OS=Rattus norvegicus OX=10116 GN=Sorbs1 PE=1 SV=1	F1M820	Sorbs1	143 kDa	TRUE	unknown	6	8	4	5	4	7	4	3	6	6	4	6	3	5	9
212.1	TRUE	Empty	Erythrocyte membrane protein band 4.1-like 3 OS=Rattus norvegicus OX=10116 GN=Epb41l3 PE=1 SV=1	G3V874	Epb41l3	107 kDa	TRUE	unknown	5	9	4	8	3	6	3	9	5	4	4	5	7	5	6
212.2	TRUE	Empty	Erythrocyte membrane protein band 4.1-like 3 OS=Rattus norvegicus OX=10116 GN=Epb41l3 PE=1 SV=1	A0A0G2K1Q9 (+1)	Epb41l3	103 kDa	TRUE	unknown	5	9	4	8	3	6	3	9	5	4	4	5	7	5	6
163	TRUE	Empty	Receptor-type tyrosine-protein phosphatase N2 OS=Rattus norvegicus OX=10116 GN=Ptprn2 PE=1 SV=1	Q63475	Ptprn2	112 kDa		unknown	8	10	3	11	6	11	3	8	6	8	6	5	4	7	11
189.2	TRUE	Empty	Sorbin and SH3 domain-containing protein 1 OS=Rattus norvegicus OX=10116 GN=Sorbs1 PE=1 SV=1	F1M840	Sorbs1	81 kDa	TRUE	unknown	6	8	4	5	4	7	4	3	6	6	4	6	3	5	9
96.1	TRUE	Empty	Acidic leucine-rich nuclear phosphoprotein 32 family member A OS=Rattus norvegicus OX=10116 GN=Anp32a PE=1 SV=2	F7EL36	Anp32a	29 kDa	TRUE	unknown	13	10	9	7	6	4	7	9	10	9	3	7	11	7	4
172	TRUE	Empty	High mobility group protein HMG-I/HMG-Y OS=Rattus norvegicus OX=10116 GN=Hmga1 PE=1 SV=3	Q8K585	Hmga1	12 kDa		unknown	7	1	15	2	8	7	1	7	3	1	4	14	2	8	4
195	TRUE	Empty	Heterogeneous nuclear ribonucleoprotein U OS=Rattus norvegicus OX=10116 GN=Hnrnpu PE=1 SV=1	A0A0G2JZ52	Hnrnpu	88 kDa		unknown	6	5	6	8	9	10	6	7	7	9	9	8	9	5	11
197.1	TRUE	Empty	Thymosin beta-10 OS=Rattus norvegicus OX=10116 GN=Tmsb10 PE=1 SV=2	P63312	Tmsb10	5 kDa	TRUE	unknown	6	7	4	3	4	1	8	3	14	5	5	9	7	6	6
306	TRUE	Empty	AN1-type zinc finger protein 2B OS=Rattus norvegicus OX=10116 GN=Zfand2b PE=1 SV=1	Q4KLG9	Zfand2b	28 kDa		unknown	3	4	4	3	0	11	3	4	6	1	3	3	3	2	5
243.1	TRUE	Empty	Spectrin beta chain OS=Rattus norvegicus OX=10116 GN=Sptbn1 PE=1 SV=3	G3V6S0	Sptbn1	273 kDa	TRUE	unknown	3	7	1	5	5	9	4	8	3	6	8	4	5	3	7
243.4	TRUE	Empty	Spectrin beta chain OS=Rattus norvegicus OX=10116 GN=Sptbn1 PE=1 SV=1	A0A0G2K8W9	Sptbn1	273 kDa	TRUE	unknown	0	0	0	0	0	0	0	0	0	0	0	0	0	0	0
96.2	TRUE	Empty	Acidic leucine-rich nuclear phosphoprotein 32 family member A OS=Rattus norvegicus OX=10116 GN=Anp32a PE=2 SV=1	P49911	Anp32a	29 kDa	TRUE	unknown	12	9	10	9	5	4	7	7	12	8	2	7	11	8	4
276	TRUE	Empty	Cyclic AMP-dependent transcription factor ATF-2 OS=Rattus norvegicus OX=10116 GN=Atf2 PE=1 SV=2	Q00969	Atf2	52 kDa		unknown	3	4	4	0	4	3	1	1	4	2	3	3	4	4	1
206	TRUE	Empty	Protein LYRIC OS=Rattus norvegicus OX=10116 GN=Mtdh PE=1 SV=2	Q9Z1W6	Mtdh	64 kDa		unknown	6	5	5	6	8	10	4	2	2	4	5	5	8	6	6
571	TRUE	Empty	Serine and arginine-rich-splicing factor 4 OS=Rattus norvegicus OX=10116 GN=Srsf4 PE=1 SV=1	G3V798	Srsf4	56 kDa	TRUE	unknown	1	2	2	2	1	1	0	1	8	3	2	2	2	2	2
85.2	TRUE	Empty	Reticulon OS=Rattus norvegicus OX=10116 GN=Rtn1 PE=1 SV=2	M0R608	Rtn1	64 kDa	TRUE	unknown	0	0	0	0	0	0	0	0	0	0	0	0	0	0	0
214.2	TRUE	Empty	Protein phosphatase 1 regulatory subunit 12A OS=Rattus norvegicus OX=10116 GN=Ppp1r12a PE=1 SV=2	D4ACS0	Ppp1r12a	109 kDa	TRUE	unknown	0	0	0	0	0	0	0	0	0	0	0	0	0	0	0
169	TRUE	Empty	Caskin-1 OS=Rattus norvegicus OX=10116 GN=Caskin1 PE=1 SV=2	D3ZE17 (+1)	Caskin1	150 kDa		unknown	7	11	9	8	6	4	7	4	7	9	6	9	11	5	5
242	TRUE	Empty	Clathrin light chain OS=Rattus norvegicus OX=10116 GN=Clta PE=1 SV=1	A0A0G2JYW3 (+1)	Clta	26 kDa		unknown	4	5	2	3	2	6	0	5	2	7	3	2	5	0	5
230	TRUE	Empty	Similar to RIKEN cDNA 2310022B05 OS=Rattus norvegicus OX=10116 GN=RGD1559896 PE=1 SV=1	D3ZY47	RGD1559896	36 kDa		unknown	5	5	3	7	3	6	4	8	4	3	5	3	6	4	7
193	TRUE	Empty	Centrosomal protein 170B OS=Rattus norvegicus OX=10116 GN=Cep170b PE=1 SV=1	D4A1G8	Cep170b	172 kDa		unknown	6	2	4	7	6	6	2	5	4	3	4	4	4	3	9
213	TRUE	Empty	Peptidyl-prolyl cis-trans isomerase G OS=Rattus norvegicus OX=10116 GN=Ppig PE=1 SV=2	O55035	Ppig	88 kDa		unknown	5	6	4	3	8	3	3	3	14	8	7	8	5	5	2
252.1	TRUE	Empty	Sodium/potassium-transporting ATPase subunit alpha-3 OS=Rattus norvegicus OX=10116 GN=Atp1a3 PE=1 SV=2	P06687	Atp1a3	112 kDa	TRUE	unknown	4	6	6	4	3	5	6	5	4	3	6	5	5	5	5
144.1	TRUE	Empty	Protein Shroom2 OS=Rattus norvegicus OX=10116 GN=Shroom2 PE=1 SV=2	D4A053	Shroom2	165 kDa	TRUE	unknown	9	9	8	4	3	5	2	5	7	8	5	8	7	3	5
145	TRUE	Empty	Treacle ribosome biogenesis factor 1 OS=Rattus norvegicus OX=10116 GN=Tcof1 PE=1 SV=2	D4A206	Tcof1	145 kDa		unknown	9	8	6	6	6	6	4	4	9	7	5	6	6	4	5
144.2	TRUE	Empty	Protein Shroom2 OS=Rattus norvegicus OX=10116 GN=Shroom2 PE=1 SV=1	Q7TP36	Shroom2	158 kDa	TRUE	unknown	0	0	0	0	0	0	0	0	0	0	0	0	0	0	0
251	TRUE	Empty	Elongation factor 1-delta OS=Rattus norvegicus OX=10116 GN=Eef1d PE=1 SV=2	Q68FR9	Eef1d	31 kDa		unknown	4	8	5	6	5	9	4	13	7	8	7	7	3	7	12
188	TRUE	Empty	SRC kinase signaling inhibitor 1 OS=Rattus norvegicus OX=10116 GN=Srcin1 PE=1 SV=1	Q9QXY2	Srcin1	130 kDa		unknown	6	9	8	6	4	9	5	4	7	7	7	11	11	5	8
104.1	TRUE	Empty	Acyl-CoA-binding protein OS=Rattus norvegicus OX=10116 GN=Dbi PE=1 SV=3	P11030	Dbi	10 kDa	TRUE	unknown	12	7	5	10	1	9	3	2	14	7	1	5	13	0	2
315	TRUE	Empty	Gamma-synuclein OS=Rattus norvegicus OX=10116 GN=Sncg PE=1 SV=2	Q63544	Sncg	13 kDa	TRUE	unknown	3	9	6	9	11	7	4	11	10	7	7	2	3	6	4
189.3	TRUE	Empty	Sorbin and SH3 domain-containing protein 1 OS=Rattus norvegicus OX=10116 GN=Sorbs1 PE=1 SV=1	F1M866	Sorbs1	80 kDa	TRUE	unknown	0	0	0	0	0	0	0	0	0	0	0	0	0	0	0
8.4	TRUE	Empty	Uncharacterized protein OS=Rattus norvegicus OX=10116 PE=4 SV=1	M0RCJ6		17 kDa	TRUE	unknown	0	0	0	0	0	0	0	0	0	0	0	0	0	0	0
244.1	TRUE	Empty	Disks large-associated protein 2 OS=Rattus norvegicus OX=10116 GN=Dlgap2 PE=1 SV=3	P97837	Dlgap2	119 kDa	TRUE	unknown	4	7	4	5	4	7	1	6	3	6	3	6	7	7	6
239	TRUE	Empty	Target of myb1-like 2 membrane-trafficking protein OS=Rattus norvegicus OX=10116 GN=Tom1l2 PE=1 SV=1	A0A0G2K9L2	Tom1l2	58 kDa		unknown	5	7	4	9	5	8	5	6	6	11	6	4	7	6	8
186	TRUE	Empty	Chloride channel, nucleotide-sensitive, 1A OS=Rattus norvegicus OX=10116 GN=Clns1a PE=1 SV=1	Q6P9X1	Clns1a	27 kDa		unknown	6	12	7	13	8	6	6	11	6	13	5	5	10	9	9
495	TRUE	Empty	Receptor-type tyrosine-protein phosphatase-like N OS=Rattus norvegicus OX=10116 GN=Ptprn PE=1 SV=2	Q63259	Ptprn	106 kDa		unknown	1	3	4	4	5	5	4	2	2	6	3	3	4	5	4
143.2	TRUE	Empty	Uncharacterized protein (Fragment) OS=Rattus norvegicus OX=10116 PE=1 SV=3	F1LWK7		67 kDa	TRUE	unknown	5	4	6	5	6	4	4	5	5	0	7	0	7	5	0
112.2	TRUE	Empty	Calmodulin regulator protein PCP4 OS=Rattus norvegicus OX=10116 GN=Pcp4 PE=2 SV=1	Q8CHN7	Pcp4	11 kDa	TRUE	unknown	0	0	0	0	0	0	0	0	0	0	0	0	0	7	0
156	TRUE	Empty	Collagen alpha-1(I) chain OS=Rattus norvegicus OX=10116 GN=Col1a1 PE=1 SV=5	P02454	Col1a1	138 kDa	TRUE	unknown	8	6	7	2	15	12	1	1	6	5	1	14	16	2	2
423	TRUE	Empty	CREB-regulated transcription coactivator 1 OS=Rattus norvegicus OX=10116 GN=Crtc1 PE=1 SV=1	Q157S1	Crtc1	67 kDa		unknown	2	3	1	2	0	0	2	3	1	0	1	1	2	4	1
243.2	TRUE	Empty	Spectrin beta chain OS=Rattus norvegicus OX=10116 GN=Sptbn1 PE=1 SV=1	A0A0G2JZY6	Sptbn1	268 kDa	TRUE	unknown	2	4	1	4	5	7	4	5	2	5	8	3	2	3	7
247	TRUE	Empty	Rho GTPase-activating protein 32 OS=Rattus norvegicus OX=10116 GN=Arhgap32 PE=1 SV=2	F1MAK3	Arhgap32	231 kDa		unknown	4	4	5	4	4	6	1	4	5	5	5	3	5	5	4
263	TRUE	Empty	Acidic leucine-rich nuclear phosphoprotein 32 family member B OS=Rattus norvegicus OX=10116 GN=Anp32b PE=1 SV=1	Q9EST6	Anp32b	31 kDa	TRUE	unknown	4	5	5	9	9	10	4	8	5	5	10	4	7	7	11
216.1	TRUE	Empty	Chromobox 3 OS=Rattus norvegicus OX=10116 GN=Cbx3 PE=1 SV=1	Q5RJK5	Cbx3	21 kDa	TRUE	unknown	5	6	6	5	5	6	5	3	7	4	7	7	7	9	5
179.1	TRUE	Empty	RCG61762, isoform CRA_d OS=Rattus norvegicus OX=10116 GN=Srsf7 PE=1 SV=1	D4A720	Srsf7	27 kDa	TRUE	unknown	7	12	8	5	5	4	2	8	7	7	6	8	6	6	2
465	TRUE	Empty	Ras association (RalGDS/AF-6) and pleckstrin homology domains 1 OS=Rattus norvegicus OX=10116 GN=Raph1 PE=1 SV=2	D4ADX8	Raph1	137 kDa		unknown	1	2	3	1	2	0	2	0	3	3	2	6	6	2	2
240	TRUE	Empty	Proline-rich transmembrane protein 2 OS=Rattus norvegicus OX=10116 GN=Prrt2 PE=1 SV=1	D3ZFB6	Prrt2	36 kDa		unknown	5	7	2	8	0	11	3	6	3	7	4	0	4	2	7
319.1	TRUE	Empty	Heterogeneous nuclear ribonucleoprotein A3 OS=Rattus norvegicus OX=10116 GN=Hnrnpa3 PE=1 SV=1	Q6URK4	Hnrnpa3	40 kDa	TRUE	unknown	3	3	3	2	6	2	10	3	12	4	9	3	3	3	4
231	TRUE	Empty	Sterile alpha motif domain-containing protein 14 OS=Rattus norvegicus OX=10116 GN=Samd14 PE=1 SV=3	F1LN57	Samd14	45 kDa		unknown	5	7	7	7	1	8	5	10	3	3	6	5	6	2	5
409	TRUE	Empty	Eukaryotic translation initiation factor 3 subunit J OS=Rattus norvegicus OX=10116 GN=Eif3j PE=1 SV=1	A0JPM9	Eif3j	29 kDa		unknown	2	8	3	6	4	10	3	7	2	2	4	4	8	4	4
135	TRUE	Empty	Protein CDV3 homolog OS=Rattus norvegicus OX=10116 GN=Cdv3 PE=1 SV=1	A0A0G2K0B0 (+1)	Cdv3	30 kDa		unknown	10	6	13	6	1	6	0	7	6	5	1	5	12	4	5
270.1	TRUE	Empty	Transcriptional coactivator YAP1 OS=Rattus norvegicus OX=10116 GN=Yap1 PE=1 SV=1	Q2EJA0	Yap1	51 kDa	TRUE	unknown	4	7	3	7	1	5	1	4	3	3	1	3	8	2	2
151.2	TRUE	Empty	Cytochrome c, testis-specific OS=Rattus norvegicus OX=10116 GN=Cyct PE=2 SV=2	P10715	Cyct	12 kDa	TRUE	unknown	0	1	0	3	0	4	0	0	1	0	0	1	1	0	0
202	TRUE	Empty	Membrane-associated progesterone receptor component 1 OS=Rattus norvegicus OX=10116 GN=Pgrmc1 PE=1 SV=3	P70580	Pgrmc1	22 kDa		unknown	6	8	10	6	8	8	5	7	7	9	5	9	11	6	9
254	TRUE	Empty	Myosin XVIIIa OS=Rattus norvegicus OX=10116 GN=Myo18a PE=1 SV=2	D3ZFD0	Myo18a	233 kDa		unknown	4	3	6	9	4	10	5	7	4	7	7	6	7	7	6
331	TRUE	Empty	Zinc finger CCCH-type-containing 4 OS=Rattus norvegicus OX=10116 GN=Zc3h4 PE=1 SV=2	D3ZVW3	Zc3h4	127 kDa		unknown	2	7	1	10	2	5	1	9	5	7	3	1	4	3	5
434	TRUE	Empty	Calreticulin OS=Rattus norvegicus OX=10116 GN=Calr PE=1 SV=1	P18418	Calr	48 kDa	TRUE	unknown	2	19	0	10	2	9	6	22	1	2	2	2	7	5	9
261	TRUE	Empty	RCG34610, isoform CRA_c OS=Rattus norvegicus OX=10116 GN=Srsf1 PE=1 SV=1	D4A9L2	Srsf1	28 kDa		unknown	4	2	2	1	4	2	3	2	3	1	6	5	3	5	1
355.1	TRUE	Empty	Polyubiquitin-C OS=Rattus norvegicus OX=10116 GN=Ubc PE=1 SV=1	Q63429	Ubc	91 kDa	TRUE	unknown	2	7	3	8	0	59	0	6	2	4	2	0	4	0	1
275.1	TRUE	Empty	Early endosome antigen 1 OS=Rattus norvegicus OX=10116 GN=Eea1 PE=1 SV=1	A0A0G2K051	Eea1	165 kDa	TRUE	unknown	3	10	1	8	4	5	6	2	15	4	5	3	10	4	2
339.1	TRUE	Empty	Hemoglobin subunit beta-1 OS=Rattus norvegicus OX=10116 GN=Hbb PE=1 SV=3	P02091	Hbb	16 kDa	TRUE	unknown	2	11	5	8	5	9	5	7	9	7	1	14	18	3	0
275.2	TRUE	Empty	Early endosome antigen 1 OS=Rattus norvegicus OX=10116 GN=Eea1 PE=1 SV=1	F1LUA1	Eea1	161 kDa	TRUE	unknown	3	10	1	8	4	5	6	2	15	4	5	3	10	4	2
398	TRUE	Empty	R3H domain-containing 2 OS=Rattus norvegicus OX=10116 GN=R3hdm2 PE=1 SV=1	A0A0G2K4E8 (+1)	R3hdm2	115 kDa	TRUE	unknown	2	7	3	7	3	5	5	9	4	7	4	2	4	3	7
355.3	TRUE	Empty	Ubiquitin-60S ribosomal protein L40 OS=Rattus norvegicus OX=10116 GN=Uba52 PE=1 SV=2	P62986	Uba52	15 kDa	TRUE	unknown	2	6	3	8	0	59	0	6	2	4	2	0	3	0	1
367	TRUE	Empty	Nucleolin OS=Rattus norvegicus OX=10116 GN=Ncl PE=1 SV=3	P13383 (+1)	Ncl	77 kDa		unknown	2	10	5	9	12	12	0	15	2	1	5	3	6	2	5
253	TRUE	Empty	Coiled-coil domain-containing protein 85A-like OS=Rattus norvegicus OX=10116 GN=Ccdc85a PE=1 SV=2	D3ZMD4	Ccdc85a	59 kDa		unknown	4	8	4	1	0	0	1	4	12	4	4	7	6	5	3
176.1	TRUE	Empty	Histone cluster 1 H1 family member c OS=Rattus norvegicus OX=10116 GN=Hist1h1c PE=1 SV=1	A0A0G2K654	Hist1h1c	21 kDa	TRUE	unknown	5	5	3	5	4	6	6	8	3	3	6	6	5	7	4
248.1	TRUE	Empty	Synergin gamma OS=Rattus norvegicus OX=10116 GN=Synrg PE=1 SV=3	Q9JKC9	Synrg	141 kDa	TRUE	unknown	4	6	2	8	5	3	4	5	5	2	5	3	6	5	5
447	TRUE	Empty	Lymphocyte specific 1, isoform CRA_a OS=Rattus norvegicus OX=10116 GN=Lsp1 PE=1 SV=1	Q4QQV6	Lsp1	37 kDa		unknown	1	4	4	6	5	7	6	8	5	5	5	6	5	5	3
427.1	TRUE	Empty	Heterogeneous nuclear ribonucleoprotein A1 OS=Rattus norvegicus OX=10116 GN=Hnrnpa1 PE=1 SV=3	P04256 (+2)	Hnrnpa1	34 kDa	TRUE	unknown	2	4	5	4	4	4	9	2	4	3	3	3	1	2	8
111.2	TRUE	Empty	Myelin basic protein OS=Rattus norvegicus OX=10116 GN=Mbp PE=1 SV=1	Q5XFW1	Mbp	21 kDa	TRUE	unknown	6	4	15	15	10	18	6	10	0	0	0	0	0	0	0
264.1	TRUE	Empty	Calcineurin subunit B type 1 OS=Rattus norvegicus OX=10116 GN=Ppp3r1 PE=4 SV=1	A0A0H2UHV6 (+1)	Ppp3r1	18 kDa	TRUE	unknown	4	7	4	9	7	14	4	1	11	3	9	6	4	10	5
267	TRUE	Empty	Synapsin-3 OS=Rattus norvegicus OX=10116 GN=Syn3 PE=1 SV=2	A0A096MIT7 (+1)	Syn3	63 kDa	TRUE	unknown	4	2	5	2	4	4	2	1	1	4	2	2	3	2	4
264.2	TRUE	Empty	Uncharacterized protein (Fragment) OS=Rattus norvegicus OX=10116 PE=4 SV=1	A0A0G2K4H3		26 kDa	TRUE	unknown	0	0	0	0	0	0	0	0	0	0	0	0	0	0	0
238.1	TRUE	Empty	ENAH, actin regulator OS=Rattus norvegicus OX=10116 GN=Enah PE=1 SV=1	Q5XHX3	Enah	59 kDa	TRUE	unknown	5	6	3	5	5	3	3	4	3	6	2	6	4	2	4
407	TRUE	Empty	Peptidyl-prolyl cis-trans isomerase FKBP1A OS=Rattus norvegicus OX=10116 GN=Fkbp1a PE=1 SV=3	Q62658	Fkbp1a	12 kDa	TRUE	unknown	2	8	1	11	4	11	4	13	5	4	4	3	6	3	11
236.1	TRUE	Empty	Transgelin-3 OS=Rattus norvegicus OX=10116 GN=Tagln3 PE=1 SV=2	P37805	Tagln3	23 kDa	TRUE	unknown	5	7	6	7	5	5	3	5	8	4	5	8	8	6	6
236.2	TRUE	Empty	Transgelin OS=Rattus norvegicus OX=10116 GN=Tagln3 PE=1 SV=1	A0A0G2K6I5	Tagln3	25 kDa	TRUE	unknown	5	7	6	7	5	5	3	5	8	4	5	8	8	6	6
244.2	TRUE	Empty	Disks large-associated protein 2 OS=Rattus norvegicus OX=10116 GN=Dlgap2 PE=1 SV=1	A0A0G2JUI3	Dlgap2	109 kDa	TRUE	unknown	4	5	0	4	0	0	0	0	0	5	0	5	6	0	5
205	TRUE	Empty	Transcription factor BTF3 OS=Rattus norvegicus OX=10116 GN=Btf3 PE=1 SV=1	Q5U3Y8	Btf3	18 kDa		unknown	6	5	7	4	6	6	12	3	6	2	9	4	5	7	6
634	TRUE	Empty	Neurofilament light polypeptide OS=Rattus norvegicus OX=10116 GN=Nefl PE=1 SV=3	P19527	Nefl	61 kDa	TRUE	unknown	0	18	0	18	0	11	1	7	0	7	0	0	12	0	12
178	TRUE	Empty	ProSAAS OS=Rattus norvegicus OX=10116 GN=Pcsk1n PE=1 SV=1	Q9QXU9	Pcsk1n	27 kDa		unknown	7	7	6	8	3	4	4	5	7	5	2	6	3	3	3
219.1	TRUE	Empty	Stathmin OS=Rattus norvegicus OX=10116 GN=Stmn3 PE=1 SV=1	A0A0G2K8P5 (+1)	Stmn3	21 kDa	TRUE	unknown	5	5	3	4	5	8	3	6	6	4	3	5	6	4	5
105	TRUE	Empty	Myotrophin OS=Rattus norvegicus OX=10116 GN=Mtpn PE=1 SV=2	P62775	Mtpn	13 kDa		unknown	12	2	9	1	10	2	9	4	11	1	11	6	2	11	1
191	TRUE	Empty	Atrophin 1 OS=Rattus norvegicus OX=10116 GN=LOC100911672 PE=1 SV=1	G3V7W3 (+1)	LOC100911672	125 kDa		unknown	6	6	2	9	5	8	5	6	5	7	3	2	4	2	6
157	TRUE	Empty	Parathymosin OS=Rattus norvegicus OX=10116 GN=Ptms PE=1 SV=2	P04550	Ptms	12 kDa		unknown	8	7	3	6	5	8	9	5	7	5	9	5	4	5	9
228	TRUE	Empty	Nuclease-sensitive element-binding protein 1 OS=Rattus norvegicus OX=10116 GN=Ybx1 PE=2 SV=3	P62961 (+1)	Ybx1	36 kDa	TRUE	unknown	5	2	2	3	4	6	1	6	3	5	0	3	8	4	6
44.3	TRUE	Empty	High mobility group protein B1 OS=Rattus norvegicus OX=10116 GN=Hmgb1 PE=4 SV=1	D3ZXR5	Hmgb1	25 kDa	TRUE	unknown	0	0	0	0	0	0	0	0	0	0	0	0	0	0	0
235	TRUE	Empty	Glutamate receptor ionotropic, NMDA 2B OS=Rattus norvegicus OX=10116 GN=Grin2b PE=1 SV=1	G3V746 (+1)	Grin2b	166 kDa		unknown	5	1	5	2	6	1	1	2	2	0	5	4	0	6	3
104.2	TRUE	Empty	Acyl-CoA-binding protein OS=Rattus norvegicus OX=10116 GN=Dbi PE=1 SV=1	Q6TXF3	Dbi	66 kDa	TRUE	unknown	0	0	0	0	0	0	0	0	0	0	0	0	0	0	0
258.1	TRUE	Empty	Actin, cytoplasmic 1 OS=Rattus norvegicus OX=10116 GN=Actb PE=1 SV=1	P60711	Actb	42 kDa	TRUE	unknown	4	6	8	8	6	6	2	4	6	6	4	8	10	5	8
220.1	TRUE	Empty	PDZ and LIM domain protein 4 OS=Rattus norvegicus OX=10116 GN=Pdlim4 PE=1 SV=1	M0R4H5	Pdlim4	36 kDa	TRUE	unknown	5	5	5	4	1	7	6	8	4	8	2	6	4	2	3
327	TRUE	Empty	Neurabin-2 OS=Rattus norvegicus OX=10116 GN=Ppp1r9b PE=1 SV=1	O35274	Ppp1r9b	90 kDa	TRUE	unknown	3	9	2	2	1	8	2	6	4	5	10	1	4	0	3
220.2	TRUE	Empty	PDZ and LIM domain protein 4 OS=Rattus norvegicus OX=10116 GN=Pdlim4 PE=1 SV=2	P36202	Pdlim4	36 kDa	TRUE	unknown	5	5	5	4	1	7	6	8	4	8	2	6	4	2	3
303	TRUE	Empty	SH3 domain binding glutamic acid-rich protein-like 3 OS=Rattus norvegicus OX=10116 GN=Sh3bgrl3 PE=1 SV=1	B2RZ27	Sh3bgrl3	10 kDa		unknown	3	5	6	9	7	13	4	4	1	6	5	2	5	5	5
219.2	TRUE	Empty	Stathmin-3 OS=Rattus norvegicus OX=10116 GN=Stmn3 PE=1 SV=1	Q9JHU6	Stmn3	21 kDa	TRUE	unknown	0	0	0	0	0	0	0	0	0	0	0	0	0	0	0
464.1	TRUE	Empty	Transforming, acidic coiled-coil-containing protein 2 OS=Rattus norvegicus OX=10116 GN=Tacc2 PE=1 SV=1	D3ZXK3	Tacc2	300 kDa	TRUE	unknown	1	4	4	6	3	1	2	2	3	1	0	1	3	3	1
237	TRUE	Empty	Protein FAM131B OS=Rattus norvegicus OX=10116 GN=Fam131b PE=1 SV=1	F8WFH6 (+1)	Fam131b	39 kDa		unknown	5	6	4	9	4	11	2	5	6	7	5	4	4	3	6
192	TRUE	Empty	APC membrane recruitment protein 2 OS=Rattus norvegicus OX=10116 GN=Amer2 PE=1 SV=1	A0A0G2JWK6	Amer2	54 kDa		unknown	6	9	7	3	4	6	7	8	5	6	5	5	7	6	5
406	TRUE	Empty	Leucine-rich repeat flightless-interacting protein 2 OS=Rattus norvegicus OX=10116 GN=Lrrfip2 PE=1 SV=1	Q4V7E8	Lrrfip2	50 kDa	TRUE	unknown	2	4	1	5	2	7	2	4	3	5	2	1	5	2	6
334	TRUE	Empty	Eukaryotic translation initiation factor 4H OS=Rattus norvegicus OX=10116 GN=Eif4h PE=1 SV=1	Q5XI72	Eif4h	27 kDa		unknown	2	3	5	2	4	1	5	3	7	3	1	2	4	7	3
311	TRUE	Empty	Synaptosomal-associated protein OS=Rattus norvegicus OX=10116 PE=3 SV=2	M0R4V3		23 kDa	TRUE	unknown	3	3	4	9	4	5	1	7	2	2	3	2	4	1	3
464.2	TRUE	Empty	Transforming, acidic coiled-coil-containing protein 2 OS=Rattus norvegicus OX=10116 GN=Tacc2 PE=1 SV=1	A0A0G2K598	Tacc2	305 kDa	TRUE	unknown	0	0	0	0	0	0	0	0	0	0	0	0	0	0	0
262	TRUE	Empty	Caveolae-associated protein 2 OS=Rattus norvegicus OX=10116 GN=Cavin2 PE=1 SV=3	Q66H98	Cavin2	46 kDa		unknown	4	5	4	5	2	4	2	5	2	3	1	2	3	2	2
443.1	TRUE	Empty	C2CD2-like OS=Rattus norvegicus OX=10116 GN=C2cd2l PE=1 SV=1	Q5U2P5	C2cd2l	76 kDa	TRUE	unknown	1	6	3	5	1	3	1	3	2	5	2	2	1	3	3
501	TRUE	Empty	Inositol hexakisphosphate and diphosphoinositol-pentakisphosphate kinase 1 OS=Rattus norvegicus OX=10116 GN=Mfap1a PE=1 SV=1	D4ACM9	Mfap1a	52 kDa		unknown	1	6	6	8	4	12	3	9	3	4	4	3	4	4	4
269.1	TRUE	Empty	WD repeat-containing protein 44 OS=Rattus norvegicus OX=10116 GN=Wdr44 PE=1 SV=1	A0A0G2JX77	Wdr44	87 kDa	TRUE	unknown	4	3	4	2	4	5	1	1	6	3	3	5	4	5	3
408.2	TRUE	Empty	Pleckstrin and Sec7 domain-containing 3 OS=Rattus norvegicus OX=10116 GN=Psd3 PE=1 SV=3	D3ZFY7	Psd3	112 kDa	TRUE	unknown	0	4	0	7	1	6	1	6	1	2	1	1	5	0	3
44.4	TRUE	Empty	Uncharacterized protein OS=Rattus norvegicus OX=10116 PE=4 SV=3	F1LNG6		25 kDa	TRUE	unknown	0	0	0	0	0	0	0	0	0	0	0	0	0	0	0
318	TRUE	Empty	Protein S100-B OS=Rattus norvegicus OX=10116 GN=S100b PE=1 SV=2	P04631	S100b	11 kDa		unknown	3	16	4	8	3	10	4	9	6	8	2	4	4	1	3
585	TRUE	Empty	SIK family kinase 3 OS=Rattus norvegicus OX=10116 GN=Sik3 PE=1 SV=2	M0RD40	Sik3	146 kDa		unknown	1	7	3	9	2	11	0	8	1	2	0	0	7	1	15
292	TRUE	Empty	Serine and arginine-rich-splicing factor 11 OS=Rattus norvegicus OX=10116 GN=Srsf11 PE=1 SV=1	A0A0G2QC38	Srsf11	57 kDa		unknown	3	8	5	4	4	5	4	4	7	4	4	4	6	3	5
176.2	TRUE	Empty	Histone H1.4 OS=Rattus norvegicus OX=10116 GN=Hist1h1e PE=1 SV=3	P15865	Hist1h1e	22 kDa	TRUE	unknown	5	3	3	2	5	3	5	4	2	4	5	5	3	4	2
469	TRUE	Empty	CD2 antigen (Cytoplasmic tail) binding protein 2 (Predicted), isoform CRA_a OS=Rattus norvegicus OX=10116 GN=Cd2bp2 PE=1 SV=1	B4F786	Cd2bp2	38 kDa		unknown	1	1	2	2	4	3	1	2	2	1	2	1	1	2	4
288	TRUE	Empty	Myelin-associated oligodendrocyte basic protein OS=Rattus norvegicus OX=10116 GN=Mobp PE=1 SV=1	Q63327	Mobp	19 kDa		unknown	3	6	4	5	2	8	2	7	3	3	1	4	6	0	5
427.2	TRUE	Empty	Uncharacterized protein OS=Rattus norvegicus OX=10116 PE=4 SV=2	D4ACJ7		27 kDa	TRUE	unknown	0	0	0	0	0	0	0	0	0	0	0	0	0	0	0
194	TRUE	Empty	Iron-sulfur cluster assembly enzyme OS=Rattus norvegicus OX=10116 GN=Iscu PE=1 SV=1	B2RZ79	Iscu	18 kDa		unknown	6	2	3	2	1	5	4	3	5	3	3	3	3	2	2
342	TRUE	Empty	NUFIP2, FMR1-interacting protein 2 OS=Rattus norvegicus OX=10116 GN=Nufip2 PE=1 SV=2	D3ZC82	Nufip2	76 kDa	TRUE	unknown	2	6	8	3	5	2	6	3	7	4	4	9	3	4	1
444	TRUE	Empty	Eukaryotic translation initiation factor 4E nuclear import factor 1 OS=Rattus norvegicus OX=10116 GN=Eif4enif1 PE=1 SV=1	D4ACF1	Eif4enif1	108 kDa		unknown	1	3	2	2	1	4	2	2	4	5	3	4	4	1	3
221	TRUE	Empty	Adenylate kinase isoenzyme 1 OS=Rattus norvegicus OX=10116 GN=Ak1 PE=1 SV=3	P39069	Ak1	22 kDa		unknown	5	7	3	6	2	3	2	4	10	4	3	3	4	5	2
218	TRUE	Empty	RNA polymerase-associated protein LEO1 OS=Rattus norvegicus OX=10116 GN=Leo1 PE=1 SV=1	Q641X2	Leo1	77 kDa		unknown	5	7	6	7	3	6	3	8	2	8	1	4	5	4	4
271	TRUE	Empty	Small ubiquitin-related modifier 1 OS=Rattus norvegicus OX=10116 GN=Sumo1 PE=1 SV=1	Q5I0H3	Sumo1	12 kDa		unknown	4	8	5	7	7	7	3	6	4	3	3	6	6	6	5
461	TRUE	Empty	cAMP-regulated phosphoprotein 19 OS=Rattus norvegicus OX=10116 GN=Arpp19 PE=1 SV=3	Q712U5	Arpp19	12 kDa	TRUE	unknown	1	9	0	6	2	8	2	6	1	9	3	0	9	2	10
607	TRUE	Empty	Zyxin OS=Rattus norvegicus OX=10116 GN=Zyx PE=1 SV=1	D4A7U1	Zyx	60 kDa		unknown	0	0	2	2	0	0	0	1	3	0	0	1	1	1	0
155.3	TRUE	Empty	Uncharacterized protein OS=Rattus norvegicus OX=10116 PE=1 SV=2	M0R6E6		90 kDa	TRUE	unknown	4	5	5	5	5	6	5	7	4	4	5	3	3	4	6
158	TRUE	Empty	Probable G-protein-coupled receptor 158 OS=Rattus norvegicus OX=10116 GN=Gpr158 PE=1 SV=1	A0A0A0MY13	Gpr158	135 kDa		unknown	8	7	3	7	3	6	0	5	5	7	1	2	5	4	5
438.1	TRUE	Empty	Citron rho-interacting serine/threonine kinase OS=Rattus norvegicus OX=10116 GN=Cit PE=1 SV=1	A0A0G2JWA9	Cit	237 kDa	TRUE	unknown	2	4	3	3	2	1	1	2	2	1	0	1	3	2	3
381.1	TRUE	Empty	Myosin, heavy polypeptide 9, non-muscle OS=Rattus norvegicus OX=10116 GN=Myh9 PE=1 SV=1	G3V6P7	Myh9	226 kDa	TRUE	unknown	2	7	4	6	5	6	1	4	5	0	2	6	9	1	6
255	TRUE	Empty	S-phase kinase-associated protein 1 OS=Rattus norvegicus OX=10116 GN=Skp1 PE=1 SV=1	A0A0G2K4X8 (+1)	Skp1	19 kDa		unknown	4	5	5	4	3	6	5	7	2	3	0	2	3	7	7
333	TRUE	Empty	Erythrocyte membrane protein band 4.1-like 2 OS=Rattus norvegicus OX=10116 GN=Epb41l2 PE=1 SV=2	D3ZM69	Epb41l2	111 kDa		unknown	2	2	2	5	2	2	0	0	2	2	0	1	4	0	3
603.1	TRUE	Empty	RNA-binding protein with serine-rich domain 1 OS=Rattus norvegicus OX=10116 GN=Rnps1 PE=2 SV=1	Q6AYK1	Rnps1	34 kDa	TRUE	unknown	0	1	1	3	1	0	0	1	2	2	0	0	1	1	4
339.2	TRUE	Empty	Hemoglobin subunit beta-2 OS=Rattus norvegicus OX=10116 PE=1 SV=2	P11517		16 kDa	TRUE	unknown	1	8	4	5	3	4	1	4	8	4	0	11	14	3	0
270.2	TRUE	Empty	Transcriptional coactivator YAP1 OS=Rattus norvegicus OX=10116 GN=Yap1 PE=1 SV=1	A0A0G2K0Y6	Yap1	47 kDa	TRUE	unknown	0	5	0	5	0	4	1	2	1	2	0	1	5	1	2
224	TRUE	Empty	NADH dehydrogenase [ubiquinone] iron-sulfur protein 4, mitochondrial OS=Rattus norvegicus OX=10116 GN=Ndufs4 PE=1 SV=1	Q5XIF3	Ndufs4	20 kDa		unknown	5	5	3	4	4	2	2	7	7	4	4	6	7	5	3
323	TRUE	Empty	Synapsin II, isoform CRA_a OS=Rattus norvegicus OX=10116 GN=Syn2 PE=1 SV=3	G3V733 (+1)	Syn2	63 kDa	TRUE	unknown	3	2	4	2	1	2	0	2	1	2	2	4	1	0	1
226	TRUE	Empty	R3H domain-containing 1 OS=Rattus norvegicus OX=10116 GN=R3hdm1 PE=1 SV=1	F1LNT3	R3hdm1	124 kDa	TRUE	unknown	5	6	4	3	3	5	1	3	3	4	2	2	4	2	4
265	TRUE	Empty	Thioredoxin OS=Rattus norvegicus OX=10116 GN=Txn PE=1 SV=2	P11232	Txn	12 kDa		unknown	4	5	5	7	4	6	2	6	5	2	2	5	5	3	4
592	TRUE	Empty	Capicua transcriptional repressor OS=Rattus norvegicus OX=10116 GN=Cic PE=1 SV=2	D4A853	Cic	164 kDa		unknown	0	3	2	3	4	1	1	2	4	2	3	2	2	2	1
384	TRUE	Empty	Hypothetical protein LOC500956 OS=Rattus norvegicus OX=10116 GN=LOC500956 PE=1 SV=1	A0A140TAE2	LOC500956	33 kDa		unknown	2	3	1	7	3	7	0	4	2	4	1	3	4	3	4
304	TRUE	Empty	Phospholipid phosphatase-related protein type 4 OS=Rattus norvegicus OX=10116 GN=Plppr4 PE=1 SV=1	G3V864 (+1)	Plppr4	83 kDa		unknown	3	2	1	4	1	0	1	1	3	1	2	3	3	3	6
405	TRUE	Empty	Matrin-3 OS=Rattus norvegicus OX=10116 GN=Matr3 PE=1 SV=1	A0A0G2JSR7 (+1)	Matr3	95 kDa		unknown	2	3	1	4	0	7	2	4	4	5	1	3	2	1	4
410.1	TRUE	Empty	B-cell CLL/lymphoma 11A OS=Rattus norvegicus OX=10116 GN=Bcl11a PE=1 SV=1	D3ZSY3	Bcl11a	91 kDa	TRUE	unknown	2	5	5	4	3	6	5	4	1	2	8	3	8	5	5
467	TRUE	Empty	Cold shock domain-containing protein C2 OS=Rattus norvegicus OX=10116 GN=Csdc2 PE=1 SV=3	Q63430	Csdc2	17 kDa		unknown	1	4	1	3	0	5	1	4	3	2	2	1	6	1	7
296.1	TRUE	Empty	Phosphatase and actin regulator 3 OS=Rattus norvegicus OX=10116 GN=Phactr3 PE=1 SV=1	Q6RFY2	Phactr3	58 kDa	TRUE	unknown	3	4	2	1	3	3	1	3	2	4	2	1	3	2	2
468	TRUE	Empty	Suppressor of glucose, autophagy-associated 1 OS=Rattus norvegicus OX=10116 GN=Soga1 PE=4 SV=1	A0A0G2KA88	Soga1	163 kDa		unknown	1	0	0	1	3	1	1	0	0	0	0	1	1	4	2
296.2	TRUE	Empty	Phosphatase and actin regulator OS=Rattus norvegicus OX=10116 GN=Phactr3 PE=1 SV=1	A0A0G2K018	Phactr3	58 kDa	TRUE	unknown	3	0	2	1	3	3	0	0	0	4	2	0	0	2	0
410.2	TRUE	Empty	B-cell CLL/lymphoma 11A OS=Rattus norvegicus OX=10116 GN=Bcl11a PE=1 SV=1	A0A0G2K4M7	Bcl11a	27 kDa	TRUE	unknown	0	0	0	0	0	0	0	0	0	0	0	0	0	0	0
256	TRUE	Empty	Ataxin 2-like OS=Rattus norvegicus OX=10116 GN=Atxn2l PE=1 SV=1	A0A0G2JYE0 (+1)	Atxn2l	114 kDa		unknown	4	4	2	3	5	2	3	3	3	5	7	5	3	3	3
320	TRUE	Empty	Acidic leucine-rich nuclear phosphoprotein 32 family member E OS=Rattus norvegicus OX=10116 GN=Anp32e PE=2 SV=1	Q5XIE0	Anp32e	29 kDa		unknown	3	5	4	7	7	6	4	7	3	2	4	4	4	5	3
433	TRUE	Empty	Laminin subunit alpha 4 OS=Rattus norvegicus OX=10116 GN=Lama4 PE=1 SV=3	F1LTF8	Lama4	197 kDa		unknown	2	1	1	2	4	3	2	4	0	3	6	1	2	3	4
569	TRUE	Empty	LSM14A mRNA-processing body assembly factor OS=Rattus norvegicus OX=10116 GN=Lsm14a PE=1 SV=1	A0A0G2JUK2 (+1)	Lsm14a	51 kDa		unknown	1	5	1	4	1	9	0	5	1	1	0	1	2	0	3
272	TRUE	Empty	Kininogen-1 OS=Rattus norvegicus OX=10116 GN=Kng1 PE=2 SV=1	P08934	Kng1	71 kDa		unknown	4	2	8	11	13	5	1	11	1	0	0	7	1	0	1
227	TRUE	Empty	Cytochrome b-c1 complex subunit 7 OS=Rattus norvegicus OX=10116 GN=Uqcrb PE=1 SV=1	B2RYS2	Uqcrb	14 kDa		unknown	5	6	4	4	6	7	2	6	6	5	0	1	5	3	3
635	TRUE	Empty	High mobility group nucleosome-binding domain-containing protein 5 OS=Rattus norvegicus OX=10116 GN=Hmgn5 PE=2 SV=1	B4F777	Hmgn5	49 kDa		unknown	0	14	0	13	0	12	0	11	0	4	0	1	3	0	2
31.2	TRUE	Empty	Uncharacterized protein OS=Rattus norvegicus OX=10116 PE=4 SV=2	D3ZXI2		27 kDa	TRUE	unknown	6	0	0	0	0	0	0	0	0	0	0	0	0	0	0
369.1	TRUE	Empty	Oxidation resistance protein 1 OS=Rattus norvegicus OX=10116 GN=Oxr1 PE=1 SV=1	A0A0G2JYS1	Oxr1	90 kDa	TRUE	unknown	2	5	1	5	4	8	3	8	2	5	3	1	3	3	5
369.2	TRUE	Empty	Oxidation resistance protein 1 OS=Rattus norvegicus OX=10116 GN=Oxr1 PE=1 SV=1	A0A0G2JZ50 (+1)	Oxr1	93 kDa	TRUE	unknown	2	5	0	5	4	8	0	8	2	5	0	0	3	3	5
357	TRUE	Empty	Nuclear speckle splicing regulatory protein 1 OS=Rattus norvegicus OX=10116 GN=Nsrp1 PE=1 SV=1	Q4FZU3	Nsrp1	64 kDa		unknown	2	1	3	2	2	2	0	0	2	3	1	4	2	2	3
586	TRUE	Empty	ATP-binding cassette sub-family F member 1 OS=Rattus norvegicus OX=10116 GN=Abcf1 PE=1 SV=1	Q6MG08	Abcf1	95 kDa		unknown	1	1	1	1	0	2	0	2	0	1	0	0	1	0	0
638	TRUE	Empty	RCG38965, isoform CRA_a OS=Rattus norvegicus OX=10116 GN=Tsr2 PE=1 SV=1	G3V6B8	Tsr2	21 kDa		unknown	0	4	0	6	0	4	0	6	0	2	0	0	2	0	3
204.2	TRUE	Empty	Macrophage migration inhibitory factor OS=Rattus norvegicus OX=10116 GN=Mif PE=1 SV=4	P30904	Mif	12 kDa	TRUE	unknown	6	6	6	2	1	5	2	5	6	6	2	4	6	1	4
198	TRUE	Empty	CACN subunit beta-associated regulatory protein OS=Rattus norvegicus OX=10116 GN=Cbarp PE=1 SV=2	F1MAS1	Cbarp	46 kDa		unknown	6	2	4	2	2	2	4	3	4	3	3	2	5	2	2
136.2	TRUE	Empty	Neural cell adhesion molecule 1 OS=Rattus norvegicus OX=10116 GN=Ncam1 PE=1 SV=2	F1LNY3 (+2)	Ncam1	93 kDa	TRUE	unknown	0	5	2	5	0	2	0	5	3	2	2	4	5	3	5
146	TRUE	Empty	Proline-rich 36 OS=Rattus norvegicus OX=10116 GN=Prr36 PE=4 SV=2	D3ZPT0 (+1)	Prr36	105 kDa		unknown	9	3	2	2	2	1	3	4	5	6	2	3	3	3	2
204.1	TRUE	Empty	Uncharacterized protein OS=Rattus norvegicus OX=10116 PE=4 SV=1	D3ZE63		13 kDa	TRUE	unknown	6	6	6	2	1	5	2	5	6	6	2	4	6	1	4
624	TRUE	Empty	Pre-mRNA 3'-end-processing factor FIP1 OS=Rattus norvegicus OX=10116 GN=Fip1l1 PE=1 SV=1	A0A0G2K376	Fip1l1	65 kDa		unknown	0	7	2	6	0	5	0	10	5	6	0	2	4	0	3
389	TRUE	Empty	GPRIN family member 3 OS=Rattus norvegicus OX=10116 GN=Gprin3 PE=1 SV=2	D3ZF21	Gprin3	81 kDa		unknown	2	5	1	7	1	2	2	5	3	5	4	3	3	3	3
298.1	TRUE	Empty	RAB11 family-interacting protein 5 OS=Rattus norvegicus OX=10116 GN=Rab11fip5 PE=1 SV=1	A0A0G2K1W1	Rab11fip5	124 kDa	TRUE	unknown	3	1	4	3	3	4	1	6	0	1	1	3	1	2	2
338.1	TRUE	Empty	Prelamin-A/C OS=Rattus norvegicus OX=10116 GN=Lmna PE=1 SV=1	P48679	Lmna	74 kDa	TRUE	unknown	2	4	1	5	3	4	1	6	1	2	0	1	3	1	3
411.1	TRUE	Empty	Proline-rich coiled-coil 2B OS=Rattus norvegicus OX=10116 GN=Prrc2b PE=1 SV=3	D3ZZ51	Prrc2b	243 kDa	TRUE	unknown	2	9	1	6	1	5	0	5	5	4	1	4	3	1	5
539	TRUE	Empty	Anamorsin OS=Rattus norvegicus OX=10116 GN=Ciapin1 PE=1 SV=1	Q5XID1	Ciapin1	33 kDa		unknown	1	3	1	2	0	0	2	2	1	3	2	1	2	1	1
285	TRUE	Empty	Palmitoyltransferase ZDHHC5 OS=Rattus norvegicus OX=10116 GN=Zdhhc5 PE=1 SV=1	Q2THW7	Zdhhc5	77 kDa		unknown	3	4	4	1	3	1	1	1	3	2	3	1	4	2	1
377	TRUE	Empty	Uncharacterized protein C11orf96 homolog OS=Rattus norvegicus OX=10116 GN=Ag2 PE=1 SV=1	A8IHN8	Ag2	26 kDa		unknown	2	6	3	6	2	5	1	5	3	4	2	3	3	2	7
502	TRUE	Empty	Hypothetical LOC289568 OS=Rattus norvegicus OX=10116 GN=RGD1311575 PE=1 SV=3	D4A5F4	RGD1311575	144 kDa		unknown	1	2	3	1	3	2	4	3	5	2	3	1	3	4	4
636	TRUE	Empty	Neuronal membrane glycoprotein M6-a OS=Rattus norvegicus OX=10116 GN=Gpm6a PE=1 SV=1	Q812E9	Gpm6a	31 kDa		unknown	0	3	0	4	1	3	1	8	4	3	2	2	4	0	5
400	TRUE	Empty	cAMP-dependent protein kinase inhibitor alpha OS=Rattus norvegicus OX=10116 GN=Pkia PE=1 SV=2	P63249	Pkia	8 kDa		unknown	2	3	3	4	5	3	3	6	7	3	2	4	3	5	8
439	TRUE	Empty	Striated muscle-specific serine/threonine-protein kinase OS=Rattus norvegicus OX=10116 GN=Speg PE=1 SV=2	Q63638	Speg	354 kDa		unknown	1	1	1	0	1	1	1	0	0	1	1	2	1	1	1
460.2	TRUE	Empty	Centrin 2 OS=Rattus norvegicus OX=10116 GN=Cetn2 PE=1 SV=1	G3V9W0	Cetn2	20 kDa	TRUE	unknown	1	7	3	5	3	3	0	8	4	3	0	3	4	3	4
431	TRUE	Empty	Plasma membrane calcium-transporting ATPase 2 OS=Rattus norvegicus OX=10116 GN=Atp2b2 PE=1 SV=2	P11506	Atp2b2	137 kDa		unknown	2	2	2	2	1	3	0	1	3	1	1	1	1	1	1
355.2	TRUE	Empty	Uncharacterized protein OS=Rattus norvegicus OX=10116 PE=4 SV=3	F1LU69		17 kDa	TRUE	unknown	2	4	3	7	0	29	0	4	2	4	2	0	3	0	1
438.2	TRUE	Empty	Citron rho-interacting serine/threonine kinase OS=Rattus norvegicus OX=10116 GN=Cit PE=1 SV=1	E9PSL7	Cit	235 kDa	TRUE	unknown	0	4	3	3	2	0	1	0	2	0	0	1	3	2	3
248.3	TRUE	Empty	Uncharacterized protein (Fragment) OS=Rattus norvegicus OX=10116 PE=1 SV=1	A0A096MJZ7		72 kDa	TRUE	unknown	0	0	0	0	0	0	0	0	0	0	0	0	0	0	0
344	TRUE	Empty	B-cell CLL/lymphoma 9 OS=Rattus norvegicus OX=10116 GN=Bcl9 PE=1 SV=3	D4A7D6	Bcl9	128 kDa		unknown	2	1	2	1	1	7	1	2	3	3	3	0	2	3	3
557	TRUE	Empty	Eukaryotic translation initiation factor 3 subunit G OS=Rattus norvegicus OX=10116 GN=Eif3g PE=1 SV=1	Q5RK09	Eif3g	36 kDa		unknown	1	2	0	1	1	1	0	1	1	0	1	1	2	0	2
258.2	TRUE	Empty	Actin, alpha skeletal muscle OS=Rattus norvegicus OX=10116 GN=Acta1 PE=1 SV=1	P68136	Acta1	42 kDa	TRUE	unknown	0	0	6	6	4	3	0	3	4	0	0	5	6	0	6
258.3	TRUE	Empty	Actin, aortic smooth muscle OS=Rattus norvegicus OX=10116 GN=Acta2 PE=3 SV=1	A0A0G2K4M6	Acta2	42 kDa	TRUE	unknown	0	0	6	6	4	3	0	3	4	0	0	5	6	0	0
282	TRUE	Empty	Potassium voltage-gated channel subfamily B member 1 OS=Rattus norvegicus OX=10116 GN=Kcnb1 PE=1 SV=1	A0A0H2UI34 (+1)	Kcnb1	95 kDa		unknown	3	5	0	4	3	2	0	2	4	4	0	4	1	1	0
358	TRUE	Empty	Rho GTPase-activating protein 21 OS=Rattus norvegicus OX=10116 GN=Arhgap21 PE=1 SV=3	F1LXQ7	Arhgap21	216 kDa		unknown	2	3	3	2	1	0	0	2	0	1	2	1	2	2	2
396	TRUE	Empty	Transcription factor 20 OS=Rattus norvegicus OX=10116 GN=Tcf20 PE=1 SV=1	D3ZG21	Tcf20	214 kDa		unknown	2	1	4	3	2	2	1	4	3	3	2	3	3	2	2
324.1	TRUE	Empty	TSC22 domain family protein 1 OS=Rattus norvegicus OX=10116 GN=Tsc22d1 PE=1 SV=1	D3Z8M8	Tsc22d1	107 kDa	TRUE	unknown	3	2	2	3	1	0	2	1	2	2	3	3	2	2	0
483	TRUE	Empty	Ataxin 2 OS=Rattus norvegicus OX=10116 GN=Atxn2 PE=1 SV=3	F1M049	Atxn2	117 kDa	TRUE	unknown	1	6	3	3	3	1	1	3	4	2	2	2	2	1	3
404	TRUE	Empty	LIM domain 7 OS=Rattus norvegicus OX=10116 GN=Lmo7 PE=1 SV=1	A0A0G2K8R3	Lmo7	196 kDa		unknown	2	2	2	2	2	0	0	3	3	1	1	1	2	3	2
627	TRUE	Empty	ZW10 interactor OS=Rattus norvegicus OX=10116 GN=Zwint PE=1 SV=1	Q8VIL3	Zwint	30 kDa		unknown	0	1	0	0	6	6	7	2	4	2	9	0	0	2	1
480	TRUE	Empty	Spectrin alpha chain, non-erythrocytic 1 OS=Rattus norvegicus OX=10116 GN=Sptan1 PE=1 SV=1	A0A0G2K1E7	Sptan1	285 kDa	TRUE	unknown	1	5	2	3	0	2	0	2	2	4	0	0	8	0	7
568	TRUE	Empty	Angiomotin OS=Rattus norvegicus OX=10116 GN=Amot PE=4 SV=1	A0A0G2JX94	Amot	128 kDa		unknown	1	0	1	1	1	0	1	1	0	0	2	0	1	0	1
609	TRUE	Empty	RAD23 homolog A, nucleotide excision repair protein OS=Rattus norvegicus OX=10116 GN=Rad23a PE=1 SV=1	A0A0G2K7M2 (+1)	Rad23a	40 kDa		unknown	0	0	0	0	0	2	0	1	0	1	0	0	0	0	3
307	TRUE	Empty	Coiled-coil domain-containing protein 43 OS=Rattus norvegicus OX=10116 GN=Ccdc43 PE=1 SV=2	Q5BK07	Ccdc43	25 kDa		unknown	3	2	2	7	5	5	2	5	3	2	3	2	5	4	6
496	TRUE	Empty	Similar to RIKEN cDNA 2410004B18 OS=Rattus norvegicus OX=10116 GN=RGD1560065 PE=1 SV=3	D4A6E8	RGD1560065	20 kDa		unknown	1	5	5	4	3	4	1	4	1	5	2	3	4	1	5
308	TRUE	Empty	Neuroendocrine protein 7B2 OS=Rattus norvegicus OX=10116 GN=Scg5 PE=1 SV=3	G3V714 (+1)	Scg5	24 kDa		unknown	3	5	0	5	2	7	0	6	3	2	1	0	3	1	3
656	TRUE	Empty	Protein HEXIM1 OS=Rattus norvegicus OX=10116 GN=Hexim1 PE=1 SV=1	Q5M9G1	Hexim1	40 kDa		unknown	0	1	0	1	0	4	0	3	0	4	0	0	1	0	1
391	TRUE	Empty	Osteopontin OS=Rattus norvegicus OX=10116 GN=Spp1 PE=1 SV=2	P08721	Spp1	35 kDa		unknown	2	3	0	0	11	10	0	0	0	0	0	10	9	0	0
234	TRUE	Empty	Similar to novel protein OS=Rattus norvegicus OX=10116 GN=Lbhd2 PE=1 SV=1	D3ZC31	Lbhd2	12 kDa		unknown	5	4	4	6	3	5	3	4	3	4	4	3	3	3	4
430.1	TRUE	Empty	NADH dehydrogenase (Ubiquinone) flavoprotein 3-like, isoform CRA_a OS=Rattus norvegicus OX=10116 GN=Ndufv3 PE=1 SV=1	G3V644	Ndufv3	49 kDa	TRUE	unknown	2	1	2	4	2	4	0	3	2	1	1	0	1	4	3
268	TRUE	Empty	Eukaryotic translation initiation factor 5B OS=Rattus norvegicus OX=10116 GN=Eif5b PE=1 SV=1	A0A0H2UHV4 (+2)	Eif5b	136 kDa		unknown	4	1	2	5	2	5	2	3	5	0	2	3	2	1	4
625	TRUE	Empty	RCG32327 OS=Rattus norvegicus OX=10116 GN=Tnnc2 PE=1 SV=1	Q304F3	Tnnc2	18 kDa	TRUE	unknown	0	0	0	0	0	0	0	0	0	0	0	16	9	0	0
31.3	TRUE	Empty	Uncharacterized protein OS=Rattus norvegicus OX=10116 PE=1 SV=2	D3ZP59		28 kDa	TRUE	unknown	5	3	3	3	2	4	0	5	6	2	4	3	4	0	5
258.4	TRUE	Empty	Actin, cytoplasmic 1 OS=Rattus norvegicus OX=10116 GN=Actb PE=1 SV=1	A0A0G2K3K2	Actb	42 kDa	TRUE	unknown	0	0	0	0	0	0	0	0	0	0	0	0	0	0	0
362.2	TRUE	Empty	Clathrin coat assembly protein AP180 OS=Rattus norvegicus OX=10116 GN=Snap91 PE=1 SV=1	Q05140	Snap91	94 kDa	TRUE	unknown	1	1	2	2	1	5	2	3	4	3	2	3	1	2	1
445	TRUE	Empty	Dynactin subunit 2 OS=Rattus norvegicus OX=10116 GN=Dctn2 PE=1 SV=1	A0A0G2JUC7	Dctn2	46 kDa		unknown	1	2	1	1	0	0	2	2	1	0	0	1	0	0	6
257.1	TRUE	Empty	Laminin subunit gamma 1 OS=Rattus norvegicus OX=10116 GN=Lamc1 PE=1 SV=1	F1MAA7	Lamc1	177 kDa	TRUE	unknown	4	6	1	3	0	5	0	10	2	0	0	0	2	0	0
381.2	TRUE	Empty	Myosin-9 OS=Rattus norvegicus OX=10116 GN=Myh9 PE=1 SV=3	Q62812	Myh9	226 kDa	TRUE	unknown	0	0	0	0	0	0	0	0	0	0	0	0	0	0	0
326	TRUE	Empty	SNW domain-containing 1 OS=Rattus norvegicus OX=10116 GN=Snw1 PE=1 SV=1	D4A8G7	Snw1	61 kDa		unknown	3	0	4	1	4	4	3	3	1	1	4	2	2	2	7
266.1	TRUE	Empty	Paralemmin 2 OS=Rattus norvegicus OX=10116 GN=Palm2 PE=1 SV=1	A0A096MIZ1 (+1)	Palm2	42 kDa	TRUE	unknown	4	5	2	3	1	0	4	4	4	7	3	3	4	1	4
286	TRUE	Empty	Small glutamine-rich tetratricopeptide repeat-containing protein alpha OS=Rattus norvegicus OX=10116 GN=Sgta PE=1 SV=1	O70593	Sgta	34 kDa		unknown	3	5	2	4	3	6	1	3	1	1	4	1	5	3	4
436	TRUE	Empty	Pyridoxine-5'-phosphate oxidase OS=Rattus norvegicus OX=10116 GN=Pnpo PE=1 SV=1	O88794	Pnpo	30 kDa		unknown	2	2	1	2	2	3	1	4	2	4	3	2	4	0	0
378.1	TRUE	Empty	Non-muscle caldesmon OS=Rattus norvegicus OX=10116 GN=Cald1 PE=1 SV=1	A0A0G2JTV2	Cald1	72 kDa	TRUE	unknown	2	1	5	7	1	7	3	2	5	1	1	4	3	2	1
402.1	TRUE	Empty	Uncharacterized protein OS=Rattus norvegicus OX=10116 PE=4 SV=3	F1LSB5		74 kDa	TRUE	unknown	2	4	3	1	0	6	2	4	2	5	3	5	3	1	6
499	TRUE	Empty	Cyclin dependent kinase inhibitor OS=Rattus norvegicus OX=10116 GN=Cdkn1b PE=1 SV=1	O08769	Cdkn1b	22 kDa		unknown	1	4	5	5	6	5	6	4	1	0	2	1	4	4	3
555	TRUE	Empty	Copper transport protein ATOX1 OS=Rattus norvegicus OX=10116 GN=Atox1 PE=1 SV=1	Q9WUC4	Atox1	7 kDa		unknown	1	6	1	3	1	7	7	4	2	6	4	0	4	0	4
278.1	TRUE	Empty	Protein SET OS=Rattus norvegicus OX=10116 GN=Set PE=1 SV=1	A0A0G2JSU3	Set	33 kDa	TRUE	unknown	3	8	1	7	2	9	0	6	4	1	1	2	4	0	3
295.1	TRUE	Empty	Son DNA-binding protein OS=Rattus norvegicus OX=10116 GN=Son PE=1 SV=2	E9PTE1	Son	253 kDa	TRUE	unknown	3	2	2	5	3	5	0	2	2	0	0	0	3	1	1
402.2	TRUE	Empty	5E5 antigen OS=Rattus norvegicus OX=10116 PE=2 SV=1	Q63003		87 kDa	TRUE	unknown	2	4	3	1	0	6	2	4	2	5	3	5	3	1	6
432	TRUE	Empty	14-3-3 protein zeta/delta OS=Rattus norvegicus OX=10116 GN=Ywhaz PE=1 SV=1	P63102	Ywhaz	28 kDa		unknown	2	2	2	2	3	1	5	6	0	2	2	1	3	3	1
295.2	TRUE	Empty	Son DNA-binding protein OS=Rattus norvegicus OX=10116 GN=Son PE=1 SV=2	F1MAQ7	Son	266 kDa	TRUE	unknown	3	2	2	5	3	5	0	2	2	0	0	0	3	1	1
44.5	TRUE	Empty	Uncharacterized protein OS=Rattus norvegicus OX=10116 PE=4 SV=3	D3ZGW6		24 kDa	TRUE	unknown	0	0	0	0	0	0	0	0	0	0	0	0	0	0	0
490	TRUE	Empty	Pcp4l1 protein OS=Rattus norvegicus OX=10116 GN=Pcp4l1 PE=1 SV=1	B1WC83	Pcp4l1	8 kDa		unknown	1	4	5	2	1	5	1	4	2	1	1	2	1	1	2
225	TRUE	Empty	Splicing factor, arginine/serine-rich 19 OS=Rattus norvegicus OX=10116 GN=Scaf1 PE=1 SV=2	Q63624	Scaf1	134 kDa		unknown	5	2	1	2	2	4	1	3	2	2	0	1	2	1	3
289.1	TRUE	Empty	Brevican core protein OS=Rattus norvegicus OX=10116 GN=Bcan PE=1 SV=1	G3V8G4	Bcan	96 kDa	TRUE	unknown	3	1	2	0	3	3	7	10	3	0	2	1	3	8	4
510.1	TRUE	Empty	Signal-induced proliferation-associated 1 like 1, isoform CRA_b OS=Rattus norvegicus OX=10116 GN=Sipa1l1 PE=1 SV=1	A0A0G2KAW2	Sipa1l1	197 kDa	TRUE	unknown	1	0	1	1	1	2	2	3	2	1	2	2	2	0	3
378.2	TRUE	Empty	Caldesmon 1, isoform CRA_b OS=Rattus norvegicus OX=10116 GN=Cald1 PE=1 SV=1	G3V9E3 (+1)	Cald1	61 kDa	TRUE	unknown	2	1	5	6	1	7	3	2	4	1	1	4	3	2	1
411.2	TRUE	Empty	Proline-rich coiled-coil 2B OS=Rattus norvegicus OX=10116 GN=Prrc2b PE=1 SV=2	D3ZY45	Prrc2b	144 kDa	TRUE	unknown	0	0	0	0	0	0	0	0	0	0	0	0	0	0	0
277	TRUE	Empty	Cytochrome c oxidase subunit 5A, mitochondrial OS=Rattus norvegicus OX=10116 GN=Cox5a PE=1 SV=1	P11240	Cox5a	16 kDa		unknown	3	2	3	1	7	1	1	2	4	1	3	1	4	5	1
440	TRUE	Empty	Microtubule-associated monooxygenase, calponin and LIM domain-containing 3 OS=Rattus norvegicus OX=10116 GN=Mical3 PE=1 SV=2	D3ZGN7	Mical3	224 kDa		unknown	1	2	1	0	1	0	1	1	1	1	1	1	1	1	2
413.1	TRUE	Empty	40S ribosomal protein S28 OS=Rattus norvegicus OX=10116 GN=Rps28 PE=1 SV=1	P62859	Rps28	8 kDa	TRUE	unknown	2	2	3	4	4	4	3	4	4	3	2	2	3	4	4
414	TRUE	Empty	Adaptor-related protein complex 3 subunit delta 1 OS=Rattus norvegicus OX=10116 GN=Ap3d1 PE=1 SV=1	B5DFK6	Ap3d1	136 kDa		unknown	2	5	3	3	2	2	0	2	2	1	1	3	4	2	1
316.1	TRUE	Empty	Epsin-2 OS=Rattus norvegicus OX=10116 GN=Epn2 PE=1 SV=1	Q505I9	Epn2	68 kDa	TRUE	unknown	3	2	0	7	1	4	1	4	1	2	3	2	2	3	4
510.2	TRUE	Empty	Signal-induced proliferation-associated 1-like protein 1 OS=Rattus norvegicus OX=10116 GN=Sipa1l1 PE=1 SV=1	O35412	Sipa1l1	202 kDa	TRUE	unknown	1	0	1	1	1	2	2	3	2	1	2	2	2	0	3
335.1	TRUE	Empty	Neuron navigator 1 OS=Rattus norvegicus OX=10116 GN=Nav1 PE=1 SV=3	D4A5I4	Nav1	232 kDa	TRUE	unknown	2	0	3	1	1	0	0	2	1	1	1	3	1	5	0
44.6	TRUE	Empty	Uncharacterized protein OS=Rattus norvegicus OX=10116 PE=4 SV=2	D3ZLG3		24 kDa	TRUE	unknown	0	0	0	0	0	0	0	0	0	0	0	0	0	0	0
393	TRUE	Empty	Dysbindin domain-containing 2 OS=Rattus norvegicus OX=10116 GN=Dbndd2 PE=1 SV=1	Q331S7	Dbndd2	17 kDa		unknown	2	2	3	1	3	3	3	3	1	1	1	3	3	2	3
291	TRUE	Empty	Intracellular hyaluronan-binding protein 4 OS=Rattus norvegicus OX=10116 GN=Habp4 PE=1 SV=1	A1L1K8	Habp4	46 kDa		unknown	3	2	1	2	1	2	2	3	8	2	1	3	4	0	1
302	TRUE	Empty	Microtubule-actin cross-linking factor 1 OS=Rattus norvegicus OX=10116 GN=Macf1 PE=1 SV=1	A0A0G2JWA8	Macf1	831 kDa		unknown	3	3	2	1	2	0	4	1	2	0	1	3	1	4	4
504	TRUE	Empty	Ankyrin-3 OS=Rattus norvegicus OX=10116 GN=Ank3 PE=1 SV=3	O70511	Ank3	284 kDa	TRUE	unknown	1	1	0	1	1	1	3	2	0	1	2	1	1	1	3
293	TRUE	Empty	Zinc finger, C2HC-type-containing 1A OS=Rattus norvegicus OX=10116 GN=Zc2hc1a PE=1 SV=1	A0A0G2K782 (+1)	Zc2hc1a	35 kDa		unknown	3	3	0	2	1	2	2	1	4	1	2	1	2	0	1
360	TRUE	Empty	G patch domain-containing 8 OS=Rattus norvegicus OX=10116 GN=Gpatch8 PE=1 SV=3	F1M4M5	Gpatch8	166 kDa		unknown	2	0	2	3	1	2	0	2	2	0	2	2	2	0	2
639	TRUE	Empty	Cdc42 effector protein 2 OS=Rattus norvegicus OX=10116 GN=Cdc42ep2 PE=1 SV=1	Q5PQP4	Cdc42ep2	23 kDa		unknown	0	2	0	3	0	7	2	4	1	4	0	0	1	1	5
545	TRUE	Empty	Phosphoinositide phospholipase C OS=Rattus norvegicus OX=10116 GN=Plcb1 PE=1 SV=3	F1M084 (+1)	Plcb1	129 kDa		unknown	1	2	2	0	0	2	0	2	3	0	0	0	1	0	2
338.2	TRUE	Empty	Prelamin-A/C OS=Rattus norvegicus OX=10116 GN=Lmna PE=1 SV=1	A0A0G2JTC5	Lmna	72 kDa	TRUE	unknown	1	2	0	3	2	2	0	4	0	0	0	1	2	1	1
637.1	TRUE	Empty	Troponin T, fast skeletal muscle OS=Rattus norvegicus OX=10116 GN=Tnnt3 PE=1 SV=1	A0A0H2UHY9	Tnnt3	30 kDa	TRUE	unknown	0	0	0	0	0	0	0	0	0	0	0	12	31	0	0
197.2	TRUE	Empty	Centrosomal protein 192 OS=Rattus norvegicus OX=10116 GN=Cep192 PE=1 SV=3	D4A3X0	Cep192	261 kDa	TRUE	unknown	2	5	0	2	0	0	0	0	4	0	0	1	0	2	2
459	TRUE	Empty	Amyotrophic lateral sclerosis 2 (Juvenile) chromosome region, candidate 13 (Predicted) OS=Rattus norvegicus OX=10116 GN=Fam117b PE=4 SV=2	F1M8D5	Fam117b	38 kDa		unknown	1	3	1	0	2	2	2	0	5	1	2	2	1	1	1
375	TRUE	Empty	N-myc downstream regulated gene 2, isoform CRA_b OS=Rattus norvegicus OX=10116 GN=Ndrg2 PE=1 SV=1	A0A0G2JSU4 (+2)	Ndrg2	39 kDa		unknown	2	3	2	3	1	3	0	3	0	2	1	1	3	0	1
279	TRUE	Empty	SH3 and multiple ankyrin repeat domains protein 1 OS=Rattus norvegicus OX=10116 GN=Shank1 PE=1 SV=1	Q9WV48	Shank1	226 kDa		unknown	3	5	1	3	1	3	1	1	2	0	4	0	2	2	2
374	TRUE	Empty	Ras/Rap GTPase-activating protein SynGAP OS=Rattus norvegicus OX=10116 GN=Syngap1 PE=1 SV=2	F1LQW8 (+1)	Syngap1	145 kDa		unknown	2	4	0	1	0	3	0	1	3	1	1	1	4	0	7
336.2	TRUE	Empty	V-type proton ATPase subunit G OS=Rattus norvegicus OX=10116 GN=Atp6v1g2 PE=3 SV=1	Q8R2H0	Atp6v1g2	14 kDa	TRUE	unknown	2	3	2	3	0	2	0	3	4	5	1	2	0	1	3
520	TRUE	Empty	Similar to TSC22 domain family protein 2 (TSC22-related-inducible leucine zipper protein 4) OS=Rattus norvegicus OX=10116 GN=Tsc22d2 PE=1 SV=1	A0A0G2K4L6 (+1)	Tsc22d2	76 kDa	TRUE	unknown	1	2	2	2	0	1	0	3	0	0	0	1	2	0	1
336.3	TRUE	Empty	V-type proton ATPase subunit G OS=Rattus norvegicus OX=10116 GN=Atp6v1g2 PE=3 SV=1	A0A0G2K2R1	Atp6v1g2	10 kDa	TRUE	unknown	2	3	2	3	0	2	0	3	4	5	0	2	0	0	3
44.7	TRUE	Empty	Uncharacterized protein OS=Rattus norvegicus OX=10116 PE=4 SV=2	D4A6A9		20 kDa	TRUE	unknown	0	0	0	0	0	0	0	0	0	0	0	0	0	0	0
316.2	TRUE	Empty	Epsin-2 OS=Rattus norvegicus OX=10116 GN=Epn2 PE=1 SV=1	Q9Z1Z3	Epn2	62 kDa	TRUE	unknown	0	0	0	0	0	0	0	0	0	0	0	0	0	0	0
451	TRUE	Empty	Synaptojanin-1 OS=Rattus norvegicus OX=10116 GN=Synj1 PE=1 SV=3	Q62910	Synj1	173 kDa		unknown	1	1	1	1	2	3	0	1	2	0	4	2	1	2	1
448.1	TRUE	Empty	Protein IWS1 homolog OS=Rattus norvegicus OX=10116 GN=Iws1 PE=1 SV=1	Q3SWT4	Iws1	85 kDa	TRUE	unknown	1	6	3	4	4	3	0	7	0	3	2	2	3	1	1
335.2	TRUE	Empty	Neuron navigator 1 OS=Rattus norvegicus OX=10116 GN=Nav1 PE=1 SV=2	F1LYK3	Nav1	202 kDa	TRUE	unknown	2	0	3	1	1	0	0	2	1	1	1	3	1	5	0
143.3	TRUE	Empty	Uncharacterized protein (Fragment) OS=Rattus norvegicus OX=10116 PE=1 SV=1	A0A0G2K5D0		30 kDa	TRUE	unknown	0	0	0	0	0	0	0	0	5	0	3	0	0	0	0
448.2	TRUE	Empty	Protein IWS1 homolog OS=Rattus norvegicus OX=10116 GN=Iws1 PE=1 SV=1	A0A0G2JWE3	Iws1	85 kDa	TRUE	unknown	0	0	0	0	0	0	0	0	0	0	0	0	0	0	0
482	TRUE	Empty	Dihydropyrimidinase-related protein 1 OS=Rattus norvegicus OX=10116 GN=Crmp1 PE=1 SV=1	Q62950	Crmp1	62 kDa		unknown	1	2	0	3	2	2	1	2	3	4	1	1	2	3	1
354	TRUE	Empty	Trinucleotide repeat-containing 6B OS=Rattus norvegicus OX=10116 GN=Tnrc6b PE=1 SV=1	A0A0G2K6R0 (+1)	Tnrc6b	190 kDa		unknown	2	3	2	3	1	5	1	2	1	2	1	0	4	2	4
626	TRUE	Empty	HIV TAT specific factor 1 (Predicted) OS=Rattus norvegicus OX=10116 GN=Htatsf1 PE=1 SV=2	D4A997	Htatsf1	89 kDa		unknown	0	9	0	10	0	7	0	9	0	2	0	0	3	0	3
403	TRUE	Empty	NAC alpha domain-containing OS=Rattus norvegicus OX=10116 GN=Nacad PE=1 SV=2	F1M6E5	Nacad	148 kDa		unknown	2	4	2	3	2	5	1	6	1	1	2	1	5	2	3
273	TRUE	Empty	PAXIP1-associated glutamate-rich protein 1 OS=Rattus norvegicus OX=10116 GN=PAGR1 PE=1 SV=2	Q5M865	PAGR1	28 kDa		unknown	4	6	4	1	1	3	4	4	2	4	1	3	4	0	1
450	TRUE	Empty	BUD13 homolog OS=Rattus norvegicus OX=10116 GN=Bud13 PE=1 SV=1	G3V8F3 (+1)	Bud13	72 kDa		unknown	1	4	1	1	3	2	1	3	3	0	4	1	3	0	0
363	TRUE	Empty	LIM and calponin homology domains 1 OS=Rattus norvegicus OX=10116 GN=Limch1 PE=1 SV=2	F1M392	Limch1	122 kDa		unknown	2	3	1	1	1	1	0	0	3	1	3	1	1	0	0
337	TRUE	Empty	Arginine-glutamic acid dipeptide repeats protein OS=Rattus norvegicus OX=10116 GN=Rere PE=1 SV=2	Q62901	Rere	172 kDa		unknown	2	2	1	3	0	3	0	2	3	2	0	4	3	1	2
394	TRUE	Empty	Coiled-coil domain-containing 6 OS=Rattus norvegicus OX=10116 GN=Ccdc6 PE=1 SV=3	D4AEK9	Ccdc6	53 kDa		unknown	2	3	1	0	0	0	1	3	3	0	2	3	1	0	2
641	TRUE	Empty	Histidine rich calcium binding protein, isoform CRA_b OS=Rattus norvegicus OX=10116 GN=Hrc PE=1 SV=1	G3V8S6	Hrc	86 kDa		unknown	0	0	0	0	0	0	0	0	0	0	0	9	19	0	1
573	TRUE	Empty	Ashwin OS=Rattus norvegicus OX=10116 PE=1 SV=1	Q5RJT0		26 kDa		unknown	1	5	1	5	0	4	1	4	2	3	1	1	2	0	2
576	TRUE	Empty	Thyroid hormone receptor interactor 11 OS=Rattus norvegicus OX=10116 GN=Trip11 PE=1 SV=3	D4ABD7	Trip11	226 kDa		unknown	1	0	0	1	0	0	0	2	2	0	1	0	0	0	2
266.2	TRUE	Empty	Uncharacterized protein (Fragment) OS=Rattus norvegicus OX=10116 PE=1 SV=1	A0A096MJ96		16 kDa	TRUE	unknown	0	0	0	0	0	0	0	0	0	0	0	0	0	0	0
503	TRUE	Empty	Similar to Zinc finger, FYVE domain containing 19 OS=Rattus norvegicus OX=10116 GN=Zfyve19 PE=1 SV=1	Q499R6	Zfyve19	43 kDa		unknown	1	3	2	2	4	5	2	3	1	2	2	2	2	4	4
417	TRUE	Empty	Mitochondrial fission regulator 1-like OS=Rattus norvegicus OX=10116 GN=Mtfr1l PE=1 SV=1	Q5XII9	Mtfr1l	32 kDa		unknown	2	2	2	3	1	2	3	4	6	2	1	2	1	2	2
294	TRUE	Empty	Nucleosome assembly protein 1-like 5 OS=Rattus norvegicus OX=10116 GN=Nap1l5 PE=2 SV=1	Q5PPG6	Nap1l5	17 kDa		unknown	3	4	1	5	2	5	1	5	3	0	1	1	4	1	4
485.1	TRUE	Empty	RNA-binding motif protein, X-linked-like-1 OS=Rattus norvegicus OX=10116 GN=Rbmxl1 PE=1 SV=1	A0A0A0MXW9	Rbmxl1	40 kDa	TRUE	unknown	1	1	1	1	4	1	3	0	2	1	3	3	1	3	1
441.1	TRUE	Empty	Praja ring finger ubiquitin ligase 1 (Fragment) OS=Rattus norvegicus OX=10116 GN=Pja1 PE=1 SV=1	A0A0U1RRV0	Pja1	28 kDa	TRUE	unknown	1	5	1	3	0	1	0	3	2	3	3	1	3	2	1
290	TRUE	Empty	Heterogeneous nuclear ribonucleoproteins A2/B1 OS=Rattus norvegicus OX=10116 GN=Hnrnpa2b1 PE=1 SV=1	F1LNF1	Hnrnpa2b1	37 kDa	TRUE	unknown	3	5	2	2	0	4	2	2	6	1	2	1	3	0	3
379.1	TRUE	Empty	Growth arrest-specific protein 7 OS=Rattus norvegicus OX=10116 GN=Gas7 PE=4 SV=1	A0A0G2JT50 (+2)	Gas7	48 kDa	TRUE	unknown	2	2	1	1	0	1	0	1	3	1	1	2	1	0	2
397.1	TRUE	Empty	Cysteine-rich protein 2 OS=Rattus norvegicus OX=10116 GN=Crip2 PE=2 SV=1	P36201	Crip2	23 kDa	TRUE	unknown	2	2	2	2	4	0	2	1	1	1	4	1	1	2	0
382.1	TRUE	Empty	Transformer-2 protein homolog beta OS=Rattus norvegicus OX=10116 GN=Tra2b PE=1 SV=1	P62997	Tra2b	34 kDa	TRUE	unknown	2	5	1	3	0	1	0	4	0	2	1	2	0	0	1
649.1	TRUE	Empty	Rap guanine nucleotide exchange factor 2 OS=Rattus norvegicus OX=10116 GN=Rapgef2 PE=1 SV=1	A0A0G2JU11	Rapgef2	186 kDa	TRUE	unknown	0	1	2	0	3	1	1	3	1	1	2	1	0	2	2
278.2	TRUE	Empty	Protein SET OS=Rattus norvegicus OX=10116 GN=Pkn3 PE=1 SV=3	D3ZC07	Pkn3	107 kDa	TRUE	unknown	2	6	0	5	0	0	0	5	4	1	0	0	1	0	1
649.2	TRUE	Empty	Rap guanine nucleotide exchange factor 2 OS=Rattus norvegicus OX=10116 GN=Rapgef2 PE=1 SV=1	A0A0A0MP77	Rapgef2	144 kDa	TRUE	unknown	0	1	2	0	3	1	1	3	1	1	2	1	0	2	2
269.2	TRUE	Empty	WD repeat-containing protein 44 OS=Rattus norvegicus OX=10116 GN=Wdr44 PE=1 SV=1	Q9R037	Wdr44	101 kDa	TRUE	unknown	0	0	0	0	0	0	0	0	0	0	0	0	0	0	0
471	TRUE	Empty	Paralemmin 3 OS=Rattus norvegicus OX=10116 GN=Palm3 PE=1 SV=2	D4A1J3	Palm3	79 kDa		unknown	1	2	1	2	1	2	1	2	0	3	1	1	5	1	1
310	TRUE	Empty	Interferon regulatory factor 2-binding protein-like OS=Rattus norvegicus OX=10116 GN=Irf2bpl PE=1 SV=1	M0R567 (+1)	Irf2bpl	81 kDa		unknown	3	3	2	2	3	2	0	1	2	1	3	3	1	1	1
249	TRUE	Empty	Zinc finger CCCH type-containing 13 OS=Rattus norvegicus OX=10116 GN=Zc3h13 PE=1 SV=2	E9PSN4	Zc3h13	204 kDa	TRUE	unknown	4	3	2	2	0	1	1	2	2	3	2	3	4	1	1
553	TRUE	Empty	MAP6 domain-containing 1 OS=Rattus norvegicus OX=10116 GN=Map6d1 PE=1 SV=1	D3ZT16	Map6d1	20 kDa		unknown	1	3	1	1	1	2	0	3	2	2	1	2	2	1	0
366.1	TRUE	Empty	Tetratricopeptide repeat, ankyrin repeat and coiled-coil-containing 2 OS=Rattus norvegicus OX=10116 GN=Tanc2 PE=1 SV=1	A0A0G2K9J0	Tanc2	229 kDa	TRUE	unknown	2	3	2	1	1	0	1	0	1	2	2	2	1	1	0
608	TRUE	Empty	Splicing factor 1 OS=Rattus norvegicus OX=10116 GN=Sf1 PE=1 SV=2	F1LSC3	Sf1	68 kDa		unknown	0	8	0	5	0	5	0	4	0	1	0	0	3	0	0
643	TRUE	Empty	Myosin regulatory light chain 2, skeletal muscle isoform OS=Rattus norvegicus OX=10116 GN=Mylpf PE=1 SV=2	P04466	Mylpf	19 kDa		unknown	0	0	0	0	0	0	0	0	0	0	0	12	12	0	0
269.3	TRUE	Empty	WD repeat-containing protein 44 OS=Rattus norvegicus OX=10116 GN=Wdr44 PE=1 SV=2	F1LSM3	Wdr44	98 kDa	TRUE	unknown	0	0	0	0	0	0	0	0	0	0	0	0	0	0	0
640.1	TRUE	Empty	Protein CASC3 OS=Rattus norvegicus OX=10116 GN=Casc3 PE=1 SV=1	Q8K3X0	Casc3	76 kDa	TRUE	unknown	0	4	4	2	2	1	4	1	3	3	1	4	3	1	1
415	TRUE	Empty	Cocaine- and amphetamine-regulated transcript protein OS=Rattus norvegicus OX=10116 GN=Cartpt PE=1 SV=1	P49192	Cartpt	14 kDa		unknown	2	5	2	4	3	5	0	8	1	2	0	1	4	2	3
207.2	TRUE	Empty	Peptidyl-prolyl cis-trans isomerase OS=Rattus norvegicus OX=10116 GN=Ppial4g PE=1 SV=2	M0RCZ9	Ppial4g	18 kDa	TRUE	unknown	0	0	0	0	0	3	2	0	0	0	0	0	0	0	0
289.2	TRUE	Empty	Brevican core protein OS=Rattus norvegicus OX=10116 GN=Bcan PE=1 SV=2	P55068	Bcan	96 kDa	TRUE	unknown	0	0	0	0	0	0	0	0	0	0	0	0	0	0	0
477	TRUE	Empty	SOS Ras/Rac guanine nucleotide exchange factor 1 OS=Rattus norvegicus OX=10116 GN=Sos1 PE=1 SV=2	D4A3T0	Sos1	151 kDa		unknown	1	2	2	3	0	4	0	1	1	1	0	0	2	2	1
479.1	TRUE	Empty	Protein phosphatase 6, regulatory subunit 2 OS=Rattus norvegicus OX=10116 GN=Ppp6r2 PE=1 SV=3	F1M6T6	Ppp6r2	98 kDa	TRUE	unknown	1	3	2	2	2	3	1	2	1	1	4	1	1	2	3
328	TRUE	Empty	Non-specific serine/threonine protein kinase OS=Rattus norvegicus OX=10116 GN=Pak6 PE=4 SV=2	D3ZQ51_RAT-DECOY		?		unknown	3	0	1	1	1	1	2	1	0	0	3	0	1	0	1
362.1	TRUE	Empty	Clathrin coat assembly protein AP180 OS=Rattus norvegicus OX=10116 GN=Snap91 PE=1 SV=1	A0A0G2K0B6	Snap91	91 kDa	TRUE	unknown	2	2	1	1	1	2	2	2	5	2	3	2	1	1	1
248.2	TRUE	Empty	Uncharacterized protein (Fragment) OS=Rattus norvegicus OX=10116 PE=1 SV=1	A0A0G2JZ76		45 kDa	TRUE	unknown	1	1	1	3	1	2	2	1	1	0	2	1	0	1	3
479.2	TRUE	Empty	Protein phosphatase 6, regulatory subunit 2 OS=Rattus norvegicus OX=10116 GN=Ppp6r2 PE=1 SV=1	A0A0G2JV49	Ppp6r2	97 kDa	TRUE	unknown	1	3	2	2	2	3	1	2	1	1	4	1	1	2	3
508	TRUE	Empty	Plakophilin 4 OS=Rattus norvegicus OX=10116 GN=Pkp4 PE=1 SV=2	F1M2K6	Pkp4	131 kDa		unknown	1	1	3	3	2	4	1	1	1	2	2	1	2	3	2
416	TRUE	Empty	Metallothionein-3 OS=Rattus norvegicus OX=10116 GN=Mt3 PE=2 SV=1	P37361	Mt3	7 kDa		unknown	2	3	0	1	2	0	1	2	7	4	1	5	3	2	3
505	TRUE	Empty	Myosin light polypeptide 6 OS=Rattus norvegicus OX=10116 GN=Myl6 PE=1 SV=1	A0A0G2K6J5 (+2)	Myl6	17 kDa	TRUE	unknown	1	2	2	2	0	4	0	3	3	0	3	2	3	1	2
605	TRUE	Empty	Serine/arginine repetitive matrix 3 OS=Rattus norvegicus OX=10116 GN=Srrm3 PE=4 SV=2	D3ZQH1	Srrm3	71 kDa		unknown	0	1	1	2	1	1	2	0	1	1	3	0	1	0	1
359	TRUE	Empty	Coiled-coil domain-containing 177 OS=Rattus norvegicus OX=10116 GN=Ccdc177 PE=1 SV=1	D4A8V2	Ccdc177	79 kDa		unknown	2	0	1	2	2	3	0	0	1	0	1	0	1	1	2
397.2	TRUE	Empty	Uncharacterized protein OS=Rattus norvegicus OX=10116 PE=4 SV=2	D4ACX1		22 kDa	TRUE	unknown	0	0	0	0	0	0	0	0	0	0	0	0	0	0	0
640.2	TRUE	Empty	Protein CASC3 OS=Rattus norvegicus OX=10116 GN=Casc3 PE=1 SV=2	G3V793	Casc3	69 kDa	TRUE	unknown	0	0	0	0	0	0	0	0	0	0	0	0	0	0	0
506	TRUE	Empty	RAN-binding protein 3 OS=Rattus norvegicus OX=10116 GN=Ranbp3 PE=1 SV=2	M0R5Q3 (+1)	Ranbp3	52 kDa		unknown	1	3	3	4	1	4	1	3	3	2	0	1	3	2	2
583	TRUE	Empty	RCG20695, isoform CRA_b OS=Rattus norvegicus OX=10116 GN=Slirp PE=1 SV=1	D4A4W6	Slirp	13 kDa		unknown	1	1	0	2	2	1	2	5	2	3	1	2	2	2	2
371	TRUE	Empty	Brain-enriched guanylate kinase-associated protein OS=Rattus norvegicus OX=10116 GN=Begain PE=1 SV=1	A0A0G2K0E5	Begain	67 kDa		unknown	2	2	0	0	1	0	1	3	2	0	1	3	4	1	4
322	TRUE	Empty	Lemur tyrosine kinase 2 OS=Rattus norvegicus OX=10116 GN=Lmtk2 PE=1 SV=1	D3ZBH5	Lmtk2	165 kDa		unknown	3	3	2	3	3	1	0	3	2	3	3	2	3	2	0
388	TRUE	Empty	Ena/VASP-like protein OS=Rattus norvegicus OX=10116 GN=Evl PE=1 SV=2	O08719	Evl	45 kDa		unknown	2	2	0	0	0	1	3	0	3	2	1	4	1	2	2
588.1	TRUE	Empty	Bromodomain and PHD finger containing, 3 (Predicted) OS=Rattus norvegicus OX=10116 GN=Brpf3 PE=1 SV=1	D3ZMD3_RAT-DECOY		?	TRUE	unknown	1	0	2	2	2	3	1	1	0	1	2	0	1	2	2
366.2	TRUE	Empty	Tetratricopeptide repeat, ankyrin repeat and coiled-coil-containing 2 OS=Rattus norvegicus OX=10116 GN=Tanc2 PE=1 SV=2	F1LTE0	Tanc2	220 kDa	TRUE	unknown	2	3	2	1	0	0	0	0	1	1	2	2	1	1	0
305	TRUE	Empty	S100 calcium-binding protein A13 OS=Rattus norvegicus OX=10116 GN=S100a13 PE=1 SV=2	D3ZTB5	S100a13	11 kDa		unknown	3	1	1	1	2	9	2	2	2	1	1	0	1	2	2
486	TRUE	Empty	GPALPP motifs-containing protein 1 OS=Rattus norvegicus OX=10116 GN=Gpalpp1 PE=1 SV=1	Q4V893	Gpalpp1	39 kDa		unknown	1	2	2	1	3	1	1	2	2	0	1	2	2	1	0
552	TRUE	Empty	G3BP stress granule assembly factor 1 OS=Rattus norvegicus OX=10116 GN=G3bp1 PE=1 SV=1	D3ZYS7	G3bp1	52 kDa		unknown	1	1	1	1	1	2	1	1	3	0	2	2	0	1	1
399.1	TRUE	Empty	Serine/threonine-protein kinase DCLK1 OS=Rattus norvegicus OX=10116 GN=Dclk1 PE=1 SV=1	A0A1W2Q6Q2	Dclk1	82 kDa	TRUE	unknown	2	0	1	1	0	3	1	0	1	1	0	2	1	0	0
452	TRUE	Empty	40S ribosomal protein S21 OS=Rattus norvegicus OX=10116 GN=Rps21 PE=1 SV=1	A0A0G2JXC3 (+1)	Rps21	9 kDa		unknown	1	2	2	3	2	1	0	2	3	1	1	2	2	1	2
408.1	TRUE	Empty	Pleckstrin and Sec7 domain-containing 3 OS=Rattus norvegicus OX=10116 GN=Psd3 PE=1 SV=2	D3ZUW0	Psd3	43 kDa	TRUE	unknown	2	3	1	3	1	1	2	1	1	2	3	2	4	0	1
300	TRUE	Empty	TBC1 domain family, member 10b OS=Rattus norvegicus OX=10116 GN=Tbc1d10b PE=1 SV=1	D3ZSY8	Tbc1d10b	87 kDa		unknown	3	0	1	0	2	1	1	1	1	2	2	1	1	2	3
493	TRUE	Empty	Nucleoprotein TPR OS=Rattus norvegicus OX=10116 GN=Tpr PE=1 SV=1	F1MA98	Tpr	267 kDa		unknown	1	3	3	1	3	1	0	2	4	2	3	0	4	3	1
463	TRUE	Empty	Junctional cadherin 5-associated OS=Rattus norvegicus OX=10116 GN=Jcad PE=1 SV=3	F1M6T3	Jcad	146 kDa		unknown	1	3	2	0	2	3	0	1	4	1	1	2	2	0	0
644	TRUE	Empty	Transcriptional activator protein Pur-beta OS=Rattus norvegicus OX=10116 GN=Purb PE=1 SV=1	A0A0G2JUX5	Purb	34 kDa		unknown	0	2	2	1	4	2	4	2	1	0	3	0	0	3	4
420	TRUE	Empty	Eukaryotic translation initiation factor 3 subunit B OS=Rattus norvegicus OX=10116 GN=Eif3b PE=1 SV=1	Q4G061	Eif3b	91 kDa		unknown	2	2	2	2	0	3	0	3	1	0	0	0	1	1	1
133.3	TRUE	Empty	SH3 and multiple ankyrin repeat domains protein 2 (Fragment) OS=Rattus norvegicus OX=10116 GN=Shank2 PE=1 SV=1	A0A0U1RS17	Shank2	64 kDa	TRUE	unknown	0	0	0	0	0	0	0	0	0	0	0	0	0	0	0
507	TRUE	Empty	Acylphosphatase-2 OS=Rattus norvegicus OX=10116 GN=Acyp2 PE=1 SV=2	P35745	Acyp2	11 kDa		unknown	1	4	1	1	1	2	3	0	1	0	1	0	2	0	1
352.1	TRUE	Empty	Myelin transcription factor 1-like protein OS=Rattus norvegicus OX=10116 GN=Myt1l PE=1 SV=3	P70475	Myt1l	133 kDa	TRUE	unknown	2	3	2	3	0	3	1	0	3	1	3	3	4	2	0
386	TRUE	Empty	Voltage-dependent N-type calcium channel subunit alpha OS=Rattus norvegicus OX=10116 GN=Cacna1b PE=1 SV=3	F1LQ87 (+1)	Cacna1b	263 kDa		unknown	2	1	1	1	1	0	0	0	2	3	1	1	1	0	1
365	TRUE	Empty	Cdc42 effector protein 1 OS=Rattus norvegicus OX=10116 GN=Cdc42ep1 PE=1 SV=1	A1A5P0	Cdc42ep1	41 kDa		unknown	2	1	1	3	0	3	3	3	2	0	1	1	1	0	2
591.1	TRUE	Empty	TATA-binding protein-associated factor 2N-like OS=Rattus norvegicus OX=10116 GN=LOC103694865 PE=4 SV=1	A0A0G2JWR5 (+2)	LOC103694865	58 kDa	TRUE	unknown	1	1	0	3	1	3	0	2	4	2	1	0	2	0	2
319.2	TRUE	Empty	Uncharacterized protein OS=Rattus norvegicus OX=10116 PE=1 SV=2	E9PSU5		37 kDa	TRUE	unknown	0	0	0	0	0	0	7	0	8	0	0	1	0	0	1
418	TRUE	Empty	Calmodulin-regulated spectrin-associated protein 2 OS=Rattus norvegicus OX=10116 GN=Camsap2 PE=1 SV=1	D4AEC2	Camsap2	166 kDa		unknown	2	2	2	2	1	2	2	3	0	0	2	2	3	3	5
370	TRUE	Empty	Cbx5 protein OS=Rattus norvegicus OX=10116 GN=Cbx5 PE=1 SV=1	B2RYU7	Cbx5	22 kDa		unknown	2	3	1	1	2	2	3	2	1	1	0	1	2	2	2
497	TRUE	Empty	PNN-interacting serine and arginine-rich protein OS=Rattus norvegicus OX=10116 GN=Pnisr PE=1 SV=2	F1MAQ8	Pnisr	93 kDa		unknown	1	0	1	0	0	0	0	0	2	0	0	0	0	1	1
395	TRUE	Empty	DnaJ heat shock protein family (Hsp40) member C6 OS=Rattus norvegicus OX=10116 GN=Dnajc6 PE=1 SV=1	A0A0G2JY26 (+1)	Dnajc6	102 kDa		unknown	2	1	3	1	2	2	2	0	0	0	2	0	0	0	0
708.1	TRUE	Empty	A kinase (PRKA) anchor protein 6 OS=Rattus norvegicus OX=10116 GN=Akap6 PE=1 SV=1	G3V6M0	Akap6	254 kDa	TRUE	unknown	0	0	0	0	0	1	1	0	2	0	1	0	0	0	0
352.2	TRUE	Empty	Myelin transcription factor 1-like protein OS=Rattus norvegicus OX=10116 GN=Myt1l PE=4 SV=3	F1M8L4	Myt1l	107 kDa	TRUE	unknown	0	0	0	0	0	0	0	0	0	0	0	0	0	0	0
708.2	TRUE	Empty	A-kinase anchor protein 6 OS=Rattus norvegicus OX=10116 GN=Akap6 PE=1 SV=1	Q9WVC7	Akap6	254 kDa	TRUE	unknown	0	0	0	0	0	0	0	0	0	0	0	0	0	0	0
437	TRUE	Empty	Similar to hypothetical protein A530094D01 OS=Rattus norvegicus OX=10116 GN=RGD1306556 PE=1 SV=1	A0A0G2JZ88	RGD1306556	192 kDa		unknown	2	2	1	3	0	2	0	3	0	2	1	2	3	0	1
385	TRUE	Empty	Uncharacterized protein OS=Rattus norvegicus OX=10116 PE=1 SV=2	F1M4I4		86 kDa		unknown	2	3	1	3	2	2	2	3	1	0	2	2	0	3	2
260.1	TRUE	Empty	Fructose-bisphosphate aldolase A OS=Rattus norvegicus OX=10116 GN=Aldoa PE=1 SV=2	P05065	Aldoa	39 kDa	TRUE	unknown	4	5	2	1	2	2	1	2	3	1	1	2	3	0	0
340	TRUE	Empty	Golgin B1 OS=Rattus norvegicus OX=10116 GN=Golgb1 PE=1 SV=1	A0A0G2JWG6 (+1)	Golgb1	369 kDa		unknown	2	1	1	0	1	1	0	1	0	2	1	1	1	1	1
421	TRUE	Empty	Kinesin light chain 2 OS=Rattus norvegicus OX=10116 GN=Klc2 PE=1 SV=1	B2GV74	Klc2	69 kDa		unknown	2	3	0	2	0	1	0	3	3	3	2	1	1	1	2
392	TRUE	Empty	Cytochrome b-c1 complex subunit Rieske, mitochondrial OS=Rattus norvegicus OX=10116 GN=Uqcrfs1 PE=1 SV=2	P20788	Uqcrfs1	29 kDa		unknown	2	4	1	4	1	2	0	2	2	1	2	2	0	1	0
341.1	TRUE	Empty	Calumenin OS=Rattus norvegicus OX=10116 GN=Calu PE=1 SV=1	G3V6S3	Calu	37 kDa	TRUE	unknown	2	4	1	4	1	1	0	6	3	0	0	0	0	0	2
474	TRUE	Empty	FYN-binding protein 1 OS=Rattus norvegicus OX=10116 GN=Fyb1 PE=1 SV=2	D3ZIE4	Fyb1	91 kDa		unknown	1	2	1	3	1	0	0	1	0	0	0	0	0	0	0
588.2	TRUE	Empty	Bromodomain and PHD finger-containing, 3 (Fragment) OS=Rattus norvegicus OX=10116 GN=Brpf3 PE=1 SV=1	A0A0U1RS12_RAT-DECOY		?	TRUE	unknown	1	0	1	2	1	2	1	1	0	1	2	0	1	2	2
512	TRUE	Empty	RCG56136, isoform CRA_a OS=Rattus norvegicus OX=10116 GN=Tmf1 PE=1 SV=1	A0A0G2JZ48	Tmf1	122 kDa		unknown	1	2	0	2	2	1	3	1	3	0	2	0	1	2	3
484	TRUE	Empty	MAP7 domain-containing 1 OS=Rattus norvegicus OX=10116 GN=Map7d1 PE=1 SV=1	D4A644	Map7d1	90 kDa		unknown	1	3	3	2	1	2	2	2	1	0	0	2	3	1	1
551	TRUE	Empty	General transcription factor IIF subunit 1 OS=Rattus norvegicus OX=10116 GN=Gtf2f1 PE=1 SV=1	Q6AY96	Gtf2f1	57 kDa		unknown	1	3	1	1	0	1	0	1	0	1	0	1	3	0	3
487	TRUE	Empty	Serine/threonine-protein kinase PRP4 homolog OS=Rattus norvegicus OX=10116 GN=Prpf4b PE=1 SV=1	Q5RKH1	Prpf4b	117 kDa	TRUE	unknown	1	4	1	0	1	1	0	1	2	2	0	1	2	0	0
330	TRUE	Empty	Rattus norvegicus thymosin beta-like protein OS=Rattus norvegicus OX=10116 GN=Tmsb15b2 PE=2 SV=1	P97563	Tmsb15b2	5 kDa		unknown	2	0	0	0	1	0	1	0	2	2	0	0	1	0	1
362.3	TRUE	Empty	Clathrin coat assembly protein AP180 OS=Rattus norvegicus OX=10116 GN=Snap91 PE=1 SV=3	F1LRK0	Snap91	94 kDa	TRUE	unknown	0	0	0	0	0	0	0	0	0	0	0	0	0	0	0
491	TRUE	Empty	Tight junction protein ZO-1 OS=Rattus norvegicus OX=10116 GN=Tjp1 PE=1 SV=1	A0A0G2K2P5	Tjp1	197 kDa		unknown	1	1	1	2	0	2	0	1	0	0	0	0	0	0	2
541	TRUE	Empty	Similar to Hypothetical protein MGC11690 OS=Rattus norvegicus OX=10116 GN=RGD1305178 PE=1 SV=1	A0A096MJX5	RGD1305178	34 kDa		unknown	1	3	3	2	0	1	1	4	2	3	0	3	3	0	0
419	TRUE	Empty	Formin-binding protein 4 OS=Rattus norvegicus OX=10116 GN=Fnbp4 PE=1 SV=1	A0A0G2K4C8	Fnbp4	116 kDa		unknown	2	1	1	4	3	2	0	6	2	0	2	0	0	3	2
518	TRUE	Empty	Eukaryotic translation initiation factor 4 gamma, 3 OS=Rattus norvegicus OX=10116 GN=Eif4g3 PE=1 SV=1	A0A0G2JY73	Eif4g3	179 kDa		unknown	1	1	0	1	0	2	1	0	1	3	2	0	0	0	2
598	TRUE	Empty	Proenkephalin-A OS=Rattus norvegicus OX=10116 GN=Penk PE=1 SV=1	P04094	Penk	31 kDa		unknown	0	0	3	4	1	3	0	1	1	1	0	0	1	2	2
580	TRUE	Empty	Craniofacial development protein 1 OS=Rattus norvegicus OX=10116 GN=Cfdp1 PE=1 SV=1	A0A0G2K6H5 (+1)	Cfdp1	31 kDa		unknown	1	6	2	3	0	4	0	3	1	3	0	0	2	0	1
466.1	TRUE	Empty	ERC protein 2 OS=Rattus norvegicus OX=10116 GN=Erc2 PE=1 SV=1	Q8K3M6	Erc2	111 kDa	TRUE	unknown	1	3	0	0	0	2	1	2	1	0	2	0	1	1	1
475.1	TRUE	Empty	Plectin OS=Rattus norvegicus OX=10116 GN=Plec PE=1 SV=1	F7F9U6	Plec	517 kDa	TRUE	unknown	1	2	1	0	1	2	0	1	0	0	1	1	1	0	2
176.3	TRUE	Empty	Histone cluster 1 H1 family member d OS=Rattus norvegicus OX=10116 GN=Hist1h1d PE=1 SV=2	M0R7B4	Hist1h1d	22 kDa	TRUE	unknown	0	1	0	1	2	0	2	2	0	1	2	2	2	2	0
642	TRUE	Empty	Myosin light chain 1/3, skeletal muscle isoform OS=Rattus norvegicus OX=10116 GN=Myl1 PE=1 SV=2	P02600	Myl1	21 kDa	TRUE	unknown	0	0	0	0	0	1	0	0	0	0	0	15	11	0	0
509.1	TRUE	Empty	Heterogeneous nuclear ribonucleoprotein K OS=Rattus norvegicus OX=10116 GN=Hnrnpk PE=1 SV=1	P61980	Hnrnpk	51 kDa	TRUE	unknown	1	4	1	2	3	3	0	1	1	0	3	1	3	2	2
368.1	TRUE	Empty	Uncharacterized protein KIAA1143 homolog OS=Rattus norvegicus OX=10116 PE=1 SV=1	Q5RKH3		17 kDa	TRUE	unknown	2	2	2	0	2	5	0	2	1	1	1	1	1	2	3
353	TRUE	Empty	Misshapen-like kinase 1 OS=Rattus norvegicus OX=10116 GN=Mink1 PE=1 SV=1	A0A0G2JV77 (+2)	Mink1	152 kDa	TRUE	unknown	2	1	1	3	0	3	3	4	1	3	1	1	0	0	3
380.1	TRUE	Empty	Small ArfGAP2 OS=Rattus norvegicus OX=10116 GN=Smap2 PE=1 SV=1	B1WBX6	Smap2	46 kDa	TRUE	unknown	2	3	2	2	0	2	0	2	2	3	1	4	3	0	2
343.1	TRUE	Empty	Secretogranin-3 OS=Rattus norvegicus OX=10116 GN=Scg3 PE=1 SV=1	P47868	Scg3	53 kDa	TRUE	unknown	2	2	2	3	0	1	1	3	1	4	1	1	2	1	2
647	TRUE	Empty	Fuctinin-3 (Fragment) OS=Rattus norvegicus OX=10116 PE=1 SV=1	P80349		4 kDa	TRUE	unknown	0	5	0	4	0	6	0	4	0	2	0	0	3	0	2
343.2	TRUE	Empty	Secretogranin III, isoform CRA_a OS=Rattus norvegicus OX=10116 GN=Scg3 PE=1 SV=2	F1M7L6	Scg3	53 kDa	TRUE	unknown	2	2	2	3	0	1	1	3	1	4	1	1	2	1	2
380.2	TRUE	Empty	Small ArfGAP2 OS=Rattus norvegicus OX=10116 GN=Smap2 PE=1 SV=1	A0A0G2K9N0	Smap2	43 kDa	TRUE	unknown	0	0	0	0	0	0	0	0	0	0	0	0	0	0	0
345	TRUE	Empty	BolA family member 1 OS=Rattus norvegicus OX=10116 GN=Bola1 PE=1 SV=1	Q06C60	Bola1	14 kDa		unknown	2	2	2	3	1	2	1	3	2	2	1	1	3	2	1
259	TRUE	Empty	SH3 domain-containing kinase-binding protein 1 OS=Rattus norvegicus OX=10116 GN=Sh3kbp1 PE=1 SV=1	A0A0H2UHD8 (+1)	Sh3kbp1	75 kDa		unknown	4	4	1	1	1	1	1	1	3	1	1	0	2	1	1
387.1	TRUE	Empty	Tau tubulin kinase 1 OS=Rattus norvegicus OX=10116 GN=Ttbk1 PE=1 SV=3	D3ZAU7	Ttbk1	142 kDa	TRUE	unknown	2	2	1	1	0	4	0	1	1	2	1	2	1	1	0
548.1	TRUE	Empty	Small ubiquitin-related modifier OS=Rattus norvegicus OX=10116 GN=Sumo2 PE=3 SV=2	F1M2K3	Sumo2	11 kDa	TRUE	unknown	1	3	0	1	2	1	1	2	1	0	1	1	2	1	1
547	TRUE	Empty	Golgin subfamily A member 2 OS=Rattus norvegicus OX=10116 GN=Golga2 PE=1 SV=1	A0A0G2K977 (+2)	Golga2	116 kDa		unknown	1	2	1	3	1	1	0	0	4	0	2	1	2	0	2
612.1	TRUE	Empty	Stress-70 protein, mitochondrial OS=Rattus norvegicus OX=10116 GN=Hspa9 PE=1 SV=1	F1M953	Hspa9	74 kDa	TRUE	unknown	0	5	2	1	0	1	1	1	4	1	0	1	2	3	4
513	TRUE	Empty	Nucleobindin 2, isoform CRA_b OS=Rattus norvegicus OX=10116 GN=Nucb2 PE=1 SV=1	G3V8R1 (+1)	Nucb2	50 kDa		unknown	1	1	0	3	1	1	0	5	3	0	1	1	1	0	2
351.1	TRUE	Empty	NADH dehydrogenase [ubiquinone] iron-sulfur protein 6, mitochondrial OS=Rattus norvegicus OX=10116 GN=LOC100912599 PE=1 SV=1	D3ZCZ9	LOC100912599	13 kDa	TRUE	unknown	2	3	2	3	2	0	1	0	5	0	0	0	2	1	0
390.1	TRUE	Empty	Swi5-dependent recombination DNA repair protein 1 homolog OS=Rattus norvegicus OX=10116 GN=Sfr1 PE=1 SV=1	A0A0H2UHK0	Sfr1	29 kDa	TRUE	unknown	2	2	0	1	1	0	1	3	1	0	0	1	1	2	3
373.1	TRUE	Empty	RALBP1 associated Eps domain containing protein 2 OS=Rattus norvegicus OX=10116 GN=Reps2 PE=1 SV=1	A0A0G2K1L4	Reps2	63 kDa	TRUE	unknown	2	0	0	2	0	2	0	0	3	0	1	0	2	0	2
584	TRUE	Empty	Microtubule-associated protein RP/EB family member 2 OS=Rattus norvegicus OX=10116 GN=Mapre2 PE=1 SV=1	Q3B8Q0	Mapre2	37 kDa		unknown	1	3	0	0	0	0	0	0	1	0	0	0	2	0	0
373.2	TRUE	Empty	RALBP1 associated Eps domain containing protein 2 OS=Rattus norvegicus OX=10116 GN=Reps2 PE=1 SV=1	A0A0G2K4S1	Reps2	58 kDa	TRUE	unknown	2	0	0	2	0	2	0	0	3	0	1	0	2	0	2
260.2	TRUE	Empty	Fructose-bisphosphate aldolase OS=Rattus norvegicus OX=10116 GN=Aldoart2 PE=2 SV=1	Q6AY07	Aldoart2	39 kDa	TRUE	unknown	0	0	0	0	0	0	0	0	0	0	0	0	0	0	0
646	TRUE	Empty	PHD and RING finger domain-containing protein 1 OS=Rattus norvegicus OX=10116 GN=Phrf1 PE=1 SV=2	Q63625	Phrf1	184 kDa		unknown	0	4	1	1	2	2	1	4	0	1	1	0	1	1	3
652	TRUE	Empty	Similar to mKIAA1522 protein OS=Rattus norvegicus OX=10116 GN=RGD1561149 PE=1 SV=1	D3ZQK5	RGD1561149	105 kDa		unknown	0	3	1	0	1	1	0	2	0	1	0	1	2	0	2
622	TRUE	Empty	AT-rich interaction domain 1A OS=Rattus norvegicus OX=10116 GN=Arid1a PE=1 SV=3	D4A3E3	Arid1a	218 kDa		unknown	0	2	0	2	1	3	0	4	1	2	0	0	0	2	4
336.1	TRUE	Empty	V-type proton ATPase subunit G OS=Rattus norvegicus OX=10116 GN=Atp6v1g1 PE=1 SV=1	B2GUV5	Atp6v1g1	14 kDa	TRUE	unknown	2	2	2	3	0	2	0	1	3	4	1	1	1	0	4
559	TRUE	Empty	Guanylate kinase 1 OS=Rattus norvegicus OX=10116 GN=Guk1 PE=1 SV=2	E9PTV0	Guk1	24 kDa		unknown	1	1	0	0	0	0	14	0	1	0	9	1	0	0	0
612.2	TRUE	Empty	Stress-70 protein, mitochondrial OS=Rattus norvegicus OX=10116 GN=Hspa9 PE=1 SV=3	P48721	Hspa9	74 kDa	TRUE	unknown	0	0	0	0	0	0	0	0	0	0	0	0	0	0	0
297	TRUE	Empty	Coiled-coil domain-containing 92 OS=Rattus norvegicus OX=10116 GN=Ccdc92 PE=1 SV=1	D3ZBX9	Ccdc92	35 kDa		unknown	3	2	2	1	3	2	2	0	2	1	1	2	2	1	1
511	TRUE	Empty	Abi1 protein OS=Rattus norvegicus OX=10116 GN=Abi1 PE=1 SV=1	A2VD09 (+1)	Abi1	52 kDa		unknown	1	1	2	1	2	1	0	1	1	1	2	1	2	0	3
514	TRUE	Empty	Pumilio RNA-binding family member 1 OS=Rattus norvegicus OX=10116 GN=Pum1 PE=1 SV=2	D3Z8L5	Pum1	126 kDa		unknown	1	3	3	1	2	1	0	1	3	0	1	1	2	2	2
470	TRUE	Empty	Insulin receptor substrate 2 OS=Rattus norvegicus OX=10116 GN=Irs2 PE=1 SV=2	F1MAL5	Irs2	137 kDa		unknown	1	2	1	3	1	0	2	1	3	0	0	4	2	0	2
346	TRUE	Empty	Phosphatase and actin regulator OS=Rattus norvegicus OX=10116 GN=Phactr4 PE=1 SV=2	M0R7T1	Phactr4	74 kDa		unknown	2	4	0	1	1	3	0	2	1	2	1	0	2	0	1
281	TRUE	Empty	RCG34685, isoform CRA_b OS=Rattus norvegicus OX=10116 GN=Sh3bp5l PE=1 SV=1	B2GUX8	Sh3bp5l	43 kDa		unknown	3	4	3	1	0	0	0	1	2	4	1	2	3	0	0
523	TRUE	Empty	Splicing factor 3b, subunit 2 OS=Rattus norvegicus OX=10116 GN=Sf3b2 PE=1 SV=3	D3ZMS1	Sf3b2	98 kDa		unknown	1	2	1	0	0	0	1	0	1	0	0	1	1	0	0
630	TRUE	Empty	SLAIN motif family, member 2 OS=Rattus norvegicus OX=10116 GN=Slain2 PE=1 SV=1	G3V6A2	Slain2	65 kDa		unknown	0	2	1	0	0	0	0	1	0	1	0	0	1	1	0
372.1	TRUE	Empty	Phosphatase and actin regulator OS=Rattus norvegicus OX=10116 GN=Phactr2 PE=1 SV=3	G3V9F4	Phactr2	62 kDa	TRUE	unknown	2	2	1	0	0	1	1	2	1	2	1	1	1	0	2
648	TRUE	Empty	RCG43539, isoform CRA_a OS=Rattus norvegicus OX=10116 GN=Sdhaf4 PE=1 SV=2	D4A7Q3	Sdhaf4	12 kDa		unknown	0	0	0	0	0	0	0	0	0	3	2	0	3	5	6
382.2	TRUE	Empty	Tra2a protein OS=Rattus norvegicus OX=10116 GN=Tra2a PE=1 SV=1	B1WC25	Tra2a	33 kDa	TRUE	unknown	2	2	1	2	0	2	0	1	0	0	1	1	0	0	1
372.2	TRUE	Empty	Phosphatase and actin regulator 2 OS=Rattus norvegicus OX=10116 GN=Phactr2 PE=1 SV=1	P62025	Phactr2	62 kDa	TRUE	unknown	2	2	1	0	0	1	1	2	1	2	1	1	1	0	2
485.2	TRUE	Empty	RNA-binding motif protein, X chromosome OS=Rattus norvegicus OX=10116 GN=Rbmx PE=1 SV=1	Q4V898	Rbmx	42 kDa	TRUE	unknown	0	0	0	0	0	0	0	0	0	0	0	0	0	0	0
645.1	TRUE	Empty	Tubulin beta-4B chain OS=Rattus norvegicus OX=10116 GN=Tubb4b PE=1 SV=1	Q6P9T8	Tubb4b	50 kDa	TRUE	unknown	0	0	0	0	0	0	0	0	0	0	0	0	0	0	0
500.1	TRUE	Empty	Leucine-rich repeat-containing protein 7 OS=Rattus norvegicus OX=10116 GN=Lrrc7 PE=1 SV=3	F1M4K6	Lrrc7	167 kDa	TRUE	unknown	1	1	1	1	1	2	1	2	2	1	1	1	2	2	2
554	TRUE	Empty	RNA-binding protein EWS-like OS=Rattus norvegicus OX=10116 GN=LOC100912481 PE=1 SV=1	A0A0G2K850 (+2)	LOC100912481	68 kDa		unknown	1	5	1	2	0	1	2	0	1	0	2	2	2	1	2
517	TRUE	Empty	HIRA-interacting protein 3 OS=Rattus norvegicus OX=10116 GN=Hirip3 PE=1 SV=1	E9PSX7	Hirip3	54 kDa		unknown	1	2	1	2	1	1	1	2	0	1	1	1	1	0	1
473	TRUE	Empty	SH3 domain-binding glutamic acid-rich-like protein OS=Rattus norvegicus OX=10116 GN=Sh3bgrl PE=1 SV=1	B5DFD8	Sh3bgrl	13 kDa		unknown	1	4	0	1	0	2	5	1	0	2	4	0	2	0	1
519	TRUE	Empty	Sodium-dependent neutral amino acid transporter SLC6A17 OS=Rattus norvegicus OX=10116 GN=Slc6a17 PE=1 SV=1	P31662	Slc6a17	81 kDa		unknown	1	3	0	0	0	1	0	1	2	1	0	1	0	0	2
325.1	TRUE	Empty	SWI/SNF-related, matrix-associated, actin-dependent regulator of chromatin, subfamily a, member 2 OS=Rattus norvegicus OX=10116 GN=Smarca2 PE=1 SV=1	E9PTG1	Smarca2	182 kDa	TRUE	unknown	3	2	1	1	0	1	0	2	1	1	0	0	1	0	0
615.2	TRUE	Empty	Zinc finger protein 318 OS=Rattus norvegicus OX=10116 GN=Zfp318 PE=1 SV=2	M0RD44	Zfp318	128 kDa	TRUE	unknown	0	2	0	5	0	1	0	1	2	2	2	0	1	0	2
422.1	TRUE	Empty	Tripartite motif-containing protein 3 OS=Rattus norvegicus OX=10116 GN=Trim3 PE=1 SV=1	O70277	Trim3	81 kDa	TRUE	unknown	2	3	2	2	1	1	2	3	1	0	2	2	0	0	2
620.1	TRUE	Empty	Nuclear receptor co-repressor 2 OS=Rattus norvegicus OX=10116 GN=Ncor2 PE=1 SV=1	D3ZXN9	Ncor2	270 kDa	TRUE	unknown	0	2	0	1	0	2	0	1	0	0	0	0	2	0	1
645.2	TRUE	Empty	Tubulin beta-2A chain OS=Rattus norvegicus OX=10116 GN=Tubb2a PE=1 SV=1	P85108	Tubb2a	50 kDa	TRUE	unknown	0	2	0	1	0	2	5	1	3	2	1	0	1	0	0
443.2	TRUE	Empty	C2CD2-like OS=Rattus norvegicus OX=10116 GN=C2cd2l PE=1 SV=1	A0A0G2K2V4	C2cd2l	71 kDa	TRUE	unknown	0	4	0	3	0	2	0	2	1	4	1	1	1	2	0
669	TRUE	Empty	Uncharacterized protein OS=Rattus norvegicus OX=10116 GN=Ccdc30 PE=4 SV=3	D4A7I7	Ccdc30	78 kDa		unknown	0	0	0	0	0	0	0	0	0	0	0	0	0	2	0
422.2	TRUE	Empty	Tripartite motif protein 3, isoform CRA_a OS=Rattus norvegicus OX=10116 GN=Trim3 PE=1 SV=1	G3V8D6	Trim3	81 kDa	TRUE	unknown	2	3	2	2	1	1	2	3	1	0	2	2	0	0	2
325.2	TRUE	Empty	SWI/SNF-related, matrix-associated, actin-dependent regulator of chromatin, subfamily a, member 2 OS=Rattus norvegicus OX=10116 GN=Smarca2 PE=1 SV=1	A0A0G2JUS4	Smarca2	170 kDa	TRUE	unknown	3	2	1	1	0	1	0	2	1	1	0	0	1	0	0
591.2	TRUE	Empty	TAF15 RNA polymerase II, TATA box binding protein (TBP)-associated factor (Predicted), isoform CRA_a OS=Rattus norvegicus OX=10116 GN=Taf15 PE=4 SV=1	D3ZSS1	Taf15	43 kDa	TRUE	unknown	0	0	0	0	0	0	0	0	0	0	0	0	0	0	0
324.2	TRUE	Empty	TSC22 domain family protein 1 OS=Rattus norvegicus OX=10116 GN=Tsc22d1 PE=2 SV=1	P62501	Tsc22d1	16 kDa	TRUE	unknown	0	0	0	0	0	0	0	0	0	0	0	0	0	0	0
457	TRUE	Empty	Shisa family member 7 OS=Rattus norvegicus OX=10116 GN=Shisa7 PE=1 SV=1	D3ZPJ0	Shisa7	58 kDa		unknown	1	3	1	1	2	1	0	1	1	1	1	0	3	1	1
632.1	TRUE	Empty	Transcriptional regulator ATRX OS=Rattus norvegicus OX=10116 GN=Atrx PE=1 SV=1	A0A0G2JXZ3	Atrx	279 kDa	TRUE	unknown	0	2	2	3	2	0	0	2	0	2	0	1	3	1	1
347	TRUE	Empty	T-box, brain, 1 OS=Rattus norvegicus OX=10116 GN=Tbr1 PE=1 SV=3	D4A6N8	Tbr1	74 kDa		unknown	2	2	2	1	0	1	0	1	3	1	1	2	3	2	0
650	TRUE	Empty	Superoxide dismutase [Mn], mitochondrial OS=Rattus norvegicus OX=10116 GN=Sod2 PE=1 SV=2	P07895	Sod2	25 kDa		unknown	0	3	0	5	0	6	0	1	2	1	0	0	3	0	3
620.2	TRUE	Empty	Nuclear receptor co-repressor 2 OS=Rattus norvegicus OX=10116 GN=Ncor2 PE=1 SV=1	A0A0G2JU91	Ncor2	269 kDa	TRUE	unknown	0	1	0	1	0	2	0	1	0	0	0	0	2	0	1
645.3	TRUE	Empty	Tubulin beta-5 chain OS=Rattus norvegicus OX=10116 GN=Tubb5 PE=1 SV=1	P69897	Tubb5	50 kDa	TRUE	unknown	0	2	0	1	0	2	5	1	3	2	1	0	1	0	0
651	TRUE	Empty	G-protein signalling modulator 1 (AGS3-like, C. elegans), isoform CRA_c OS=Rattus norvegicus OX=10116 GN=Gpsm1 PE=1 SV=1	G3V9X2 (+1)	Gpsm1	74 kDa		unknown	0	1	1	3	1	3	1	3	1	1	1	2	2	1	2
600	TRUE	Empty	Ribosome-binding protein 1 OS=Rattus norvegicus OX=10116 GN=Rrbp1 PE=1 SV=3	F1M853	Rrbp1	158 kDa		unknown	0	1	1	1	1	1	0	5	1	1	1	1	1	1	1
546	TRUE	Empty	Pro-neuropeptide Y OS=Rattus norvegicus OX=10116 GN=Npy PE=1 SV=1	P07808	Npy	11 kDa		unknown	1	2	1	2	0	2	0	2	0	3	2	1	2	1	1
488	TRUE	Empty	TRAF2 and NCK-interacting kinase OS=Rattus norvegicus OX=10116 GN=Tnik PE=1 SV=1	A0A0G2K490	Tnik	155 kDa	TRUE	unknown	1	2	2	2	0	3	0	2	2	2	0	1	2	0	1
560	TRUE	Empty	Collagen, type I, alpha 2 OS=Rattus norvegicus OX=10116 GN=NEWGENE_621351 PE=1 SV=1	A0A0G2KAN1	NEWGENE_621351	130 kDa	TRUE	unknown	1	1	0	2	3	6	1	0	1	0	0	3	5	0	1
515	TRUE	Empty	Protein transport protein sec16 OS=Rattus norvegicus OX=10116 GN=Sec16a PE=1 SV=1	D3ZN76	Sec16a	253 kDa		unknown	1	2	1	1	0	4	0	2	0	2	0	0	3	0	3
673	TRUE	Empty	Calcium/calmodulin-dependent protein kinase II, beta, isoform CRA_a OS=Rattus norvegicus OX=10116 GN=Camk2b PE=1 SV=1	G3V9G3 (+1)	Camk2b	60 kDa		unknown	0	4	1	2	0	1	0	1	0	1	0	1	1	0	2
654	TRUE	Empty	Heterogeneous nuclear ribonucleoprotein U-like 2 OS=Rattus norvegicus OX=10116 GN=Hnrnpul2 PE=1 SV=1	D4ABT8	Hnrnpul2	85 kDa		unknown	0	3	1	2	0	4	0	3	1	2	0	0	2	0	2
341.2	TRUE	Empty	Calumenin OS=Rattus norvegicus OX=10116 GN=Calu PE=1 SV=1	Q3MID6	Calu	37 kDa	TRUE	unknown	1	0	0	0	0	0	0	0	0	0	0	0	0	0	0
595	TRUE	Empty	RCG56631, isoform CRA_d OS=Rattus norvegicus OX=10116 GN=Sltm PE=1 SV=1	A0A0G2K904	Sltm	117 kDa		unknown	0	2	1	1	2	2	1	1	1	2	0	1	1	1	2
619	TRUE	Empty	Rho GTPase-activating protein 23 OS=Rattus norvegicus OX=10116 GN=Arhgap23 PE=1 SV=3	F1M2D4	Arhgap23	159 kDa		unknown	0	1	1	1	1	2	1	1	1	0	1	3	1	0	2
478	TRUE	Empty	Liver regeneration-related protein OS=Rattus norvegicus OX=10116 GN=Slc7a6os PE=1 SV=1	G3V8N8	Slc7a6os	35 kDa		unknown	1	3	1	2	2	1	0	1	1	3	0	0	0	1	1
424	TRUE	Empty	Sorting nexin-3 OS=Rattus norvegicus OX=10116 GN=Snx3 PE=1 SV=1	Q5U211	Snx3	19 kDa		unknown	2	1	4	1	1	2	0	0	4	0	1	2	2	1	0
577	TRUE	Empty	Peptidylprolyl isomerase OS=Rattus norvegicus OX=10116 GN=Fkbp3 PE=1 SV=1	G3V6L9	Fkbp3	25 kDa		unknown	1	0	0	0	1	2	2	2	4	1	1	0	1	1	0
657	TRUE	Empty	Guanine nucleotide-binding protein subunit gamma OS=Rattus norvegicus OX=10116 GN=Gng3 PE=1 SV=1	G3V8K2	Gng3	8 kDa		unknown	0	3	1	1	1	1	0	1	3	0	0	1	3	2	1
498	TRUE	Empty	NSF attachment protein gamma OS=Rattus norvegicus OX=10116 GN=Napg PE=1 SV=1	A0A0G2K350	Napg	35 kDa		unknown	1	2	1	1	0	1	2	2	0	0	0	2	2	0	0
429	TRUE	Empty	Rap1 GTPase-activating protein OS=Rattus norvegicus OX=10116 GN=Rap1gap PE=1 SV=3	F1LV89	Rap1gap	83 kDa		unknown	2	2	1	1	1	2	0	1	1	1	1	1	1	0	1
599	TRUE	Empty	RB-binding protein 6, ubiquitin ligase OS=Rattus norvegicus OX=10116 GN=Rbbp6 PE=1 SV=1	G3V953	Rbbp6	200 kDa		unknown	0	1	2	1	1	1	1	0	1	1	0	0	1	0	1
579	TRUE	Empty	NOP56 ribonucleoprotein OS=Rattus norvegicus OX=10116 GN=Nop56 PE=1 SV=1	Q4KLK7	Nop56	65 kDa		unknown	1	4	0	2	1	2	0	2	0	2	1	0	1	1	2
516	TRUE	Empty	MINDY lysine 48 deubiquitinase 2 OS=Rattus norvegicus OX=10116 GN=Mindy2 PE=1 SV=2	D3ZWA1	Mindy2	66 kDa		unknown	1	1	1	0	0	2	0	0	0	0	0	1	1	0	0
314	TRUE	Empty	IQ motif and Sec7 domain 2 OS=Rattus norvegicus OX=10116 GN=Iqsec2 PE=1 SV=1	A0A0G2JZX5	Iqsec2	105 kDa	TRUE	unknown	3	1	1	0	2	1	2	0	0	0	2	1	0	3	2
299	TRUE	Empty	Histone H1.5 OS=Rattus norvegicus OX=10116 GN=Hist1h1b PE=1 SV=1	D3ZBN0	Hist1h1b	23 kDa	TRUE	unknown	3	2	2	0	0	2	0	0	2	2	1	1	0	0	3
575.1	TRUE	Empty	Arf-GAP with SH3 domain, ANK repeat and PH domain-containing protein 1 OS=Rattus norvegicus OX=10116 GN=Asap1 PE=1 SV=1	A0A0G2JX76 (+2)	Asap1	120 kDa	TRUE	unknown	1	1	1	1	1	1	1	1	2	2	1	1	1	0	1
653	TRUE	Empty	Heat shock protein HSP 90-alpha OS=Rattus norvegicus OX=10116 GN=Hsp90aa1 PE=1 SV=3	P82995	Hsp90aa1	85 kDa	TRUE	unknown	0	2	0	4	0	3	0	3	0	2	0	0	1	0	2
373.3	TRUE	Empty	RALBP1 associated Eps domain containing protein 2 OS=Rattus norvegicus OX=10116 GN=Reps2 PE=1 SV=1	A0A0G2K285	Reps2	51 kDa	TRUE	unknown	1	0	1	1	1	1	0	0	2	0	0	1	1	1	1
683	TRUE	Empty	E3 ubiquitin-protein ligase Praja-2 OS=Rattus norvegicus OX=10116 GN=Pja2 PE=1 SV=1	A0A0H2UHM9 (+1)	Pja2	71 kDa		unknown	0	1	1	0	1	3	0	0	0	0	0	0	0	0	1
575.2	TRUE	Empty	Arf-GAP with SH3 domain, ANK repeat and PH domain-containing protein 1 OS=Rattus norvegicus OX=10116 GN=Asap1 PE=1 SV=1	A0A0G2JZQ0	Asap1	113 kDa	TRUE	unknown	1	1	1	1	1	1	1	1	1	1	1	1	1	0	1
390.2	TRUE	Empty	Swi5-dependent recombination DNA repair protein 1 homolog OS=Rattus norvegicus OX=10116 GN=Sfr1 PE=2 SV=1	Q6TXG9	Sfr1	29 kDa	TRUE	unknown	1	2	0	1	1	0	0	3	1	0	0	1	1	2	2
534.3	TRUE	Empty	Phosphoglycerate kinase 1 OS=Rattus norvegicus OX=10116 GN=Pgk1 PE=1 SV=2	P16617	Pgk1	45 kDa	TRUE	unknown	0	1	0	0	0	1	0	0	0	0	0	0	0	2	2
90.2	TRUE	Empty	Uncharacterized protein OS=Rattus norvegicus OX=10116 PE=3 SV=1	A0A0G2KA35		18 kDa	TRUE	unknown	0	0	0	0	0	0	0	0	0	0	0	0	0	0	0
425	TRUE	Empty	U4/U6.U5 tri-snRNP-associated protein 1 OS=Rattus norvegicus OX=10116 GN=Sart1 PE=1 SV=1	Q5XIW8	Sart1	91 kDa		unknown	2	3	2	2	1	2	1	3	1	0	0	0	2	1	2
454	TRUE	Empty	NEDD8 OS=Rattus norvegicus OX=10116 GN=Nedd8 PE=1 SV=1	Q71UE8	Nedd8	9 kDa		unknown	1	3	0	2	0	2	1	1	2	2	0	0	0	0	1
356	TRUE	Empty	SH3 and multiple ankyrin repeat domains protein 3 (Fragment) OS=Rattus norvegicus OX=10116 GN=Shank3 PE=1 SV=2	A0A0U1RS13	Shank3	175 kDa		unknown	2	1	2	2	0	1	0	0	2	1	0	1	0	0	1
572.1	TRUE	Empty	Human immunodeficiency virus type I enhancer-binding protein 2 homolog OS=Rattus norvegicus OX=10116 GN=Hivep2 PE=1 SV=2	Q00900	Hivep2	267 kDa	TRUE	unknown	1	2	0	1	0	0	0	0	0	1	0	0	1	0	1
564	TRUE	Empty	Cytoplasmic polyadenylation element-binding protein 3 OS=Rattus norvegicus OX=10116 GN=Cpeb3 PE=1 SV=3	D4AD99	Cpeb3	83 kDa		unknown	1	1	2	1	2	1	1	1	0	0	0	0	0	0	0
655	TRUE	Empty	Nucleolar protein 3 OS=Rattus norvegicus OX=10116 GN=Nol3 PE=1 SV=1	G3V7Z3 (+1)	Nol3	24 kDa		unknown	0	3	0	3	0	6	0	3	1	1	0	0	0	0	3
662	TRUE	Empty	Heat shock protein HSP 90-beta OS=Rattus norvegicus OX=10116 GN=Hsp90ab1 PE=1 SV=1	A0A0G2K793	Hsp90ab1	80 kDa	TRUE	unknown	0	2	0	1	1	3	0	4	0	0	0	0	2	0	0
606	TRUE	Empty	Papillary renal cell carcinoma (Translocation-associated) (Predicted) OS=Rattus norvegicus OX=10116 GN=Prcc PE=1 SV=1	B2RYA6	Prcc	52 kDa		unknown	0	0	1	0	0	4	0	1	0	0	0	0	0	0	0
280.2	TRUE	Empty	RCG61099, isoform CRA_c OS=Rattus norvegicus OX=10116 GN=Srsf3 PE=1 SV=1	Q0ZFS8_RAT-DECOY		?	TRUE	unknown	0	0	0	0	0	0	0	0	0	0	1	0	0	0	0
466.2	TRUE	Empty	ERC protein 2 OS=Rattus norvegicus OX=10116 GN=Erc2 PE=1 SV=2	Z4YNN0	Erc2	77 kDa	TRUE	unknown	1	2	0	0	0	2	1	2	1	0	1	0	0	1	1
475.2	TRUE	Empty	Plectin OS=Rattus norvegicus OX=10116 GN=Plec PE=1 SV=2	P30427	Plec	534 kDa	TRUE	unknown	1	2	1	0	1	2	0	1	0	0	1	1	1	0	2
572.2	TRUE	Empty	Human immunodeficiency virus type I enhancer-binding protein 2 homolog OS=Rattus norvegicus OX=10116 GN=Hivep2 PE=1 SV=1	G3V7H8	Hivep2	267 kDa	TRUE	unknown	0	2	0	0	0	0	0	0	0	0	0	0	0	0	0
567	TRUE	Empty	Dysbindin domain-containing protein 1 OS=Rattus norvegicus OX=10116 GN=Dbndd1 PE=1 SV=1	A0A0A0MXW5	Dbndd1	24 kDa		unknown	1	2	1	2	1	0	1	2	1	1	1	1	3	1	1
610	TRUE	Empty	TSC22 domain family protein 3 OS=Rattus norvegicus OX=10116 GN=Tsc22d3 PE=1 SV=1	Q9EQZ1	Tsc22d3	15 kDa	TRUE	unknown	0	1	1	2	0	1	0	0	1	1	0	0	1	0	0
666	TRUE	Empty	BCL tumor suppressor 7A OS=Rattus norvegicus OX=10116 GN=Bcl7a PE=1 SV=1	A0A0G2K1R2	Bcl7a	23 kDa		unknown	0	2	0	1	0	1	0	1	0	1	0	0	2	0	1
594	TRUE	Empty	RCG48334, isoform CRA_e OS=Rattus norvegicus OX=10116 GN=Rbm14 PE=1 SV=1	M0R9Q1	Rbm14	69 kDa	TRUE	unknown	0	2	0	0	0	0	0	0	0	0	0	0	0	0	0
675	TRUE	Empty	Rabphilin-3A OS=Rattus norvegicus OX=10116 GN=Rph3a PE=1 SV=1	F1LPB9 (+1)	Rph3a	76 kDa		unknown	0	3	0	1	0	2	0	0	0	0	0	0	2	0	1
534.1	TRUE	Empty	Phosphoglycerate kinase OS=Rattus norvegicus OX=10116 PE=3 SV=1	M0R6Y8		42 kDa	TRUE	unknown	1	1	1	1	2	0	1	0	1	0	1	2	1	2	2
534.2	TRUE	Empty	Phosphoglycerate kinase OS=Rattus norvegicus OX=10116 GN=Pgk2 PE=1 SV=1	Q5XIV1	Pgk2	45 kDa	TRUE	unknown	1	1	1	1	2	1	1	0	1	0	1	2	1	2	1
637.2	TRUE	Empty	Troponin T, fast skeletal muscle OS=Rattus norvegicus OX=10116 GN=Tnnt3 PE=1 SV=1	A0A0G2KAY2	Tnnt3	30 kDa	TRUE	unknown	0	0	0	0	0	0	0	0	0	0	0	0	15	0	0
387.2	TRUE	Empty	Tau tubulin kinase 1 OS=Rattus norvegicus OX=10116 GN=Ttbk1 PE=1 SV=1	A0A0G2JTK1	Ttbk1	148 kDa	TRUE	unknown	0	0	0	0	0	0	0	0	0	0	0	0	0	0	0
368.2	TRUE	Empty	Similar to RIKEN cDNA 1110059G10 OS=Rattus norvegicus OX=10116 GN=RGD1311745 PE=1 SV=1	A0A0G2K0E2	RGD1311745	16 kDa	TRUE	unknown	0	0	0	0	0	0	0	0	0	0	0	0	0	0	0
561	TRUE	Empty	Kv channel-interacting protein 2 OS=Rattus norvegicus OX=10116 GN=Kcnip2 PE=1 SV=2	Q9JM59	Kcnip2	31 kDa		unknown	1	1	1	2	2	1	2	0	1	1	2	1	1	1	2
556	TRUE	Empty	Na(+)/H(+) exchange regulatory cofactor NHE-RF OS=Rattus norvegicus OX=10116 GN=Slc9a3r2 PE=1 SV=1	G3V6D9	Slc9a3r2	37 kDa		unknown	1	3	0	2	0	0	2	1	1	1	1	1	0	1	1
596.1	TRUE	Empty	Tubulin alpha-1A chain OS=Rattus norvegicus OX=10116 GN=Tuba1a PE=1 SV=1	P68370 (+2)	Tuba1a	50 kDa	TRUE	unknown	0	2	1	1	1	2	1	0	1	1	0	1	1	1	2
658	TRUE	Empty	Family with sequence similarity 107, member A OS=Rattus norvegicus OX=10116 GN=Fam107a PE=4 SV=3	F1M8H7 (+1)	Fam107a	18 kDa		unknown	0	1	0	1	0	0	0	1	2	0	0	1	0	1	0
618	TRUE	Empty	Replication stress response regulator SDE2 OS=Rattus norvegicus OX=10116 GN=Sde2 PE=1 SV=1	A0A0G2KA69 (+1)	Sde2	49 kDa		unknown	0	2	0	2	1	0	0	3	0	0	0	0	2	0	2
533.1	TRUE	Empty	Pleckstrin homology domain-containing A5 OS=Rattus norvegicus OX=10116 GN=Plekha5 PE=1 SV=3	D3ZSV9	Plekha5	131 kDa	TRUE	unknown	1	1	1	0	0	0	0	0	2	0	1	0	0	0	0
645.4	TRUE	Empty	Tubulin beta chain OS=Rattus norvegicus OX=10116 GN=Tubb4a PE=1 SV=1	B4F7C2	Tubb4a	50 kDa	TRUE	unknown	0	2	0	0	0	0	5	0	2	1	1	0	1	0	0
659.1	TRUE	Empty	Creatine kinase M-type OS=Rattus norvegicus OX=10116 GN=Ckm PE=1 SV=1	A0A0G2JSP8	Ckm	43 kDa	TRUE	unknown	0	0	0	2	0	0	0	0	0	0	0	0	3	0	2
533.2	TRUE	Empty	Pleckstrin homology domain-containing A5 OS=Rattus norvegicus OX=10116 GN=Plekha5 PE=1 SV=2	E9PTG5	Plekha5	146 kDa	TRUE	unknown	0	0	0	0	0	0	0	0	2	0	0	0	0	0	0
456	TRUE	Empty	Hsc70-interacting protein OS=Rattus norvegicus OX=10116 GN=St13 PE=1 SV=1	P50503	St13	41 kDa		unknown	1	1	0	1	0	0	0	1	3	0	0	0	1	0	1
361	TRUE	Empty	Afadin OS=Rattus norvegicus OX=10116 GN=Afdn PE=1 SV=3	F1LT10	Afdn	201 kDa		unknown	2	1	1	0	0	0	1	1	1	1	2	2	2	2	0
348	TRUE	Empty	G protein-regulated inducer of neurite outgrowth 2 OS=Rattus norvegicus OX=10116 GN=Gprin2 PE=1 SV=1	D3ZH78	Gprin2	47 kDa		unknown	2	2	1	1	0	2	1	1	1	2	0	0	2	0	1
593	TRUE	Empty	Isoaspartyl peptidase/L-asparaginase OS=Rattus norvegicus OX=10116 GN=Asrgl1 PE=1 SV=1	Q8VI04	Asrgl1	34 kDa		unknown	0	1	1	1	2	1	0	1	0	0	0	1	1	2	0
332	TRUE	Empty	Potassium voltage-gated channel subfamily H member 7 OS=Rattus norvegicus OX=10116 GN=Kcnh7 PE=1 SV=1	O54852	Kcnh7	135 kDa		unknown	2	1	0	0	0	1	0	0	1	1	0	2	0	1	0
676	TRUE	Empty	Protachykinin-1 OS=Rattus norvegicus OX=10116 GN=Tac1 PE=2 SV=2	P06767	Tac1	15 kDa		unknown	0	0	2	0	0	1	2	0	1	0	2	2	0	0	2
660	TRUE	Empty	Thioredoxin, mitochondrial OS=Rattus norvegicus OX=10116 GN=Txn2 PE=2 SV=1	P97615	Txn2	18 kDa		unknown	0	2	3	1	0	1	0	0	4	0	0	2	1	0	0
531.2	TRUE	Empty	Vimentin OS=Rattus norvegicus OX=10116 GN=Vim PE=1 SV=1	G3V8C3	Vim	54 kDa	TRUE	unknown	1	2	1	2	1	0	0	1	1	3	0	1	0	0	0
182.2	TRUE	Empty	Myosin-11 OS=Rattus norvegicus OX=10116 GN=Myh11 PE=1 SV=2	E9PTU4	Myh11	227 kDa	TRUE	unknown	0	2	0	2	0	1	0	2	3	0	0	0	1	0	2
706	TRUE	Empty	Discs, large homolog-associated protein 4 (Drosophila) OS=Rattus norvegicus OX=10116 GN=Dlgap4 PE=1 SV=1	G3V927 (+1)	Dlgap4	108 kDa	TRUE	unknown	0	0	0	2	0	2	0	2	0	0	0	1	0	0	1
531.3	TRUE	Empty	Vimentin OS=Rattus norvegicus OX=10116 GN=Vim PE=1 SV=2	P31000	Vim	54 kDa	TRUE	unknown	0	2	1	2	0	0	0	1	1	3	0	1	0	0	0
659.2	TRUE	Empty	Creatine kinase M-type OS=Rattus norvegicus OX=10116 GN=Ckm PE=1 SV=2	P00564	Ckm	43 kDa	TRUE	unknown	0	0	0	0	0	0	0	0	0	0	0	0	0	0	0
562	TRUE	Empty	PDZ and LIM domain protein 5 OS=Rattus norvegicus OX=10116 GN=Pdlim5 PE=1 SV=2	Q62920	Pdlim5	63 kDa		unknown	1	2	1	1	2	1	1	0	1	2	0	1	1	0	1
455	TRUE	Empty	WW domain-binding protein 11 OS=Rattus norvegicus OX=10116 GN=Wbp11 PE=1 SV=1	Q5PQQ2	Wbp11	70 kDa		unknown	1	1	2	2	1	2	0	1	1	0	0	1	0	1	0
558	TRUE	Empty	Cytochrome c oxidase assembly factor 6 homolog OS=Rattus norvegicus OX=10116 GN=Coa6 PE=1 SV=1	A0A0G2JUM8	Coa6	9 kDa		unknown	1	2	0	0	2	2	1	3	0	0	0	0	0	0	1
535	TRUE	Empty	Small nuclear ribonucleoprotein U1 subunit 70 OS=Rattus norvegicus OX=10116 GN=Snrnp70 PE=1 SV=1	B2RZ74	Snrnp70	52 kDa		unknown	1	1	1	1	1	3	0	2	2	0	1	0	0	1	0
661	TRUE	Empty	RALBP1-associated Eps domain-containing 1 OS=Rattus norvegicus OX=10116 GN=Reps1 PE=1 SV=1	A0A0G2JZY3	Reps1	81 kDa		unknown	0	0	0	1	1	0	0	2	0	1	2	0	0	1	0
601.1	TRUE	Empty	Heterogeneous nuclear ribonucleoprotein C OS=Rattus norvegicus OX=10116 GN=Hnrnpc PE=1 SV=2	G3V9R8	Hnrnpc	33 kDa	TRUE	unknown	0	1	0	1	0	2	0	2	0	0	0	0	0	0	0
364	TRUE	Empty	Fatty acid-binding protein 5 OS=Rattus norvegicus OX=10116 GN=Fabp5 PE=1 SV=3	P55053	Fabp5	15 kDa		unknown	2	2	0	1	0	0	2	0	2	1	3	0	2	0	0
537	TRUE	Empty	Ubiquitin-specific peptidase 31 OS=Rattus norvegicus OX=10116 GN=Usp31 PE=3 SV=1	A0A0G2K2V3	Usp31	134 kDa		unknown	1	1	0	0	0	0	1	0	2	1	0	0	1	0	1
670.1	TRUE	Empty	Rho guanine nucleotide exchange factor 2 OS=Rattus norvegicus OX=10116 GN=Arhgef2 PE=1 SV=1	A0A0G2K0V4	Arhgef2	133 kDa	TRUE	unknown	0	1	0	2	0	3	0	1	0	0	0	0	3	0	2
692	TRUE	Empty	UBX domain-containing protein 2B OS=Rattus norvegicus OX=10116 GN=Ubxn2b PE=1 SV=1	P0C627	Ubxn2b	37 kDa		unknown	0	0	0	0	0	0	0	2	2	1	0	0	2	0	0
252.2	TRUE	Empty	Sodium/potassium-transporting ATPase subunit alpha-1 OS=Rattus norvegicus OX=10116 GN=Atp1a1 PE=1 SV=1	P06685	Atp1a1	113 kDa	TRUE	unknown	1	2	1	0	0	2	3	2	2	0	1	0	2	1	1
603.2	TRUE	Empty	Uncharacterized protein OS=Rattus norvegicus OX=10116 PE=4 SV=1	F1M6U2		34 kDa	TRUE	unknown	0	0	1	2	0	0	0	1	0	0	0	0	1	0	3
670.2	TRUE	Empty	Rho guanine nucleotide exchange factor 2 OS=Rattus norvegicus OX=10116 GN=Arhgef2 PE=1 SV=1	Q5FVC2	Arhgef2	112 kDa	TRUE	unknown	0	0	0	0	0	0	0	0	0	0	0	0	0	0	0
601.2	TRUE	Empty	Heterogeneous nuclear ribonucleoprotein C, isoform CRA_b OS=Rattus norvegicus OX=10116 GN=Hnrnpc PE=1 SV=1	A0A140TAI3	Hnrnpc	32 kDa	TRUE	unknown	0	0	0	0	0	0	0	0	0	0	0	0	0	0	0
524	TRUE	Empty	Similar to RIKEN cDNA 2310035C23 OS=Rattus norvegicus OX=10116 GN=Relch PE=1 SV=1	D3ZJ01	Relch	135 kDa		unknown	1	2	1	1	1	1	1	2	1	0	1	0	0	2	1
446	TRUE	Empty	Calmodulin-regulated spectrin-associated protein 1 OS=Rattus norvegicus OX=10116 GN=Camsap1 PE=1 SV=1	A0A0G2K5T1	Camsap1	176 kDa		unknown	1	0	1	1	1	1	1	1	2	0	1	0	0	1	1
604	TRUE	Empty	Kazrin OS=Rattus norvegicus OX=10116 GN=Kazn PE=2 SV=2	Q5FWS6	Kazn	87 kDa		unknown	0	3	0	0	1	1	1	1	3	1	1	0	1	1	2
581	TRUE	Empty	Uncharacterized protein OS=Rattus norvegicus OX=10116 PE=1 SV=1	A0A0G2JZ27		127 kDa		unknown	1	2	1	1	1	2	0	2	0	0	1	0	1	0	2
426.1	TRUE	Empty	Protein/nucleic acid deglycase DJ-1 OS=Rattus norvegicus OX=10116 GN=Park7 PE=1 SV=1	O88767	Park7	20 kDa	TRUE	unknown	2	2	0	1	1	0	1	1	0	1	0	0	0	1	1
663	TRUE	Empty	Nexilin OS=Rattus norvegicus OX=10116 GN=Nexn PE=1 SV=1	A0A0G2K6I3 (+1)	Nexn	80 kDa		unknown	0	3	1	2	2	2	0	1	0	0	1	0	1	1	1
521	TRUE	Empty	Glycylpeptide N-tetradecanoyltransferase OS=Rattus norvegicus OX=10116 GN=Nmt2 PE=1 SV=3	F1M110	Nmt2	60 kDa		unknown	1	2	0	2	0	3	1	1	0	0	0	1	1	0	2
617	TRUE	Empty	Brain-specific angiogenesis inhibitor 1-associated protein 2 OS=Rattus norvegicus OX=10116 GN=Baiap2 PE=1 SV=1	Q6GMN2	Baiap2	59 kDa		unknown	0	1	0	1	0	5	1	2	1	0	0	0	2	0	0
681	TRUE	Empty	Dihydropyrimidinase-related protein 3 OS=Rattus norvegicus OX=10116 GN=Dpysl3 PE=1 SV=2	Q62952	Dpysl3	62 kDa		unknown	0	1	0	2	0	0	0	1	0	0	1	0	0	1	1
476	TRUE	Empty	B-cell CLL/lymphoma 9-like OS=Rattus norvegicus OX=10116 GN=Bcl9l PE=1 SV=1	D4A0D9	Bcl9l	151 kDa		unknown	1	3	0	2	0	1	0	2	0	1	0	0	1	0	0
492	TRUE	Empty	Fibrinogen alpha chain OS=Rattus norvegicus OX=10116 GN=Fga PE=1 SV=3	P06399 (+1)	Fga	87 kDa		unknown	1	0	2	1	0	0	0	1	0	0	0	0	0	0	0
664	TRUE	Empty	G protein-coupled receptor 37-like 1, isoform CRA_a OS=Rattus norvegicus OX=10116 GN=Gpr37l1 PE=1 SV=1	B4F7C1 (+1)	Gpr37l1	53 kDa		unknown	0	3	0	2	0	1	0	2	0	0	0	0	0	0	1
430.2	TRUE	Empty	NADH dehydrogenase [ubiquinone] flavoprotein 3, mitochondrial OS=Rattus norvegicus OX=10116 GN=Ndufv3 PE=3 SV=1	Q6PCU8	Ndufv3	12 kDa	TRUE	unknown	0	0	0	0	0	0	1	1	1	0	0	0	0	0	0
399.2	TRUE	Empty	Activity and neurotransmitter-induced early gene protein 4 OS=Rattus norvegicus OX=10116 GN=Dclk1 PE=1 SV=1	Q9WVP7	Dclk1	6 kDa	TRUE	unknown	2	0	1	0	0	0	1	0	1	1	1	2	0	0	0
252.3	TRUE	Empty	Sodium/potassium-transporting ATPase subunit alpha-2 OS=Rattus norvegicus OX=10116 GN=Atp1a2 PE=1 SV=1	P06686	Atp1a2	112 kDa	TRUE	unknown	0	0	0	0	0	0	0	0	0	0	0	0	0	0	0
95.3	TRUE	Empty	Alpha globin OS=Rattus norvegicus OX=10116 GN=Hba-a3 PE=1 SV=2	Q63910	Hba-a3	16 kDa	TRUE	unknown	0	0	0	0	0	0	0	0	0	0	0	0	0	0	0
668	TRUE	Empty	Protein FAM110B OS=Rattus norvegicus OX=10116 GN=Fam110b PE=2 SV=1	Q5BJX5	Fam110b	40 kDa		unknown	0	1	1	1	1	0	1	1	2	1	1	2	1	1	1
667	TRUE	Empty	Similar to RIKEN cDNA 1110063G11 (Predicted) OS=Rattus norvegicus OX=10116 GN=Tmcc2 PE=1 SV=1	D3ZE26	Tmcc2	77 kDa		unknown	0	3	1	0	1	1	0	2	1	0	1	1	1	1	1
538	TRUE	Empty	Leucine zipper putative tumor suppressor 3 OS=Rattus norvegicus OX=10116 GN=Lzts3 PE=1 SV=1	G3V8V8	Lzts3	75 kDa		unknown	1	0	1	0	0	0	0	0	2	0	1	1	1	1	0
687	TRUE	Empty	Voltage-dependent anion-selective channel protein 1 OS=Rattus norvegicus OX=10116 GN=Vdac1 PE=1 SV=4	Q9Z2L0	Vdac1	31 kDa		unknown	0	2	0	1	0	0	1	2	1	0	0	1	1	1	1
449	TRUE	Empty	Syntaphilin OS=Rattus norvegicus OX=10116 GN=Snph PE=1 SV=1	B5DF41	Snph	54 kDa		unknown	1	0	0	2	0	1	0	1	0	0	0	0	0	1	1
401	TRUE	Empty	Disks large homolog 2 OS=Rattus norvegicus OX=10116 GN=Dlg2 PE=1 SV=1	Q63622	Dlg2	95 kDa		unknown	2	1	2	0	2	0	0	0	0	0	0	1	0	0	2
489.1	TRUE	Empty	Protein kinase C epsilon type OS=Rattus norvegicus OX=10116 GN=Prkce PE=1 SV=1	P09216	Prkce	83 kDa	TRUE	unknown	1	1	0	1	0	1	0	2	1	1	0	0	1	0	1
527	TRUE	Empty	BLOC-1-related complex subunit 6 OS=Rattus norvegicus OX=10116 GN=Borcs6 PE=2 SV=2	Q66H43	Borcs6	38 kDa		unknown	1	0	0	0	1	1	2	2	1	0	0	0	0	0	1
665	TRUE	Empty	Limb bud and heart development OS=Rattus norvegicus OX=10116 GN=Lbh PE=1 SV=3	F1M635	Lbh	10 kDa		unknown	0	2	0	0	0	2	0	4	0	1	0	0	1	1	4
602	TRUE	Empty	Tropomodulin-2 OS=Rattus norvegicus OX=10116 GN=Tmod2 PE=1 SV=1	P70566	Tmod2	39 kDa		unknown	0	4	0	0	1	0	0	0	3	1	0	1	2	0	0
613	TRUE	Empty	Anaphase-promoting complex subunit CDC26 OS=Rattus norvegicus OX=10116 GN=Cdc26 PE=1 SV=1	Q6YDN7	Cdc26	10 kDa		unknown	0	1	0	2	1	1	0	2	0	0	0	0	0	0	3
522.1	TRUE	Empty	Uncharacterized protein OS=Rattus norvegicus OX=10116 PE=3 SV=1	A0A0G2JVI3		62 kDa	TRUE	unknown	1	2	0	0	0	1	0	0	0	0	0	0	0	0	0
671.1	TRUE	Empty	Stathmin-4 OS=Rattus norvegicus OX=10116 GN=Stmn4 PE=1 SV=1	Q568Y8	Stmn4	24 kDa	TRUE	unknown	0	2	0	1	0	0	0	0	2	0	0	2	0	0	0
628.1	TRUE	Empty	Myosin-4 OS=Rattus norvegicus OX=10116 GN=Myh1 PE=1 SV=2	F1LRV9	Myh1	223 kDa	TRUE	unknown	0	0	0	0	0	0	0	0	0	0	0	4	9	0	0
628.2	TRUE	Empty	Myosin-7 OS=Rattus norvegicus OX=10116 GN=Myh7 PE=1 SV=2	P02564	Myh7	223 kDa	TRUE	unknown	0	0	0	0	0	0	0	0	0	0	0	3	7	0	0
522.2	TRUE	Empty	Uncharacterized protein OS=Rattus norvegicus OX=10116 PE=3 SV=2	M0R8M9		73 kDa	TRUE	unknown	1	2	0	0	0	1	0	0	0	0	0	0	0	0	0
489.2	TRUE	Empty	Protein kinase C OS=Rattus norvegicus OX=10116 GN=Prkce PE=1 SV=3	F1LMV8	Prkce	62 kDa	TRUE	unknown	1	0	0	0	0	1	0	2	1	0	0	0	1	0	0
522.3	TRUE	Empty	Uncharacterized protein OS=Rattus norvegicus OX=10116 PE=3 SV=1	M0RCB1		70 kDa	TRUE	unknown	0	2	0	0	0	0	0	0	0	0	0	0	0	0	0
435	TRUE	Empty	Oligodendrocyte-myelin glycoprotein OS=Rattus norvegicus OX=10116 GN=Omg PE=1 SV=1	F7EYB9	Omg	50 kDa		unknown	2	1	1	1	0	1	0	2	1	1	0	1	1	0	2
536	TRUE	Empty	RNA-binding protein 8A OS=Rattus norvegicus OX=10116 GN=Rbm8a PE=1 SV=1	Q27W01	Rbm8a	20 kDa		unknown	1	0	1	1	1	2	0	3	0	1	0	0	0	1	2
549	TRUE	Empty	Adhesion G protein-coupled receptor L2 OS=Rattus norvegicus OX=10116 GN=Adgrl2 PE=1 SV=4	D3ZNG0 (+1)	Adgrl2	159 kDa		unknown	1	1	0	2	0	1	0	2	0	1	0	1	1	1	1
674	TRUE	Empty	Formin-binding protein 1-like OS=Rattus norvegicus OX=10116 GN=Fnbp1l PE=1 SV=2	Q2HWF0	Fnbp1l	70 kDa		unknown	0	1	0	2	0	2	0	2	0	1	0	2	1	1	1
309	TRUE	Empty	Tetratricopeptide repeat domain 1 OS=Rattus norvegicus OX=10116 GN=Ttc1 PE=1 SV=1	Q66H09	Ttc1	33 kDa		unknown	3	1	0	0	1	0	0	0	1	0	0	1	1	0	0
481	TRUE	Empty	Protein phosphatase 1, regulatory subunit 3G OS=Rattus norvegicus OX=10116 GN=Ppp1r3g PE=1 SV=1	M0R4A0	Ppp1r3g	38 kDa		unknown	1	2	2	0	0	0	0	0	1	1	0	1	0	0	1
611.1	TRUE	Empty	ARF GTPase-activating protein GIT1 OS=Rattus norvegicus OX=10116 GN=Git1 PE=1 SV=1	Q9Z272	Git1	85 kDa	TRUE	unknown	0	0	0	1	1	2	0	1	0	0	0	0	1	1	1
678.1	TRUE	Empty	40S ribosomal protein S12 OS=Rattus norvegicus OX=10116 GN=LOC100360573 PE=3 SV=3	D3ZHB3 (+1)	LOC100360573	15 kDa	TRUE	unknown	0	4	1	0	1	0	1	3	2	2	0	0	1	0	0
699	TRUE	Empty	ELKS/Rab6-interacting/CAST family member 1 OS=Rattus norvegicus OX=10116 GN=Erc1 PE=1 SV=1	A0A0G2JYT1 (+2)	Erc1	128 kDa	TRUE	unknown	0	0	0	0	0	0	0	1	1	0	0	1	3	0	1
672	TRUE	Empty	Prosaposin OS=Rattus norvegicus OX=10116 GN=Psap PE=1 SV=2	F7EPE0	Psap	61 kDa		unknown	0	0	1	2	0	3	2	2	0	0	0	0	1	0	0
597	TRUE	Empty	Synaptic vesicle glycoprotein 2A OS=Rattus norvegicus OX=10116 GN=Sv2a PE=1 SV=2	Q02563	Sv2a	83 kDa		unknown	0	3	0	4	0	3	0	2	0	0	0	0	0	0	1
707	TRUE	Empty	Protein DEK OS=Rattus norvegicus OX=10116 GN=Dek PE=1 SV=1	Q6AXS3	Dek	43 kDa		unknown	0	0	0	0	0	1	0	1	0	0	0	0	0	0	2
677	TRUE	Empty	LRP chaperone MESD OS=Rattus norvegicus OX=10116 GN=Mesd PE=2 SV=1	Q5U2R7	Mesd	25 kDa		unknown	0	0	0	1	0	3	0	3	0	0	0	0	4	0	0
629	TRUE	Empty	Similar to NNX3 (Predicted) OS=Rattus norvegicus OX=10116 GN=Uri1 PE=1 SV=1	D4A234	Uri1	59 kDa		unknown	0	0	0	0	0	0	0	0	0	0	0	0	2	0	0
628.3	TRUE	Empty	Myosin-4 OS=Rattus norvegicus OX=10116 GN=Myh1 PE=1 SV=1	A0A0G2K484 (+2)	Myh1	223 kDa	TRUE	unknown	0	0	0	0	0	0	0	0	0	0	0	4	9	0	0
578.2	TRUE	Empty	Triosephosphate isomerase OS=Rattus norvegicus OX=10116 GN=LOC100911515 PE=1 SV=1	A0A0G2JWJ4	LOC100911515	29 kDa	TRUE	unknown	0	0	0	0	0	0	0	0	0	0	0	0	0	0	2
578.3	TRUE	Empty	Triosephosphate isomerase OS=Rattus norvegicus OX=10116 GN=Tpi1 PE=1 SV=2	P48500	Tpi1	27 kDa	TRUE	unknown	0	0	0	0	0	0	0	0	0	0	0	0	0	0	2
611.2	TRUE	Empty	ARF GTPase-activating protein GIT1 OS=Rattus norvegicus OX=10116 GN=Git1 PE=1 SV=1	A0A0G2K527	Git1	83 kDa	TRUE	unknown	0	0	0	0	0	0	0	0	0	0	0	0	0	0	0
298.2	TRUE	Empty	RAB11 family-interacting protein 5 OS=Rattus norvegicus OX=10116 GN=Rab11fip5 PE=1 SV=1	A0A0G2K4A0	Rab11fip5	69 kDa	TRUE	unknown	0	0	0	0	0	0	0	0	0	0	0	0	0	0	0
509.2	TRUE	Empty	Heterogeneous nuclear ribonucleoprotein K-like OS=Rattus norvegicus OX=10116 GN=LOC100359916 PE=4 SV=2	M0R9K1	LOC100359916	51 kDa	TRUE	unknown	0	0	0	0	0	0	0	0	0	0	0	0	0	0	0
351.2	TRUE	Empty	NADH dehydrogenase [ubiquinone] iron-sulfur protein 6, mitochondrial OS=Rattus norvegicus OX=10116 GN=Ndufs6 PE=3 SV=1	P52504	Ndufs6	13 kDa	TRUE	unknown	0	0	0	0	0	0	0	0	0	0	0	0	0	0	0
671.2	TRUE	Empty	Stathmin-4 OS=Rattus norvegicus OX=10116 GN=Stmn4 PE=1 SV=1	P63043	Stmn4	22 kDa	TRUE	unknown	0	0	0	0	0	0	0	0	0	0	0	0	0	0	0
238.2	TRUE	Empty	ENAH, actin regulator OS=Rattus norvegicus OX=10116 GN=Enah PE=1 SV=1	A0A0G2K6I4	Enah	63 kDa	TRUE	unknown	0	0	0	0	0	0	0	0	0	0	0	0	0	0	0
383	TRUE	Empty	Potassium/sodium hyperpolarization-activated cyclic nucleotide-gated channel 2 OS=Rattus norvegicus OX=10116 GN=Hcn2 PE=1 SV=3	F1LRY7 (+1)	Hcn2	93 kDa		unknown	2	0	1	0	1	1	1	0	1	0	1	1	0	1	0
525	TRUE	Empty	Protein CUSTOS OS=Rattus norvegicus OX=10116 GN=Custos PE=1 SV=1	Q5I034	Custos	30 kDa		unknown	1	2	0	0	1	0	0	2	1	2	0	0	1	1	1
679	TRUE	Empty	Antisecretory factor OS=Rattus norvegicus OX=10116 GN=Psmd4 PE=1 SV=1	O88321	Psmd4	41 kDa		unknown	0	3	1	0	0	1	1	0	1	1	0	0	3	0	0
582	TRUE	Empty	Ubiquilin 1, isoform CRA_a OS=Rattus norvegicus OX=10116 GN=Ubqln1 PE=1 SV=1	A0A140TAI1 (+1)	Ubqln1	62 kDa		unknown	1	0	0	4	0	1	0	2	0	1	0	0	2	0	2
566.1	TRUE	Empty	Chromatin-modifying protein 4B-like 1 OS=Rattus norvegicus OX=10116 GN=Chmp4bl1 PE=1 SV=1	D4A9Z8	Chmp4bl1	25 kDa	TRUE	unknown	1	5	1	0	1	1	1	0	0	0	0	0	1	0	0
680	TRUE	Empty	60 kDa heat shock protein, mitochondrial OS=Rattus norvegicus OX=10116 GN=Hspd1 PE=1 SV=1	P63039	Hspd1	61 kDa		unknown	0	0	1	0	0	2	2	1	3	0	2	1	0	0	0
243.3	TRUE	Empty	Spectrin beta chain OS=Rattus norvegicus OX=10116 GN=Sptbn2 PE=1 SV=2	F1MA36 (+1)	Sptbn2	271 kDa	TRUE	unknown	1	0	0	1	0	2	0	0	0	0	0	0	1	0	0
615.1	TRUE	Empty	Zinc finger protein 318 OS=Rattus norvegicus OX=10116 GN=Zfp318 PE=1 SV=3	F1M0H0	Zfp318	244 kDa	TRUE	unknown	0	1	0	1	0	0	0	0	3	2	2	0	0	0	0
563.1	TRUE	Empty	Tubulin-specific chaperone A OS=Rattus norvegicus OX=10116 GN=Tbca PE=1 SV=1	Q6PEC1	Tbca	13 kDa	TRUE	unknown	1	1	0	2	0	3	0	2	0	0	0	0	1	0	1
682	TRUE	Empty	U1 small nuclear ribonucleoprotein C OS=Rattus norvegicus OX=10116 GN=Snrpc PE=3 SV=1	D3ZCL3	Snrpc	17 kDa		unknown	0	0	0	0	0	0	0	0	3	0	0	0	0	0	4
134.2	TRUE	Empty	Nuclear distribution protein nudE homolog 1 OS=Rattus norvegicus OX=10116 GN=Nde1 PE=1 SV=1	Q9ES39	Nde1	39 kDa	TRUE	unknown	0	1	1	0	2	1	1	1	1	1	1	1	1	1	0
628.4	TRUE	Empty	Myosin-3 OS=Rattus norvegicus OX=10116 GN=Myh3 PE=1 SV=1	G3V6D8 (+1)	Myh3	224 kDa	TRUE	unknown	0	0	0	0	0	0	0	0	0	0	0	1	5	0	0
278.4	TRUE	Empty	Similar to Set beta isoform OS=Rattus norvegicus OX=10116 GN=RGD1563307 PE=3 SV=1	D4A466	RGD1563307	32 kDa	TRUE	unknown	0	2	0	0	0	0	0	0	2	0	0	1	0	0	0
90.3	TRUE	Empty	Cofilin 2 OS=Rattus norvegicus OX=10116 GN=Cfl2 PE=1 SV=1	M0RC65	Cfl2	19 kDa	TRUE	unknown	0	0	0	0	0	0	0	0	0	0	0	0	0	0	0
686.1	TRUE	Empty	Cellular nucleic acid-binding protein OS=Rattus norvegicus OX=10116 GN=Cnbp PE=2 SV=1	P62634	Cnbp	19 kDa	TRUE	unknown	0	1	0	1	0	1	0	1	0	2	1	2	1	1	0
633.1	TRUE	Empty	Zinc finger CCCH domain-containing protein 15 OS=Rattus norvegicus OX=10116 GN=Zc3h15 PE=1 SV=1	Q6U6G5	Zc3h15	48 kDa	TRUE	unknown	0	1	0	1	2	2	0	1	3	0	0	1	1	0	1
684	TRUE	Empty	Fasciculation and elongation protein zeta-1 OS=Rattus norvegicus OX=10116 GN=Fez1 PE=1 SV=1	P97577	Fez1	45 kDa		unknown	0	1	0	1	0	2	0	1	1	1	0	0	2	0	1
578.1	TRUE	Empty	Triosephosphate isomerase OS=Rattus norvegicus OX=10116 PE=1 SV=1	A0A0G2JWU1		27 kDa	TRUE	unknown	1	0	1	0	1	0	0	1	2	0	1	0	1	1	0
528.1	TRUE	Empty	Neuronal cell adhesion molecule OS=Rattus norvegicus OX=10116 GN=Nrcam PE=1 SV=1	A0A0G2K3Q5	Nrcam	144 kDa	TRUE	unknown	1	1	0	0	0	0	2	2	0	0	0	1	1	1	1
587	TRUE	Empty	Glutamate receptor ionotropic, NMDA 2A OS=Rattus norvegicus OX=10116 GN=Grin2a PE=1 SV=2	G3V9C5 (+1)	Grin2a	149 kDa		unknown	1	2	1	0	0	0	0	0	0	2	1	1	1	0	0
688	TRUE	Empty	Ring finger protein 214 OS=Rattus norvegicus OX=10116 GN=Rnf214 PE=1 SV=3	D4A3V4	Rnf214	78 kDa		unknown	0	2	0	0	1	1	0	2	0	1	1	0	1	0	0
685.1	TRUE	Empty	Glutamate receptor-interacting protein 1 OS=Rattus norvegicus OX=10116 GN=Grip1 PE=1 SV=1	P97879	Grip1	120 kDa	TRUE	unknown	0	1	0	2	0	1	0	1	1	1	1	1	0	1	1
623	TRUE	Empty	Tight junction protein 2 OS=Rattus norvegicus OX=10116 GN=Tjp2 PE=1 SV=1	Q3ZB99	Tjp2	131 kDa		unknown	0	3	1	1	1	2	0	0	0	0	0	0	0	0	1
689	TRUE	Empty	Disks large-associated protein 3 OS=Rattus norvegicus OX=10116 GN=Dlgap3 PE=1 SV=2	G3V7T8	Dlgap3	105 kDa		unknown	0	3	0	0	0	0	0	0	1	2	0	1	2	0	0
698	TRUE	Empty	PNMA family member 8B OS=Rattus norvegicus OX=10116 GN=Pnma8b PE=4 SV=1	D3ZQN3	Pnma8b	72 kDa		unknown	0	2	0	0	0	0	0	0	0	0	0	0	2	0	0
691	TRUE	Empty	Complexin 3 OS=Rattus norvegicus OX=10116 GN=Cplx3 PE=1 SV=1	D4ABY0	Cplx3	18 kDa		unknown	0	3	0	2	0	0	0	3	2	0	0	0	0	0	0
709.1	TRUE	Empty	Regulator of G-protein signalling 3, isoform CRA_c OS=Rattus norvegicus OX=10116 GN=Rgs3 PE=1 SV=3	G3V9Q2 (+1)	Rgs3	106 kDa	TRUE	unknown	0	1	0	2	0	0	1	0	1	0	1	0	0	0	0
709.2	TRUE	Empty	Regulator of G-protein-signaling 3 OS=Rattus norvegicus OX=10116 GN=Rgs3 PE=1 SV=1	A0A0G2K1B5	Rgs3	126 kDa	TRUE	unknown	0	0	0	2	0	0	0	0	1	0	0	0	0	0	0
548.2	TRUE	Empty	Small ubiquitin-related modifier 3 OS=Rattus norvegicus OX=10116 GN=Sumo3 PE=3 SV=1	Q5XIF4	Sumo3	12 kDa	TRUE	unknown	0	0	0	0	0	0	0	0	0	0	0	0	0	0	0
563.2	TRUE	Empty	Tubulin-specific chaperone A OS=Rattus norvegicus OX=10116 PE=3 SV=3	F1M825		12 kDa	TRUE	unknown	0	0	0	0	0	0	0	0	0	0	0	0	0	0	0
170.2	TRUE	Empty	Calpastatin OS=Rattus norvegicus OX=10116 GN=Cast PE=1 SV=1	O55154	Cast	9 kDa	TRUE	unknown	0	0	0	0	0	0	0	0	0	0	0	0	0	0	0
526	TRUE	Empty	PAXX, non-homologous end joining factor OS=Rattus norvegicus OX=10116 GN=Paxx PE=1 SV=1	A0A0G2QC22	Paxx	22 kDa		unknown	1	0	2	1	1	1	1	2	0	0	1	0	0	1	0
542	TRUE	Empty	Interferon regulatory factor 2-binding protein 2 OS=Rattus norvegicus OX=10116 GN=Irf2bp2 PE=1 SV=1	M0R9Z5	Irf2bp2	60 kDa		unknown	1	0	1	1	0	2	2	2	0	0	0	0	0	0	1
349	TRUE	Empty	Complement component 1 Q subcomponent-binding protein, mitochondrial OS=Rattus norvegicus OX=10116 GN=C1qbp PE=1 SV=2	O35796	C1qbp	31 kDa		unknown	2	4	0	0	0	1	0	0	1	0	0	0	1	0	1
543	TRUE	Empty	26S proteasome non-ATPase regulatory subunit 9 OS=Rattus norvegicus OX=10116 GN=Psmd9 PE=1 SV=1	G3V9P0 (+1)	Psmd9	25 kDa		unknown	1	1	1	2	0	1	0	0	1	2	0	0	0	0	0
494	TRUE	Empty	Protein phosphatase 1 regulatory subunit 7 OS=Rattus norvegicus OX=10116 GN=Ppp1r7 PE=1 SV=1	Q5HZV9	Ppp1r7	41 kDa		unknown	1	3	2	1	0	1	0	0	1	0	0	1	0	0	0
472	TRUE	Empty	Translationally-controlled tumor protein OS=Rattus norvegicus OX=10116 GN=Tpt1 PE=1 SV=1	P63029	Tpt1	19 kDa	TRUE	unknown	1	2	0	0	0	0	0	0	1	0	0	1	2	0	0
589	TRUE	Empty	Similar to thyroid hormone receptor interactor 3, isoform CRA_d OS=Rattus norvegicus OX=10116 GN=Znhit3 PE=1 SV=1	D4AA75	Znhit3	17 kDa		unknown	1	2	0	1	0	2	0	0	0	0	0	0	3	0	0
350	TRUE	Empty	Lamina-associated polypeptide 2, isoform beta OS=Rattus norvegicus OX=10116 GN=Tmpo PE=1 SV=3	Q62733	Tmpo	50 kDa		unknown	2	0	1	0	0	0	0	0	0	0	0	0	1	1	0
563.3	TRUE	Empty	Ac2-282 OS=Rattus norvegicus OX=10116 GN=LOC103695172 PE=2 SV=1	Q7TPI6	LOC103695172	25 kDa	TRUE	unknown	0	1	0	2	0	2	0	2	0	0	0	0	1	0	1
685.2	TRUE	Empty	Glutamate receptor-interacting protein 1 OS=Rattus norvegicus OX=10116 GN=Grip1 PE=1 SV=3	F1LMX8 (+1)	Grip1	118 kDa	TRUE	unknown	0	0	0	2	0	0	0	0	0	0	0	0	0	0	0
628.5	TRUE	Empty	Myosin-4 OS=Rattus norvegicus OX=10116 GN=Myh2 PE=1 SV=3	G3V6E1	Myh2	220 kDa	TRUE	unknown	0	0	0	0	0	0	0	0	0	0	0	0	0	0	0
528.2	TRUE	Empty	Neuronal cell adhesion molecule OS=Rattus norvegicus OX=10116 GN=Nrcam PE=1 SV=1	A0A0G2JW27 (+3)	Nrcam	132 kDa	TRUE	unknown	0	0	0	0	0	0	0	0	0	0	0	0	0	0	0
528.3	TRUE	Empty	Neuronal cell adhesion molecule OS=Rattus norvegicus OX=10116 GN=Nrcam PE=1 SV=1	A0A1W5DU98	Nrcam	133 kDa	TRUE	unknown	0	0	0	0	0	0	0	0	0	0	0	0	0	0	0
693	TRUE	Empty	ATP synthase subunit delta, mitochondrial OS=Rattus norvegicus OX=10116 GN=Atp5f1d PE=1 SV=1	G3V7Y3 (+1)	Atp5f1d	18 kDa		unknown	0	1	0	1	1	0	0	2	1	1	1	0	1	2	0
570	TRUE	Empty	Polyhomeotic homolog 3 OS=Rattus norvegicus OX=10116 GN=Phc3 PE=1 SV=1	D3ZS50	Phc3	90 kDa		unknown	1	0	0	0	1	0	1	0	2	1	0	0	1	1	0
694	TRUE	Empty	Gamma-enolase OS=Rattus norvegicus OX=10116 GN=Eno2 PE=1 SV=2	P07323	Eno2	47 kDa		unknown	0	1	1	1	0	1	0	3	1	2	0	0	1	0	0
540	TRUE	Empty	YTH domain-containing protein 1 OS=Rattus norvegicus OX=10116 GN=Ythdc1 PE=1 SV=2	Q9QY02	Ythdc1	86 kDa		unknown	1	0	0	1	0	0	0	1	0	2	0	1	1	0	0
616	TRUE	Empty	Alpha-2-macroglobulin receptor-associated protein OS=Rattus norvegicus OX=10116 GN=Lrpap1 PE=1 SV=2	Q99068	Lrpap1	42 kDa		unknown	0	0	0	1	0	1	0	3	1	0	0	0	1	0	0
71.2	TRUE	Empty	Heterogeneous nuclear ribonucleoprotein D-like OS=Rattus norvegicus OX=10116 GN=Hnrnpdl PE=1 SV=1	A0A0G2KAZ7	Hnrnpdl	46 kDa	TRUE	unknown	0	0	0	1	0	1	0	2	1	2	0	0	1	0	1
690	TRUE	Empty	Pinin, desmosome-associated protein OS=Rattus norvegicus OX=10116 GN=Pnn PE=1 SV=1	D3ZAY8	Pnn	83 kDa		unknown	0	0	0	3	0	1	0	1	0	1	0	0	0	0	1
695	TRUE	Empty	CD40 ligand OS=Rattus norvegicus OX=10116 GN=Cd40lg PE=2 SV=1	A0SZW2 (+1)	Cd40lg	29 kDa		unknown	0	2	0	0	2	0	0	0	0	0	0	2	1	0	0
179.2	TRUE	Empty	Uncharacterized protein OS=Rattus norvegicus OX=10116 PE=4 SV=1	A0A0G2K1A3		19 kDa	TRUE	unknown	0	0	0	2	1	0	0	0	0	0	0	0	0	0	0
426.2	TRUE	Empty	Park7 protein OS=Rattus norvegicus OX=10116 GN=Park7 PE=1 SV=1	Q5BKC3	Park7	23 kDa	TRUE	unknown	0	0	0	0	0	0	0	0	0	0	0	0	0	0	0
529	TRUE	Empty	Phosphodiesterase OS=Rattus norvegicus OX=10116 GN=Pde1a PE=3 SV=1	A0A0G2JZX9	Pde1a	58 kDa		unknown	1	0	1	1	1	0	1	2	0	0	0	1	0	1	0
590.1	TRUE	Empty	Non-specific lipid-transfer protein OS=Rattus norvegicus OX=10116 GN=Scp2 PE=1 SV=3	F1LQ55 (+1)	Scp2	59 kDa	TRUE	unknown	1	2	1	1	1	0	0	0	1	0	0	1	1	0	0
544	TRUE	Empty	Protein TMED8 OS=Rattus norvegicus OX=10116 GN=Tmed8 PE=1 SV=2	M0RAT6	Tmed8	36 kDa		unknown	1	0	1	1	0	0	0	0	1	1	0	1	2	0	0
530.1	TRUE	Empty	Neural cell adhesion molecule L1 OS=Rattus norvegicus OX=10116 GN=L1cam PE=1 SV=3	Q05695	L1cam	141 kDa	TRUE	unknown	1	2	0	1	0	0	0	0	1	1	0	0	0	1	1
696	TRUE	Empty	Ferredoxin 1-like OS=Rattus norvegicus OX=10116 GN=Fdx2 PE=1 SV=1	D4A8N2	Fdx2	19 kDa		unknown	0	2	0	2	0	1	0	1	0	0	0	0	2	0	2
697	TRUE	Empty	Homeodomain-only protein OS=Rattus norvegicus OX=10116 GN=Hopx PE=1 SV=1	Q78ZR5	Hopx	8 kDa		unknown	0	0	0	0	1	1	0	0	1	0	2	0	0	1	0
702	TRUE	Empty	Zinc finger protein 830 OS=Rattus norvegicus OX=10116 GN=Znf830 PE=1 SV=1	Q3MHS2	Znf830	42 kDa		unknown	0	1	0	0	0	0	0	0	2	1	0	0	1	0	0
462	TRUE	Empty	Family with sequence similarity 171, member B OS=Rattus norvegicus OX=10116 GN=Fam171b PE=1 SV=2	D3ZTG3	Fam171b	85 kDa		unknown	1	0	0	1	0	0	1	0	4	0	0	0	1	0	0
532.1	TRUE	Empty	ATP synthase subunit alpha OS=Rattus norvegicus OX=10116 GN=Atp5f1a PE=1 SV=1	F1LP05 (+1)	Atp5f1a	60 kDa	TRUE	unknown	1	0	0	0	0	0	0	1	2	0	0	0	0	0	0
713.1	TRUE	Empty	Pyruvate dehydrogenase E1 component subunit alpha OS=Rattus norvegicus OX=10116 PE=1 SV=3	D4A5G8		43 kDa	TRUE	unknown	0	1	0	1	0	0	0	0	3	0	0	1	0	0	0
532.2	TRUE	Empty	Uncharacterized protein OS=Rattus norvegicus OX=10116 PE=1 SV=1	A0A0G2K099		54 kDa	TRUE	unknown	1	0	0	0	0	0	0	1	2	0	0	0	0	0	0
441.2	TRUE	Empty	LOC683077 protein OS=Rattus norvegicus OX=10116 GN=Pja1 PE=1 SV=1	Q66HF7	Pja1	45 kDa	TRUE	unknown	0	0	0	1	0	0	0	0	0	0	1	0	0	1	0
628.6	TRUE	Empty	Myosin-6 OS=Rattus norvegicus OX=10116 GN=Myh6 PE=1 SV=2	G3V885	Myh6	223 kDa	TRUE	unknown	0	0	0	0	0	0	0	0	0	0	0	2	5	0	0
713.2	TRUE	Empty	Pyruvate dehydrogenase E1 component subunit alpha OS=Rattus norvegicus OX=10116 GN=Pdha1 PE=1 SV=2	F7FKI5	Pdha1	43 kDa	TRUE	unknown	0	0	0	0	0	0	0	0	3	0	0	0	0	0	0
628.7	TRUE	Empty	Myosin-6 OS=Rattus norvegicus OX=10116 GN=Myh6 PE=1 SV=2	P02563	Myh6	224 kDa	TRUE	unknown	0	0	0	0	0	0	0	0	0	0	0	0	0	0	0
71.3	TRUE	Empty	Heterogeneous nuclear ribonucleoprotein D-like OS=Rattus norvegicus OX=10116 GN=Hnrnpdl PE=1 SV=1	Q3SWU3	Hnrnpdl	35 kDa	TRUE	unknown	0	0	0	0	0	0	0	0	0	0	0	0	0	0	0
704	TRUE	Empty	Neudesin OS=Rattus norvegicus OX=10116 GN=Nenf PE=2 SV=1	Q6IUR5	Nenf	19 kDa		unknown	0	2	1	1	1	1	0	1	1	0	0	0	0	0	1
701	TRUE	Empty	Platelet-activating factor acetylhydrolase IB subunit beta OS=Rattus norvegicus OX=10116 GN=Pafah1b2 PE=1 SV=1	O35264	Pafah1b2	26 kDa		unknown	0	1	1	0	0	0	1	1	1	1	2	0	1	0	0
703	TRUE	Empty	Glia maturation factor beta OS=Rattus norvegicus OX=10116 GN=Gmfb PE=1 SV=2	Q63228	Gmfb	17 kDa		unknown	0	3	0	0	0	1	0	2	1	0	0	0	1	0	0
705	TRUE	Empty	RGD1563325 protein OS=Rattus norvegicus OX=10116 GN=Tmem263 PE=1 SV=1	B2RZ08	Tmem263	12 kDa		unknown	0	0	0	0	0	2	2	1	0	0	2	0	0	0	1
531.1	TRUE	Empty	Desmin OS=Rattus norvegicus OX=10116 GN=Des PE=1 SV=2	P48675 (+1)	Des	53 kDa	TRUE	unknown	1	1	1	1	1	0	0	1	0	1	0	0	1	0	0
700	TRUE	Empty	Prefoldin subunit 2 OS=Rattus norvegicus OX=10116 GN=Pfdn2 PE=2 SV=1	B0BN18	Pfdn2	17 kDa		unknown	0	2	0	0	0	2	0	0	2	0	0	0	0	0	1
714	TRUE	Empty	Glutamine synthetase OS=Rattus norvegicus OX=10116 GN=Glul PE=1 SV=3	P09606	Glul	42 kDa		unknown	0	2	0	0	0	1	1	0	1	0	0	0	0	0	0
725	TRUE	Empty	Arf-GAP domain and FG repeat-containing protein 1 OS=Rattus norvegicus OX=10116 GN=Agfg1 PE=1 SV=2	F1M9N7 (+1)	Agfg1	58 kDa		unknown	0	2	0	0	0	0	0	0	0	0	0	0	2	0	0
460.1	TRUE	Empty	Centrin 1 OS=Rattus norvegicus OX=10116 GN=Cetn1 PE=4 SV=1	G3V832	Cetn1	20 kDa	TRUE	unknown	1	0	0	0	1	0	0	1	0	0	0	0	1	1	1
530.2	TRUE	Empty	Neural cell adhesion molecule L1 OS=Rattus norvegicus OX=10116 GN=L1cam PE=1 SV=2	D3ZPC4	L1cam	140 kDa	TRUE	unknown	0	0	0	0	0	0	0	0	0	0	0	0	0	0	0
711	TRUE	Empty	Protein phosphatase 1, regulatory (Inhibitor) subunit 12B (Predicted) OS=Rattus norvegicus OX=10116 GN=Ppp1r12b PE=1 SV=1	D3ZIC4	Ppp1r12b	111 kDa		unknown	0	2	0	0	0	1	1	0	1	1	0	1	1	0	0
710	TRUE	Empty	La ribonucleoprotein domain family, member 4B OS=Rattus norvegicus OX=10116 GN=Larp4b PE=1 SV=2	D3ZF45	Larp4b	81 kDa		unknown	0	0	0	0	2	0	0	0	1	0	0	0	0	0	0
712.1	TRUE	Empty	Nebulette (Fragment) OS=Rattus norvegicus OX=10116 GN=Nebl PE=4 SV=1	A0A096MJG7	Nebl	15 kDa	TRUE	unknown	0	1	0	0	0	1	0	0	2	0	0	1	0	0	2
614	TRUE	Empty	ESF1 homolog OS=Rattus norvegicus OX=10116 GN=Esf1 PE=1 SV=1	Q76MT4	Esf1	98 kDa		unknown	0	0	0	0	0	0	0	0	0	0	0	0	2	0	0
596.2	TRUE	Empty	Tubulin alpha-4A chain OS=Rattus norvegicus OX=10116 GN=Tuba4a PE=1 SV=1	Q5XIF6	Tuba4a	50 kDa	TRUE	unknown	0	2	0	1	0	1	0	0	0	1	0	0	1	0	1
719.1	TRUE	Empty	IQ motif and SEC7 domain-containing protein 3 OS=Rattus norvegicus OX=10116 GN=Iqsec3 PE=1 SV=1	F1LPA3	Iqsec3	129 kDa	TRUE	unknown	0	2	0	0	0	0	0	0	1	1	0	1	0	0	0
278.3	TRUE	Empty	Uncharacterized protein OS=Rattus norvegicus OX=10116 PE=3 SV=1	A0A0G2K5L9		60 kDa	TRUE	unknown	1	2	0	1	0	1	0	0	1	1	0	0	0	0	0
727	TRUE	Empty	Microtubule-associated serine/threonine-protein kinase 1 OS=Rattus norvegicus OX=10116 GN=Mast1 PE=1 SV=1	Q810W7	Mast1	171 kDa		unknown	0	2	0	0	0	0	0	0	0	0	0	0	0	0	0
719.2	TRUE	Empty	IQ motif and SEC7 domain-containing protein 3 OS=Rattus norvegicus OX=10116 GN=Iqsec3 PE=1 SV=1	Q76M68	Iqsec3	129 kDa	TRUE	unknown	0	2	0	0	0	0	0	0	1	1	0	1	0	0	0
632.2	TRUE	Empty	Transcriptional regulator ATRX (Fragment) OS=Rattus norvegicus OX=10116 GN=Atrx PE=1 SV=1	P70486	Atrx	59 kDa	TRUE	unknown	0	0	0	0	0	0	0	0	0	0	0	0	0	0	0
566.2	TRUE	Empty	Uncharacterized protein OS=Rattus norvegicus OX=10116 PE=1 SV=2	M0RCH6		25 kDa	TRUE	unknown	0	0	0	0	0	0	0	0	0	0	0	0	0	0	0
645.5	TRUE	Empty	Tubulin beta chain OS=Rattus norvegicus OX=10116 GN=Tubb6 PE=1 SV=1	Q4QQV0	Tubb6	50 kDa	TRUE	unknown	0	0	0	0	0	0	0	0	0	0	0	0	0	0	0
39.2	TRUE	Empty	Ac2-067 OS=Rattus norvegicus OX=10116 PE=2 SV=1	Q7TPK5		28 kDa	TRUE	unknown	0	0	0	0	0	0	0	0	0	0	0	0	0	0	0
715	TRUE	Empty	Thioredoxin domain-containing 17 OS=Rattus norvegicus OX=10116 GN=Txndc17 PE=1 SV=1	B0K010	Txndc17	14 kDa		unknown	0	1	1	0	0	1	0	0	2	1	0	0	1	0	0
718	TRUE	Empty	Glial fibrillary acidic protein OS=Rattus norvegicus OX=10116 GN=Gfap PE=1 SV=2	P47819	Gfap	50 kDa	TRUE	unknown	0	1	1	0	0	1	0	2	0	0	0	0	0	0	0
716	TRUE	Empty	Coiled-coil domain-containing 136 OS=Rattus norvegicus OX=10116 GN=Ccdc136 PE=1 SV=3	D4AAR7	Ccdc136	137 kDa		unknown	0	3	1	0	0	0	0	0	1	0	0	0	1	0	1
621.1	TRUE	Empty	E3 ubiquitin-protein ligase TRIP12 OS=Rattus norvegicus OX=10116 GN=Trip12 PE=1 SV=2	A0A0A0MXY4 (+2)	Trip12	218 kDa	TRUE	unknown	0	0	0	1	1	2	1	0	0	0	1	0	0	0	0
717	TRUE	Empty	Huntingtin-interacting protein K OS=Rattus norvegicus OX=10116 GN=Hypk PE=1 SV=1	F1M8A5	Hypk	15 kDa		unknown	0	1	0	0	0	0	0	1	5	0	0	0	0	0	0
174.2	TRUE	Empty	Prostaglandin E synthase 3-like 1 OS=Rattus norvegicus OX=10116 GN=Ptges3l1 PE=2 SV=1	Q5PQL9	Ptges3l1	17 kDa	TRUE	unknown	0	2	0	0	0	0	0	2	0	0	0	0	0	0	0
621.2	TRUE	Empty	E3 ubiquitin-protein ligase TRIP12 OS=Rattus norvegicus OX=10116 GN=Trip12 PE=1 SV=1	A0A0G2JU73	Trip12	226 kDa	TRUE	unknown	0	0	0	1	1	2	1	0	0	0	1	0	0	0	0
176.4	TRUE	Empty	Histone H1t OS=Rattus norvegicus OX=10116 GN=Hist1h1t PE=1 SV=2	P06349	Hist1h1t	22 kDa	TRUE	unknown	0	0	0	0	0	0	0	0	0	0	0	0	0	0	0
413.2	TRUE	Empty	Ribosomal protein S28-like OS=Rattus norvegicus OX=10116 GN=LOC100359503 PE=4 SV=1	A0A0A0MY14	LOC100359503	8 kDa	TRUE	unknown	0	0	0	0	0	0	0	0	0	0	0	0	0	0	0
43.3	TRUE	Empty	Protein kinase C and casein kinase substrate in neurons 2 protein OS=Rattus norvegicus OX=10116 GN=Pacsin2 PE=1 SV=2	Q9QY17 (+1)	Pacsin2	56 kDa	TRUE	unknown	0	0	0	0	0	0	0	0	0	0	0	0	0	0	0
721	TRUE	Empty	Chondroitin sulfate proteoglycan 5 OS=Rattus norvegicus OX=10116 GN=Cspg5 PE=4 SV=3	F1M4R7 (+1)	Cspg5	61 kDa		unknown	0	1	0	1	0	2	0	0	0	0	0	0	1	0	1
574	TRUE	Empty	Density-regulated protein OS=Rattus norvegicus OX=10116 GN=Denr PE=1 SV=3	D3ZU54	Denr	22 kDa		unknown	1	2	0	1	0	0	0	0	0	1	0	0	1	0	0
565	TRUE	Empty	GAS2-like protein 2 OS=Rattus norvegicus OX=10116 GN=Gas2l2 PE=4 SV=1	D3ZUE1	Gas2l2	94 kDa		unknown	1	0	0	1	0	0	0	0	0	0	0	0	2	0	0
720	TRUE	Empty	Inactive phospholipase C-like protein 1 OS=Rattus norvegicus OX=10116 GN=Plcl1 PE=1 SV=1	Q62688	Plcl1	123 kDa	TRUE	unknown	0	0	0	2	1	0	1	0	0	1	0	0	0	0	0
724	TRUE	Empty	Aquaporin-4 OS=Rattus norvegicus OX=10116 GN=Aqp4 PE=1 SV=1	A0A0G2K336 (+3)	Aqp4	40 kDa		unknown	0	2	0	0	0	0	0	0	0	0	0	0	0	0	0
723.1	TRUE	Empty	Troponin I, fast skeletal muscle OS=Rattus norvegicus OX=10116 GN=Tnni2 PE=1 SV=1	A0A0G2K0N9 (+2)	Tnni2	21 kDa	TRUE	unknown	0	0	0	0	0	0	0	0	0	0	0	2	2	0	0
722.1	TRUE	Empty	Neurocan core protein OS=Rattus norvegicus OX=10116 GN=Ncan PE=1 SV=1	G3V8R2	Ncan	136 kDa	TRUE	unknown	0	0	0	0	0	3	0	0	2	0	0	0	0	0	0
44.8	TRUE	Empty	High mobility group protein B1-like OS=Rattus norvegicus OX=10116 GN=LOC108350839 PE=4 SV=2	D3ZIU9	LOC108350839	25 kDa	TRUE	unknown	0	0	0	0	0	2	0	0	0	0	0	0	0	0	0
722.2	TRUE	Empty	Neurocan core protein OS=Rattus norvegicus OX=10116 GN=Ncan PE=1 SV=1	P55067	Ncan	136 kDa	TRUE	unknown	0	0	0	0	0	3	0	0	2	0	0	0	0	0	0
379.2	TRUE	Empty	Growth arrest-specific protein 7 OS=Rattus norvegicus OX=10116 GN=Gas7 PE=2 SV=2	O55148	Gas7	48 kDa	TRUE	unknown	0	0	0	0	0	0	0	0	0	0	0	0	0	0	1
712.2	TRUE	Empty	Nebulette OS=Rattus norvegicus OX=10116 GN=Nebl PE=4 SV=3	F1LVX3	Nebl	8 kDa	TRUE	unknown	0	0	0	0	0	0	0	0	0	0	0	0	0	0	0
678.2	TRUE	Empty	40S ribosomal protein S12 OS=Rattus norvegicus OX=10116 GN=RGD1561102 PE=3 SV=1	D3ZV36	RGD1561102	15 kDa	TRUE	unknown	0	0	0	0	0	0	0	0	0	0	0	0	0	0	0
631	TRUE	Empty	Adhesion G protein-coupled receptor B3 OS=Rattus norvegicus OX=10116 GN=Adgrb3 PE=1 SV=1	D4A831	Adgrb3	171 kDa		unknown	0	0	1	0	0	2	0	1	0	0	0	0	0	1	0
726	TRUE	Empty	Myotubularin-related protein 7 OS=Rattus norvegicus OX=10116 GN=Mtmr7 PE=1 SV=1	A0A0G2K1P1	Mtmr7	76 kDa		unknown	0	2	0	1	0	0	0	0	0	0	0	0	1	0	0
728	TRUE	Empty	14-3-3 protein eta OS=Rattus norvegicus OX=10116 GN=Ywhah PE=1 SV=2	P68511	Ywhah	28 kDa		unknown	0	2	0	1	0	0	0	0	0	0	0	0	0	0	0
258.5	TRUE	Empty	Actin, beta-like 2 OS=Rattus norvegicus OX=10116 GN=Actbl2 PE=1 SV=1	D3ZRN3	Actbl2	42 kDa	TRUE	unknown	0	0	0	0	0	0	0	0	0	0	0	0	0	0	0
252.4	TRUE	Empty	Potassium-transporting ATPase alpha chain 1 OS=Rattus norvegicus OX=10116 GN=Atp4a PE=1 SV=3	P09626	Atp4a	114 kDa	TRUE	unknown	0	0	0	0	0	0	0	0	0	0	0	0	0	0	0
729	TRUE	Empty	H2-K region expressed gene 2, rat orthologue OS=Rattus norvegicus OX=10116 GN=Pfdn6 PE=1 SV=1	Q6MGC4	Pfdn6	14 kDa		unknown	0	2	0	0	0	0	0	0	2	0	0	0	0	0	0
628.8	TRUE	Empty	Myosin heavy chain 7B OS=Rattus norvegicus OX=10116 GN=Myh7b PE=2 SV=1	B6RK61	Myh7b	222 kDa	TRUE	unknown	0	0	0	0	0	0	0	0	0	0	0	0	0	0	0
216.2	TRUE	Empty	Uncharacterized protein OS=Rattus norvegicus OX=10116 PE=4 SV=2	D3ZRS6		21 kDa	TRUE	unknown	0	0	0	0	0	0	0	0	0	0	0	0	0	0	0
723.2	TRUE	Empty	Troponin I type 2 (Skeletal, fast), isoform CRA_a OS=Rattus norvegicus OX=10116 GN=Tnni2 PE=1 SV=1	A0A0G2K3X1	Tnni2	19 kDa	TRUE	unknown	0	0	0	0	0	0	0	0	0	0	0	0	0	0	0
731	TRUE	Empty	Apolipoprotein E OS=Rattus norvegicus OX=10116 GN=Apoe PE=1 SV=1	A0A0G2K151	Apoe	41 kDa		unknown	0	0	0	0	0	0	2	0	0	0	0	0	0	0	0
730	TRUE	Empty	Dentin matrix acidic phosphoprotein 1 OS=Rattus norvegicus OX=10116 GN=Dmp1 PE=2 SV=1	P98193	Dmp1	53 kDa		unknown	0	0	0	0	0	2	0	0	0	0	0	0	0	0	0
500.2	TRUE	Empty	Leucine-rich repeat-containing protein 7 OS=Rattus norvegicus OX=10116 GN=Lrrc7 PE=1 SV=3	F1LMG7	Lrrc7	57 kDa	TRUE	unknown	0	0	0	0	0	0	0	0	0	0	0	0	0	0	0
628.9	TRUE	Empty	Uncharacterized protein OS=Rattus norvegicus OX=10116 PE=4 SV=1	A0A0G2JX91		28 kDa	TRUE	unknown	0	0	0	0	0	0	0	0	0	0	0	0	0	0	0
257.2	TRUE	Empty	Laminin subunit gamma 1 (Fragment) OS=Rattus norvegicus OX=10116 GN=Lamc1 PE=1 SV=1	A0A0U1RS20	Lamc1	17 kDa	TRUE	unknown	0	0	0	0	0	0	0	0	0	0	0	0	0	0	0
216.3	TRUE	Empty	Uncharacterized protein OS=Rattus norvegicus OX=10116 PE=4 SV=1	A0A0G2JYS6		21 kDa	TRUE	unknown	0	0	0	0	0	0	0	0	0	0	0	0	0	0	0
590.2	TRUE	Empty	LRRGT00160 OS=Rattus norvegicus OX=10116 GN=Scp2 PE=1 SV=1	Q6QI48	Scp2	73 kDa	TRUE	unknown	0	0	0	0	0	0	0	0	0	0	0	1	0	0	0
199.2	TRUE	Empty	EF-hand domain family, member D1 OS=Rattus norvegicus OX=10116 GN=Efhd1 PE=4 SV=1	D4A9T5	Efhd1	27 kDa	TRUE	unknown	0	0	0	0	0	0	0	0	0	0	0	0	0	0	0
686.2	TRUE	Empty	RCG38105 OS=Rattus norvegicus OX=10116 GN=Zcchc13 PE=4 SV=1	M0R729	Zcchc13	19 kDa	TRUE	unknown	0	0	0	0	0	0	0	0	0	0	0	1	0	0	0
633.2	TRUE	Empty	Uncharacterized protein OS=Rattus norvegicus OX=10116 PE=4 SV=1	D4AA59		49 kDa	TRUE	unknown	0	0	0	0	0	0	0	0	0	0	0	0	0	0	0
44.9	TRUE	Empty	Uncharacterized protein OS=Rattus norvegicus OX=10116 PE=4 SV=2	F1M4J9		20 kDa	TRUE	unknown	0	0	0	0	0	0	0	0	0	0	0	0	0	0	0
355.4	TRUE	Empty	Uncharacterized protein OS=Rattus norvegicus OX=10116 PE=4 SV=2	F1M927		18 kDa	TRUE	unknown	0	0	0	0	0	0	0	0	0	0	0	0	0	0	0
355.5	TRUE	Empty	Uncharacterized protein OS=Rattus norvegicus OX=10116 PE=1 SV=1	A0A0G2K6W0		10 kDa	TRUE	unknown	0	0	0	0	0	0	0	0	0	0	0	0	0	0	0
71.4	TRUE	Empty	RNA-binding motif 31, Y-linked OS=Rattus norvegicus OX=10116 GN=Rbm31y PE=1 SV=1	M0R9X3	Rbm31y	62 kDa	TRUE	unknown	0	0	0	0	0	0	0	0	0	0	0	0	0	0	0
END OF FILE

## Sheet: S1_Normalized_pTau_spec_count
Protein	Rat Site	Human Tau 441	Mod Aged1_DTT	Aged1_DTT tauX7	Total Normalized Aged 1 (30A)	Mod Aged1_TCEP	Aged1_TCEP tauX7	Total Normalized Aged 1	Mod Aged2_DTT	Aged2_DTT tauX7	Total Normalized Aged 2	Mod Aged2_TCEP	Aged2_TCEP X7	Total Normalized Aged 2	Mod Aged3_DTT	Aged3_DTT tauX7	Total Normalized Aged 3	Mod Aged3_TCEP	Mod Aged3_TCEP	Total Normalized Aged 3	Mod Aged4_DTT	Aged4_DTT tauX7	Total Normalized Aged 4	Mod Aged4_TCEP	Aged4_TCEP tauX7	Total Normalized Aged 4	Mod Young1_DTT	Young1_DTT tauX7	Total Normalized Young 1	Mod Young1_TCEP	Young1_TCEP tauX7	Total Normalized Young 1	Mod Young4_DTT	Young4_DTT tauX7	Total Normalized Young 4	Mod Young2_DTT	Young2_DTT tauX7	Total Normalized Young 2	Mod Young2_TCEP	Young2_TCEP tauX7	Total Normalized Young 2	Mod Young3_DTT	Young3_DTT tauX7	Total Normalized Young 3	Mod Young3_TCEP	Young3_TCEP tauX7	Total Normalized Young 3
Tau 2N4R (MAPT X7)	S35	S46	0	732	0	7	989	0.00707786	0	809	0	7	940	0.00744681	0	811	0	8	926	0.00863931	0	763	0	6	897	0.00668896	0	673	0	1	782	0.00127877	0	940	0	0	688	0	3	891	0.003367	0	792	0	3	884	0.00339367
Tau 2N4R (MAPT X7)	S45	S56	1	732	0.00136612	1	989	0.00101112	0	809	0	1	940	0.00106383	1	811	0.00123305	2	926	0.00215983	1	763	0.00131062	0	897	0	0	673	0	0	782	0	0	940	0	0	688	0	1	891	0.00112233	0	792	0	0	884	0
Tau 2N4R (MAPT X7)	S50	S61	9	732	0.0122951	11	989	0.0111223	9	809	0.0111248	10	940	0.0106383	7	811	0.00863132	10	926	0.0107991	3	763	0.00393185	9	897	0.0100334	1	673	0.00148588	7	782	0.00895141	7	673	0.0104012	4	688	0.00581395	11	891	0.0123457	4	792	0.00505051	10	884	0.0113122
Tau 2N4R (MAPT X7)	S57	S68	0	732	0	1	989	0.00101112	0	809	0	1	940	0.00106383	0	811	0	0	926	0	0	763	0	1	897	0.00111483	0	673	0	0	782	0	0	673	0	0	688	0	0	891	0	0	792	0	0	884	0
Tau 2N4R (MAPT X7)	T58	T69	0	732	0	0	989	0	0	809	0	1	940	0.00106383	0	811	0	0	926	0	0	763	0	1	897	0.00111483	0	673	0	0	782	0	0	673	0	0	688	0	0	891	0	0	792	0	0	884	0
Tau 2N4R (MAPT X7)	S120	S131	1	732	0.00136612	1	989	0.00101112	1	809	0.00123609	0	940	0	3	811	0.00369914	1	926	0.00107991	3	763	0.00393185	1	897	0.00111483	2	673	0.00297177	1	782	0.00127877	3	673	0.00445765	3	688	0.00436047	1	891	0.00112233	2	792	0.00252525	3	884	0.00339367
Tau 2N4R (MAPT X7)	T167	T175	0	732	0	0	989	0	1	809	0.00123609	0	940	0	2	811	0.00246609	1	926	0.00107991	0	763	0	0	897	0	0	673	0	0	782	0	0	673	0	0	688	0	1	891	0.00112233	0	792	0	1	884	0.00113122
Tau 2N4R (MAPT X7)	S169	-	6	732	0.00819672	13	989	0.0131446	17	809	0.0210136	14	940	0.0148936	16	811	0.0197287	13	926	0.0140389	11	763	0.0144168	9	897	0.0100334	9	673	0.013373	9	782	0.011509	19	673	0.0282318	11	688	0.0159884	15	891	0.016835	18	792	0.0227273	14	884	0.0158371
Tau 2N4R (MAPT X7)	T172	T181	42	732	0.057377	60	989	0.0606673	74	809	0.091471	75	940	0.0797872	84	811	0.103576	81	926	0.087473	59	763	0.0773263	58	897	0.06466	47	673	0.0698366	52	782	0.0664962	81	673	0.120357	60	688	0.0872093	62	891	0.0695847	75	792	0.094697	82	884	0.0927602
Tau 2N4R (MAPT X7)	S189	S198	2	732	0.00273224	2	989	0.00202224	6	809	0.00741656	3	940	0.00319149	13	811	0.0160296	5	926	0.00539957	4	763	0.00524246	6	897	0.00668896	2	673	0.00297177	4	782	0.00511509	16	673	0.0237741	5	688	0.00726744	1	891	0.00112233	11	792	0.0138889	4	884	0.00452489
Tau 2N4R (MAPT X7)	S190	S199	5	732	0.0068306	6	989	0.00606673	9	809	0.0111248	4	940	0.00425532	18	811	0.0221948	13	926	0.0140389	6	763	0.0078637	10	897	0.0111483	3	673	0.00445765	4	782	0.00511509	23	673	0.0341753	7	688	0.0101744	9	891	0.010101	18	792	0.0227273	8	884	0.00904977
Tau 2N4R (MAPT X7)	S193	S202	3	732	0.00409836	5	989	0.00505561	5	809	0.00618047	9	940	0.00957447	7	811	0.00863132	9	926	0.00971922	5	763	0.00655308	10	897	0.0111483	3	673	0.00445765	4	782	0.00511509	9	673	0.013373	6	688	0.00872093	7	891	0.00785634	10	792	0.0126263	7	884	0.00791855
Tau 2N4R (MAPT X7)	T196	T205	0	732	0	4	989	0.00404449	2	809	0.00247219	2	940	0.00212766	3	811	0.00369914	2	926	0.00215983	0	763	0	3	897	0.00334448	1	673	0.00148588	1	782	0.00127877	9	673	0.013373	2	688	0.00290698	2	891	0.00224467	3	792	0.00378788	1	884	0.00113122
Tau 2N4R (MAPT X7)	T203	T212	5	732	0.0068306	8	989	0.00808898	5	809	0.00618047	7	940	0.00744681	4	811	0.00493218	8	926	0.00863931	5	763	0.00655308	5	897	0.00557414	3	673	0.00445765	8	782	0.0102302	6	673	0.0089153	5	688	0.00726744	6	891	0.00673401	7	792	0.00883838	8	884	0.00904977
Tau 2N4R (MAPT X7)	S205	S214	22	732	0.0300546	24	989	0.0242669	22	809	0.0271941	28	940	0.0297872	17	811	0.0209618	30	926	0.0323974	13	763	0.017038	26	897	0.0289855	19	673	0.0282318	22	782	0.028133	24	673	0.0356612	21	688	0.0305233	22	891	0.0246914	22	792	0.0277778	30	884	0.0339367
Tau 2N4R (MAPT X7)	T208	T217	12	732	0.0163934	26	989	0.0262892	21	809	0.025958	34	940	0.0361702	14	811	0.0172626	31	926	0.0334773	12	763	0.0157274	23	897	0.025641	12	673	0.0178306	11	782	0.0140665	20	673	0.0297177	11	688	0.0159884	19	891	0.0213244	15	792	0.0189394	23	884	0.0260181
Tau 2N4R (MAPT X7)	T222	T231	47	732	0.0642077	35	989	0.0353893	45	809	0.0556242	47	940	0.05	48	811	0.0591862	45	926	0.0485961	62	763	0.0812582	49	897	0.0546265	28	673	0.0416048	32	782	0.0409207	53	673	0.0787519	33	688	0.0479651	34	891	0.0381594	55	792	0.0694444	54	884	0.061086
Tau 2N4R (MAPT X7)	S226	S235	25	732	0.034153	21	989	0.0212336	24	809	0.0296663	26	940	0.0276596	24	811	0.0295931	17	926	0.0183585	28	763	0.0366972	24	897	0.0267559	19	673	0.0282318	17	782	0.0217391	42	673	0.0624071	21	688	0.0305233	21	891	0.023569	36	792	0.0454545	29	884	0.0328054
Tau 2N4R (MAPT X7)	S253	S262	3	732	0.00409836	2	989	0.00202224	2	809	0.00247219	2	940	0.00212766	2	811	0.00246609	2	926	0.00215983	2	763	0.00262123	4	897	0.00445931	6	673	0.0089153	2	782	0.00255754	3	673	0.00445765	2	688	0.00290698	4	891	0.00448934	6	792	0.00757576	5	884	0.00565611
Tau 2N4R (MAPT X7)	T254	T263	0	732	0	2	989	0.00202224	0	809	0	0	940	0	0	811	0	0	926	0	0	763	0	2	897	0.00222965	0	673	0	1	782	0.00127877	0	673	0	0	688	0	0	891	0	0	792	0	0	884	0
Tau 2N4R (MAPT X7)	S296	S305	1	732	0.00136612	1	989	0.00101112	0	809	0	0	940	0	0	811	0	0	926	0	0	763	0	0	897	0	0	673	0	0	782	0	0	673	0	0	688	0	0	891	0	0	792	0	0	884	0
Tau 2N4R (MAPT X7)	S347	S356	16	732	0.0218579	10	989	0.0101112	6	809	0.00741656	9	940	0.00957447	3	811	0.00369914	12	926	0.012959	16	763	0.0209699	11	897	0.0122631	9	673	0.013373	13	782	0.016624	14	673	0.0208024	6	688	0.00872093	10	891	0.0112233	11	792	0.0138889	19	884	0.0214932
Tau 2N4R (MAPT X7)	Y385	Y394	3	732	0.00409836	4	989	0.00404449	4	809	0.00494438	3	940	0.00319149	2	811	0.00246609	0	926	0	0	763	0	4	897	0.00445931	0	673	0	3	782	0.00383632	0	673	0	5	688	0.00726744	3	891	0.003367	3	792	0.00378788	0	884	0
Tau 2N4R (MAPT X7)	S387	S396	106	732	0.144809	115	989	0.116279	119	809	0.147095	142	940	0.151064	142	811	0.175092	162	926	0.174946	108	763	0.141547	142	897	0.158305	44	673	0.0653789	85	782	0.108696	139	673	0.206538	86	688	0.125	110	891	0.123457	140	792	0.176768	163	884	0.184389
Tau 2N4R (MAPT X7)	S391	S400	58	732	0.079235	79	989	0.0798787	83	809	0.102596	94	940	0.1	94	811	0.115906	110	926	0.11879	51	763	0.0668414	94	897	0.104794	45	673	0.0668648	70	782	0.0895141	104	673	0.154532	66	688	0.0959302	84	891	0.0942761	86	792	0.108586	98	884	0.11086
Tau 2N4R (MAPT X7)	T394	T403	13	732	0.0177596	24	989	0.0242669	21	809	0.025958	38	940	0.0404255	19	811	0.0234279	38	926	0.0410367	18	763	0.0235911	26	897	0.0289855	9	673	0.013373	32	782	0.0409207	19	673	0.0282318	18	688	0.0261628	27	891	0.030303	14	792	0.0176768	30	884	0.0339367
Tau 2N4R (MAPT X7)	S395	S404	20	732	0.0273224	29	989	0.0293225	29	809	0.0358467	34	940	0.0361702	30	811	0.0369914	36	926	0.0388769	12	763	0.0157274	32	897	0.0356745	15	673	0.0222883	18	782	0.0230179	32	673	0.0475483	28	688	0.0406977	29	891	0.0325477	25	792	0.0315657	23	884	0.0260181
Tau 2N4R (MAPT X7)	S400	S409	9	732	0.0122951	35	989	0.0353893	20	809	0.0247219	10	940	0.0106383	30	811	0.0369914	12	926	0.012959	10	763	0.0131062	24	897	0.0267559	19	673	0.0282318	19	782	0.0242967	13	673	0.0193165	18	688	0.0261628	13	891	0.0145903	9	792	0.0113636	18	884	0.020362
Tau 2N4R (MAPT X7)	S403	S412	0	732	0	0	989	0	4	809	0.00494438	0	940	0	0	811	0	0	926	0	0	763	0	1	897	0.00111483	4	673	0.00594354	0	782	0	0	673	0	4	688	0.00581395	0	891	0	0	792	0	3	884	0.00339367
Tau 2N4R (MAPT X7)	S404	S413	0	732	0	0	989	0	0	809	0	0	940	0	0	811	0	0	926	0	0	763	0	0	897	0	4	673	0.00594354	0	782	0	0	673	0	0	688	0	0	891	0	0	792	0	0	884	0
Tau 2N4R (MAPT X7)	T405	T414	0	732	0	0	989	0	0	809	0	1	940	0.00106383	0	811	0	0	926	0	0	763	0	0	897	0	0	673	0	0	782	0	0	673	0	0	688	0	0	891	0	0	792	0	0	884	0
Tau 2N4R (MAPT X7)	S407	S416	35	732	0.0478142	52	989	0.0525784	27	809	0.0333745	26	940	0.0276596	20	811	0.0246609	21	926	0.0226782	17	763	0.0222805	21	897	0.0234114	38	673	0.0564636	21	782	0.0268542	42	673	0.0624071	39	688	0.056686	38	891	0.0426487	18	792	0.0227273	20	884	0.0226244
Tau 2N4R (MAPT X7)	S413	S422	0	732	0	6	989	0.00606673	5	809	0.00618047	3	940	0.00319149	4	811	0.00493218	1	926	0.00107991	0	763	0	0	897	0	1	673	0.00148588	1	782	0.00127877	0	673	0	6	688	0.00872093	4	891	0.00448934	0	792	0	0	884	0
Tau 2N4R (MAPT X7)	S426	S435	0	732	0	0	989	0	0	809	0	0	940	0	0	811	0	0	926	0	0	763	0	0	897	0	1	673	0.00148588	0	782	0	0	673	0	0	688	0	0	891	0	0	792	0	0	884	0
