# Supplementary material for: Simple, Single-Shot Phosphoproteomic Analysis of Heat-Stable Tau Identifies Age-Related Changes in pS235- and pS396-Tau Levels in Non-human Primates
Source: Front Aging Neurosci. 2021 Nov 18;13:767322. doi: 10.3389/fnagi.2021.767322 (PMC8637411; doi:10.3389/fnagi.2021.767322)
Supplement: Supplementary file 3 [file Table_2.XLSX]

## Sheet: 21_01_15_Macaque_Raw_Phosp_Data
protein name	Site	Modification	Best Ascore	Localization Probability	Mod 10yr_DTT_TiO2	Total 10yr_DTT_TiO2	Mod 10yr_DTT_Total	Total Leslie_10yr_DTT_Total	Mod 10yr_TCEP_TiO2	Total 10yr_TCEP_TiO2	Mod 10yr_TCEP_Total	Total 10yr_TCEP_Total	Mod Myrtle_DTT_TiO2	Total Myrtle_DTT_TiO2	Mod Myrtle_DTT_Total	Total Myrtle_DTT_Total	Mod Myrtle_TCEP_TiO2	Total Myrtle_TCEP_TiO2	Mod Myrtle_TCEP_Total	Total Myrtle_TCEP_Total	Mod Nikki_DTT_TiO2	Total Nikki_DTT_TiO2	Mod Nikki_DTT_Total	Total Nikki_DTT_Total	Mod Nikki_TCEP_TiO2	Total Nikki_TCEP_TiO2	Modified Nikki_TCEP_Total	Total Nikki_TCEP_Total	Mod Tambora_DTT_TiO2	Total Tambora_DTT_TiO2	Mod Tambora_DTT_Total	Total Tambora_DTT_Total	Mod Tambora_TCEP_TiO2	Total Tambora_TCEP_TiO2	Mod Tambora_TCEP_Total	Total Tambora_TCEP_Total	Mod Violet_DTT_TiO2	Total Violet_DTT_TiO2	Mod Violet_DTT_Total	Total Violet_DTT_Total	Mod Violet_TCEP_TiO2	Total Violet_TCEP_TiO2	Mod Violet_TCEP_Total	Total Violet_TCEP_Total
Macaque_441	T39	Phospho	100% (26.75)	0.999321	1	368	0	27	6	477	0	80	8	465	0	58	3	653	0	32	0	303	0	19	3	518	0	76	1	235	1	29	8	554	1	103	1	546	0	54	4	626	0	77
Macaque_441	S46	Phospho	100% (87.58)	1	56	371	0	23	67	488	0	69	63	480	0	55	112	686	0	26	43	312	0	19	73	540	0	65	35	240	1	28	87	587	1	93	76	619	0	54	74	787	0	68
Macaque_441	T50	Phospho	100% (102.67)	1	5	371	0	23	7	488	0	69	6	480	0	55	14	686	0	26	5	312	0	19	13	540	0	65	4	240	0	28	23	587	0	93	0	619	0	54	8	787	0	68
Macaque_441	S56	Phospho	100% (138.13)	1	6	371	0	23	5	488	0	69	4	480	0	55	11	686	0	26	0	312	0	19	1	540	0	65	0	240	0	28	5	587	0	93	35	619	0	54	58	787	0	68
Macaque_441	S61	Phospho	100% (64.44)	0.999999	1	371	0	23	6	488	0	69	2	480	0	55	5	686	0	26	0	312	0	19	2	540	0	65	1	240	0	28	3	587	0	93	4	619	0	54	6	787	0	68
Macaque_441	S68	Phospho	100% (28.35)	0.995248	0	4	0	5	0	34	0	6	0	12	0	4	0	64	0	7	0	6	0	5	0	36	0	10	0	4	0	3	0	50	0	6	0	60	0	5	2	211	0	10
Macaque_441	T69	Phospho	100% (27.96)	0.999958	1	4	0	5	3	34	0	6	0	12	0	4	5	64	0	7	1	6	0	5	5	36	0	10	1	4	0	3	4	50	0	6	4	60	0	5	9	211	0	10
Macaque_441	T71	Phospho	98% (19.53)	0.977372	0	4	0	5	0	34	0	6	0	12	0	4	0	64	0	7	0	6	0	5	0	36	0	10	0	4	0	3	0	50	0	6	0	60	0	5	1	211	0	10
Macaque_441	T111	Phospho	100% (63.24)	1	2	7	0	11	1	13	0	12	4	30	0	22	6	41	0	18	3	17	0	15	0	19	0	15	2	20	0	14	4	30	0	14	0	16	0	16	0	5	0	17
Macaque_441	S113	Phospho	100% (105.11)	1	6	7	0	11	11	13	0	12	20	30	1	22	31	41	0	18	13	17	0	15	17	19	0	15	16	20	0	14	22	30	0	14	10	16	0	16	4	5	0	17
Macaque_441	T175	Phospho	100% (1,000.00)	1	10	91	0	17	5	59	0	15	15	123	0	25	8	57	0	10	17	118	0	25	7	71	0	17	24	129	1	31	25	97	0	16	0	78	0	16	0	50	0	3
Macaque_441	T181	Phospho	100% (125.14)	1	100	107	16	44	73	82	11	30	136	152	24	53	89	95	17	36	123	126	20	46	92	102	18	40	128	146	27	45	125	129	19	39	99	99	15	40	78	80	2	21
Macaque_441	S184	Phospho	100% (40.20)	0.999809	1	107	0	44	0	82	0	30	0	152	0	53	0	95	0	36	0	126	0	46	0	102	0	40	1	146	0	45	0	129	0	39	0	99	0	40	0	80	0	21
Macaque_441	S185	Phospho	99% (21.95)	0.987621	0	107	0	44	0	82	0	30	2	152	0	53	0	95	0	36	0	126	0	46	0	102	0	40	2	146	0	45	0	129	0	39	0	99	0	40	0	80	0	21
Macaque_441	S191	Phospho	99% (22.53)	0.994446	0	72	0	24	0	50	0	11	0	119	0	28	2	53	0	12	0	86	0	28	0	62	0	17	0	123	0	27	2	83	0	18	0	61	0	20	0	40	0	9
Macaque_441	S198	Phospho	100% (62.51)	0.999998	11	51	0	20	10	58	0	26	21	70	2	17	18	57	1	19	9	28	1	12	14	48	0	16	20	74	1	9	16	77	1	13	1	11	0	11	2	17	0	13
Macaque_441	S199	Phospho	100% (52.40)	1	13	51	2	20	18	58	1	26	21	70	3	17	22	57	2	19	11	28	2	12	19	48	2	16	31	74	2	9	25	77	2	13	3	11	0	11	3	17	0	13
Macaque_441	S202	Phospho	100% (75.25)	1	20	51	4	20	25	58	5	26	21	70	2	17	19	57	1	19	11	28	0	12	14	48	3	16	24	74	0	9	20	77	1	13	7	11	1	11	9	17	2	13
Macaque_441	T205	Phospho	100% (69.32)	1	3	51	0	20	7	58	0	26	7	70	0	17	13	57	0	19	4	28	0	12	4	48	0	16	12	74	1	9	25	77	1	13	0	11	0	11	0	17	0	13
Macaque_441	S210	Phospho	100% (1,000.00)	1	1	47	0	10	0	37	0	9	0	68	0	17	3	85	0	11	0	39	0	22	3	61	0	26	2	69	0	19	2	52	0	16	0	2	0	16	0	13	0	20
Macaque_441	T212	Phospho	100% (1,000.00)	1	1	74	0	24	2	68	0	21	12	98	0	33	11	116	0	24	11	69	0	35	15	86	0	43	19	110	1	35	22	89	0	33	0	8	0	33	0	22	0	39
Macaque_441	S214	Phospho	100% (1,000.00)	1	14	74	0	24	20	68	0	21	29	98	0	33	40	116	0	24	16	69	1	35	28	86	0	43	20	110	0	35	28	89	0	33	2	8	0	33	3	22	0	39
Macaque_441	T217	Phospho	100% (1,000.00)	1	33	74	0	24	32	68	0	21	39	98	0	33	45	116	0	24	19	69	2	35	29	86	3	43	30	110	2	35	36	89	2	33	0	8	0	33	1	22	0	39
Macaque_441	T231	Phospho	100% (1,000.00)	1	63	69	0	11	30	32	3	23	68	80	5	17	41	46	6	27	68	83	10	30	50	56	8	20	62	84	10	35	45	59	4	29	34	37	0	23	25	27	0	11
Macaque_441	S235	Phospho	100% (83.65)	1	22	64	0	11	7	31	0	23	32	75	0	17	14	44	0	27	40	82	2	30	20	56	0	20	58	83	10	35	41	59	3	29	1	34	0	23	0	27	0	11
Macaque_441	S238	Phospho	100% (27.96)	0.998423	0	64	0	11	0	31	0	23	0	75	0	17	0	44	0	27	0	82	0	30	0	56	0	20	0	83	0	35	1	59	0	29	0	34	0	23	0	27	0	11
Macaque_441	S262	Phospho	100% (58.42)	1	0	2	0	5	2	2	0	15	1	4	0	7	4	8	0	15	2	2	0	14	3	3	0	11	17	50	1	19	17	39	1	16	0	1	0	15	0	3	0	7
Macaque_441	T263	Phospho	99% (20.98)	0.992087	1	2	0	5	0	2	0	15	0	4	0	7	2	8	0	15	0	2	0	14	0	3	0	11	0	50	0	19	0	39	0	16	0	1	0	15	0	3	0	7
Macaque_441	S356	Phospho	100% (176.15)	1	0	1	0	22	5	10	0	35	4	5	0	26	7	12	0	41	1	1	0	25	1	3	0	37	19	23	1	36	37	39	0	32	0	4	0	30	0	12	0	34
Macaque_441	Y394	Phospho	100% (77.92)	1	5	214	0	11	8	144	0	21	9	175	0	25	5	143	0	26	0	196	0	19	2	204	0	27	0	264	0	73	0	285	0	28	12	45	0	27	7	45	0	25
Macaque_441	S396	Phospho	100% (141.31)	1	137	261	0	29	88	203	0	38	125	232	0	24	118	201	0	23	94	243	0	16	152	274	0	22	191	317	52	71	209	357	8	27	36	71	0	6	35	52	0	11
Macaque_441	S400	Phospho	100% (112.72)	1	86	261	2	29	68	203	5	38	95	232	3	24	78	201	3	23	92	243	2	16	100	274	6	22	112	317	36	71	133	357	8	27	3	71	0	6	0	52	0	11
Macaque_441	T403	Phospho	100% (84.13)	1	29	261	0	29	19	203	0	38	21	232	0	24	16	201	0	23	42	243	0	16	39	274	0	22	44	317	6	71	47	357	1	27	0	71	0	6	1	52	0	11
Macaque_441	S404	Phospho	100% (98.81)	1	34	261	0	29	30	203	1	38	20	232	0	24	26	201	1	23	27	243	2	16	38	274	0	22	43	317	8	71	74	357	2	27	1	71	0	6	0	52	0	11
Macaque_441	S409	Phospho	100% (41.18)	0.999883	5	103	0	43	22	155	0	12	13	153	0	24	11	162	0	29	50	200	0	19	40	170	0	20	57	418	0	35	83	438	0	60	0	4	0	18	0	5	0	13
Macaque_441	S412	Phospho	96% (19.53)	0.958427	0	103	0	43	0	155	0	12	4	153	0	24	0	162	0	29	0	200	0	19	0	170	0	20	0	418	0	35	0	438	0	60	0	4	0	18	0	5	0	13
Macaque_441	T414	Phospho	99% (23.20)	0.989411	0	103	0	43	0	155	0	12	0	153	0	24	0	162	0	29	0	200	0	19	0	170	0	20	0	418	0	35	1	438	0	60	0	4	0	18	0	5	0	13
Macaque_441	S416	Phospho	100% (53.24)	0.999995	2	103	0	43	10	155	1	12	1	153	2	24	8	162	0	29	6	200	1	19	4	170	1	20	47	418	3	35	52	438	3	60	0	4	0	18	0	5	0	13
Macaque_441	S422	Phospho	100% (26.18)	0.998732	0	103	0	43	0	155	0	12	0	153	0	24	0	162	0	29	0	200	0	19	0	170	0	20	5	418	0	35	6	438	0	60	0	4	0	18	0	5	0	13
				Sum	669	4810	24	898	587	5224	27	1057	803	5932	42	1062	787	6646	31	897	708	4963	43	827	788	6101	41	1103	1028	6627	164	1242	1228	8503	58	1426	329	4200	16	902	330	5271	4	892
					Percent Phospho TiO2		Percent Phospho Total		Percent Phospho TiO2		Percent Phospho Total		Percent Phospho TiO2		Percent Phospho Total		Percent Phospho TiO2		Percent Phospho Total		Percent Phospho TiO2		Percent Phospho Total		Percent Phospho TiO2		Percent Phospho Total		Percent Phospho TiO2		Percent Phospho Total		Percent Phospho TiO2		Percent Phospho Total		Percent Phospho TiO2		Percent Phospho Total		Percent Phospho TiO2		Percent Phospho Total
					13.9085		2.67261		11.2366		2.5544		13.5367		3.9548		11.8417		3.45596		14.2656		5.19952		12.9159		3.71714		15.5123		13.2045		14.442		4.06732		7.83333		1.77384		6.26067		0.44843
						Increase with TiO2				Increase with TiO2				Increase with TiO2				Increase with TiO2				Increase with TiO2				Increase with TiO2				Increase with TiO2				Increase with TiO2				Increase with TiO2				Increase with TiO2
						520.411				439.892				342.286				342.646				274.363				347.47				117.477				355.073				441.604				1396.13

## Sheet: 21_01_15_Scaff_Protein_Report
21_01_15_Scaffold_macaque, Samples report created on 03/11/2021
Experiment: 21_01_15_Scaffold_macaque
	Peak List Generator: unknown
		Version: unknown
		Charge States Calculated: unknown
		Deisotoped: unknown
		Textual Annotation: unknown
	Database Set: 1 Database
		Database Name: Leslie_Macaque_441_Tau; Uniprot_Rhesus
			Version: unknown
			Taxonomy: All Entries
			Number of Proteins: 0
		Explain Database w/ < 1000 entries:
		Does database contain common contaminants?: unknown
	Search Engine Set: 1 Search Engine
		Search Engine: Mascot
			Version: Mascot version 2.7.0 in Proteome Discoverer 2.2.0.388
			Samples: All Samples
			Fragment Tolerance: 0.020 Da (Monoisotopic)
			Parent Tolerance: 10.0 PPM (Monoisotopic)
			Fixed Modifications:
			Variable Modifications: +1 on N (Deamidated), +16 on M (Oxidation), +42 on Peptide N-Terminal K (Acetyl), +57 on C (Carbamidomethyl), +76 on C (DeStreak), +80 on SY (Phospho), +114 on K (GG)
			Database: Leslie_Macaque_441_Tau; Uniprot_Rhesus (unknown version, 0 entries)
			Digestion Enzyme: stricttrypsin
			Max Missed Cleavages: 3
			Probability Model:
				QEp20-5598_Leslie_28_6yr_DTT_Total: LFDR Model, Classifier data: Bayes, Good (77%) IonScore - IdentityScore m:4.87/s:21.1 Ion Score m:42.8/s:22.7 Identity Score m:NA Homology Score m:NA Delta Ion Score m:NA m:0.000/s:0.0000000000000000000000374, Bad (23%) IonScore - IdentityScore m:-28.7/s:8.79 Ion Score m:5.30/s:5.15 Identity Score m:NA Homology Score m:NA Delta Ion Score m:NA m:0.000/s:0.000000…
				QEp20-5595_Leslie_28_6yr_DTT_TiO2: LFDR Model, Classifier data: Bayes, Good (66%) IonScore - IdentityScore m:-0.811/s:19.9 Ion Score m:39.6/s:20.8 Identity Score m:NA Homology Score m:NA Delta Ion Score m:NA m:0.000/s:0.0000000000000000000000374, Bad (34%) IonScore - IdentityScore m:-30.5/s:8.79 Ion Score m:4.13/s:4.35 Identity Score m:NA Homology Score m:NA Delta Ion Score m:NA m:0.000/s:0.00000…
				QEp20-5558_Leslie_28_6yr_TCEP_Total: LFDR Model, Classifier data: Bayes, Good (71%) IonScore - IdentityScore m:5.22/s:20.3 Ion Score m:42.9/s:21.9 Identity Score m:NA Homology Score m:NA Delta Ion Score m:NA m:0.000/s:0.0000000000000000000000374, Bad (29%) IonScore - IdentityScore m:-30.9/s:8.41 Ion Score m:6.32/s:5.01 Identity Score m:NA Homology Score m:NA Delta Ion Score m:NA m:0.000/s:0.00000…
				QEp20-5555_Leslie_28_6yr_TCEP_TiO2_r: LFDR Model, Classifier data: Bayes, Good (70%) IonScore - IdentityScore m:0.953/s:21.1 Ion Score m:40.9/s:21.7 Identity Score m:NA Homology Score m:NA Delta Ion Score m:NA m:0.000/s:0.0000000000000000000000374, Bad (30%) IonScore - IdentityScore m:-30.9/s:8.65 Ion Score m:4.11/s:4.28 Identity Score m:NA Homology Score m:NA Delta Ion Score m:NA m:0.000/s:0.000…
				QEp20-5574_Leslie_15_5yr_DTT_Total_r: LFDR Model, Classifier data: Bayes, Good (70%) IonScore - IdentityScore m:5.29/s:20.2 Ion Score m:43.1/s:21.9 Identity Score m:NA Homology Score m:NA Delta Ion Score m:NA m:0.000/s:0.0000000000000000000000374, Bad (30%) IonScore - IdentityScore m:-30.8/s:8.94 Ion Score m:5.53/s:4.95 Identity Score m:NA Homology Score m:NA Delta Ion Score m:NA m:0.000/s:0.0000…
				QEp20-5571_Leslie_15_5yr_DTT_TiO2: LFDR Model, Classifier data: Bayes, Good (65%) IonScore - IdentityScore m:0.798/s:20.2 Ion Score m:41.0/s:21.0 Identity Score m:NA Homology Score m:NA Delta Ion Score m:NA m:0.000/s:0.0000000000000000000000374, Bad (35%) IonScore - IdentityScore m:-30.8/s:8.69 Ion Score m:4.29/s:4.36 Identity Score m:NA Homology Score m:NA Delta Ion Score m:NA m:0.000/s:0.000000…
				QEp20-5534_Leslie_15_5yr_TCEP_Total: LFDR Model, Classifier data: Bayes, Good (73%) IonScore - IdentityScore m:5.81/s:21.2 Ion Score m:43.3/s:23.0 Identity Score m:NA Homology Score m:NA Delta Ion Score m:NA m:0.000/s:0.0000000000000000000000374, Bad (27%) IonScore - IdentityScore m:-28.9/s:8.97 Ion Score m:5.13/s:5.09 Identity Score m:NA Homology Score m:NA Delta Ion Score m:NA m:0.000/s:0.00000…
				QEp20-5531_Leslie_15_5yr_TCEP_TiO2: LFDR Model, Classifier data: Bayes, Good (70%) IonScore - IdentityScore m:2.27/s:21.9 Ion Score m:42.1/s:22.8 Identity Score m:NA Homology Score m:NA Delta Ion Score m:NA m:0.000/s:0.0000000000000000000000374, Bad (30%) IonScore - IdentityScore m:-30.7/s:8.67 Ion Score m:4.18/s:4.30 Identity Score m:NA Homology Score m:NA Delta Ion Score m:NA m:0.000/s:0.000000…
				QEp20-5582_Leslie_Low_DTT_Total: LFDR Model, Classifier data: Bayes, Good (75%) IonScore - IdentityScore m:6.01/s:21.1 Ion Score m:43.8/s:22.8 Identity Score m:NA Homology Score m:NA Delta Ion Score m:NA m:0.000/s:0.0000000000000000000000374, Bad (25%) IonScore - IdentityScore m:-29.1/s:9.16 Ion Score m:5.23/s:5.23 Identity Score m:NA Homology Score m:NA Delta Ion Score m:NA m:0.000/s:0.000000000…
				QEp20-5579_Leslie_Low_DTT_TiO2: LFDR Model, Classifier data: Bayes, Good (63%) IonScore - IdentityScore m:1.61/s:21.0 Ion Score m:42.0/s:21.7 Identity Score m:NA Homology Score m:NA Delta Ion Score m:NA m:0.000/s:0.0000000000000000000000374, Bad (37%) IonScore - IdentityScore m:-31.5/s:8.82 Ion Score m:3.93/s:4.00 Identity Score m:NA Homology Score m:NA Delta Ion Score m:NA m:0.000/s:0.0000000000…
				QEp20-5542_Leslie_Low_TCEP_Total: LFDR Model, Classifier data: Bayes, Good (66%) IonScore - IdentityScore m:6.26/s:20.7 Ion Score m:43.7/s:22.4 Identity Score m:NA Homology Score m:NA Delta Ion Score m:NA m:0.000/s:0.0000000000000000000000374, Bad (34%) IonScore - IdentityScore m:-31.0/s:8.45 Ion Score m:6.25/s:4.96 Identity Score m:NA Homology Score m:NA Delta Ion Score m:NA m:0.000/s:0.00000000…
				QEp20-5539_Leslie_Low_TCEP_TiO2: LFDR Model, Classifier data: Bayes, Good (64%) IonScore - IdentityScore m:2.62/s:21.5 Ion Score m:42.4/s:22.3 Identity Score m:NA Homology Score m:NA Delta Ion Score m:NA m:0.000/s:0.0000000000000000000000374, Bad (36%) IonScore - IdentityScore m:-31.6/s:8.68 Ion Score m:4.25/s:4.10 Identity Score m:NA Homology Score m:NA Delta Ion Score m:NA m:0.000/s:0.000000000…
				QEp20-5566_Leslie_10yr_DTT_Total: LFDR Model, Classifier data: Bayes, Good (60%) IonScore - IdentityScore m:7.39/s:19.3 Ion Score m:44.8/s:20.9 Identity Score m:NA Homology Score m:NA Delta Ion Score m:NA m:0.000/s:0.0000000000000000000000374, Bad (40%) IonScore - IdentityScore m:-30.6/s:8.22 Ion Score m:7.20/s:5.20 Identity Score m:NA Homology Score m:NA Delta Ion Score m:NA m:0.000/s:0.00000000…
				QEp20-5563_Leslie_10yr_DTT_TiO2: LFDR Model, Classifier data: Bayes, Good (65%) IonScore - IdentityScore m:-0.726/s:19.9 Ion Score m:39.6/s:20.7 Identity Score m:NA Homology Score m:NA Delta Ion Score m:NA m:0.000/s:0.0000000000000000000000374, Bad (35%) IonScore - IdentityScore m:-31.3/s:8.91 Ion Score m:3.90/s:4.04 Identity Score m:NA Homology Score m:NA Delta Ion Score m:NA m:0.000/s:0.0000000…
				QEp20-5526_Leslie_10yr_TCEP_Total: LFDR Model, Classifier data: Bayes, Good (65%) IonScore - IdentityScore m:6.41/s:19.9 Ion Score m:44.2/s:21.4 Identity Score m:NA Homology Score m:NA Delta Ion Score m:NA m:0.000/s:0.0000000000000000000000374, Bad (35%) IonScore - IdentityScore m:-31.2/s:8.33 Ion Score m:6.57/s:5.03 Identity Score m:NA Homology Score m:NA Delta Ion Score m:NA m:0.000/s:0.0000000…
				QEp20-5523_Leslie_10yr_TCEP_TiO2: LFDR Model, Classifier data: Bayes, Good (66%) IonScore - IdentityScore m:0.953/s:21.0 Ion Score m:41.1/s:21.7 Identity Score m:NA Homology Score m:NA Delta Ion Score m:NA m:0.000/s:0.0000000000000000000000374, Bad (34%) IonScore - IdentityScore m:-31.6/s:8.93 Ion Score m:4.19/s:4.24 Identity Score m:NA Homology Score m:NA Delta Ion Score m:NA m:0.000/s:0.0000000…
				QEp20-5590_Leslie_25_3yr_DTT_Total: LFDR Model, Classifier data: Bayes, Good (77%) IonScore - IdentityScore m:5.40/s:21.2 Ion Score m:43.4/s:22.8 Identity Score m:NA Homology Score m:NA Delta Ion Score m:NA m:0.000/s:0.0000000000000000000000374, Bad (23%) IonScore - IdentityScore m:-28.4/s:9.04 Ion Score m:5.27/s:5.33 Identity Score m:NA Homology Score m:NA Delta Ion Score m:NA m:0.000/s:0.000000…
				QEp20-5587_Leslie_25_3yr_DTT_TiO2: LFDR Model, Classifier data: Bayes, Good (68%) IonScore - IdentityScore m:-1.48/s:19.5 Ion Score m:38.6/s:20.5 Identity Score m:NA Homology Score m:NA Delta Ion Score m:NA m:0.000/s:0.0000000000000000000000374, Bad (32%) IonScore - IdentityScore m:-30.4/s:8.80 Ion Score m:4.12/s:4.29 Identity Score m:NA Homology Score m:NA Delta Ion Score m:NA m:0.000/s:0.000000…
				QEp20-5550Leslie_25_3yr_TCEP_Total: LFDR Model, Classifier data: Bayes, Good (75%) IonScore - IdentityScore m:6.09/s:21.5 Ion Score m:43.7/s:23.3 Identity Score m:NA Homology Score m:NA Delta Ion Score m:NA m:0.000/s:0.0000000000000000000000374, Bad (25%) IonScore - IdentityScore m:-29.5/s:9.09 Ion Score m:5.21/s:5.05 Identity Score m:NA Homology Score m:NA Delta Ion Score m:NA m:0.000/s:0.000000…
				QEp20-5547_Leslie_25_3yr_TCEP_TiO2: LFDR Model, Classifier data: Bayes, Good (73%) IonScore - IdentityScore m:-0.237/s:20.9 Ion Score m:39.6/s:21.7 Identity Score m:NA Homology Score m:NA Delta Ion Score m:NA m:0.000/s:0.0000000000000000000000374, Bad (27%) IonScore - IdentityScore m:-30.1/s:8.77 Ion Score m:4.05/s:4.27 Identity Score m:NA Homology Score m:NA Delta Ion Score m:NA m:0.000/s:0.0000…
	Scaffold: Version: Scaffold_4.11.1
		Modification Metadata Set: 2334 modifications
			Source: C:\Program Files\Scaffold 4\parameters\unimod.xml
			Comment:						28.6 yr
		Protein Grouping Strategy: Experiment-wide grouping with protein cluster analysis							15.5yr
		Peptide Thresholds: 95.0% minimum							Low
		Protein Thresholds: 99.0% minimum and 1 peptide minimum							7yr
		Peptide FDR: 0.3% (Decoy)							25.3 yr
		Protein FDR: 7.0% (Decoy)
		GO Annotation Source(s):
		Pathway Annotation Source(s):
		Alternate ID Source(s): FASTA:UniProt/Swiss-Prot (UniProtKB)
									Total Spectrum Count	Total Spectrum Count	Total Spectrum Count	Total Spectrum Count	Total Spectrum Count	Total Spectrum Count	Total Spectrum Count	Total Spectrum Count	Total Spectrum Count	Total Spectrum Count	Total Spectrum Count	Total Spectrum Count	Total Spectrum Count	Total Spectrum Count	Total Spectrum Count	Total Spectrum Count	Total Spectrum Count	Total Spectrum Count	Total Spectrum Count	Total Spectrum Count
21_01_15_Scaffold_macaque									7yr_DTT_TiO2	7yr_DTT_Total	7yr_TCEP_TiO2	7yr_TCEP_Total	15.5yr_DTT_TiO2	15.5yr_DTT_Total	15.5yr_TCEP_TiO2	15.5yr_TCEP_Total	28.6yr_DTT_TiO2	28.6yr_DTT_Total	28.6yr_TCEP_TiO2	28.6yr_TCEP_Total	25.3yr_DTT_TiO2	25.3yr_DTT_Total	25.3yr_TCEP_TiO2	25.3yr_TCEP_Total	Low_DTT_TiO2	Low_DTT_Total	Low_TCEP_TiO2	Low_TCEP_Total
#	Visible?	Starred?	Identified Proteins (3198/3706)	Accession Number	Alternate ID	Molecular Weight	Protein Grouping Ambiguity	Taxonomy	QEp20-5563_Leslie_7yr_DTT_TiO2	QEp20-5566_Leslie_7yr_DTT_Total	QEp20-5523_Leslie_7yr_TCEP_TiO2	QEp20-5526_Leslie_7yr_TCEP_Total	QEp20-5571_Leslie_15_5yr_DTT_TiO2	QEp20-5574_Leslie_15_5yr_DTT_Total_r	QEp20-5531_Leslie_15_5yr_TCEP_TiO2	QEp20-5534_Leslie_15_5yr_TCEP_Total	QEp20-5595_Leslie_28_6yr_DTT_TiO2	QEp20-5598_Leslie_28_6yr_DTT_Total	QEp20-5555_Leslie_28_6yr_TCEP_TiO2_r	QEp20-5558_Leslie_28_6yr_TCEP_Total	QEp20-5587_Leslie_25_3yr_DTT_TiO2	QEp20-5590_Leslie_25_3yr_DTT_Total	QEp20-5547_Leslie_25_3yr_TCEP_TiO2	QEp20-5550Leslie_25_3yr_TCEP_Total	QEp20-5579_Leslie_Low_DTT_TiO2	QEp20-5582_Leslie_Low_DTT_Total	QEp20-5539_Leslie_Low_TCEP_TiO2	QEp20-5542_Leslie_Low_TCEP_Total
1	TRUE	Empty	Cluster of Microtubule associated protein 2 OS=Macaca mulatta OX=9544 GN=MAP2 PE=4 SV=2 (F7AV63)	F7AV63 [3]	MAP2	195 kDa	FALSE	unknown	845	818	1139	1067	870	1171	1295	1207	535	893	938	914	1117	1185	1609	1183	630	1179	975	975
1.1	TRUE	Empty	Microtubule-associated protein OS=Macaca mulatta OX=9544 GN=MAP2 PE=4 SV=2	F6Y384	MAP2	214 kDa	FALSE	unknown	696	809	969	1041	726	1149	1147	1184	444	871	816	897	972	1151	1445	1153	547	1165	882	958
1.2	TRUE	Empty	Microtubule associated protein 2 OS=Macaca mulatta OX=9544 GN=MAP2 PE=4 SV=2	F7AV63	MAP2	195 kDa	FALSE	unknown	836	788	1114	1038	858	1128	1272	1171	530	856	918	876	1101	1129	1580	1139	618	1144	956	935
1.3	TRUE	Empty	Microtubule associated protein 2 OS=Macaca mulatta OX=9544 GN=MAP2 PE=4 SV=1	A0A1D5R639	MAP2	22 kDa	FALSE	unknown	0	0	0	57	0	0	0	0	0	0	0	0	0	0	0	0	0	0	0	0
2	TRUE	Empty	Cluster of Microtubule-associated protein 1B OS=Macaca mulatta OX=9544 GN=MAP1B PE=4 SV=2 (F7F0Z0)	F7F0Z0 [2]	MAP1B	257 kDa	TRUE	unknown	723	278	1009	379	776	364	1090	365	845	475	1238	530	688	390	1041	414	664	447	877	394
2.1	TRUE	Empty	Microtubule-associated protein 1B OS=Macaca mulatta OX=9544 GN=MAP1B PE=4 SV=2	F7F0Z0	MAP1B	257 kDa	TRUE	unknown	723	278	1009	379	776	364	1090	365	844	475	1237	530	688	390	1041	414	664	447	877	394
2.2	TRUE	Empty	Microtubule-associated protein 1B OS=Macaca mulatta OX=9544 GN=MAP1B PE=4 SV=2	F7H119	MAP1B	75 kDa	TRUE	unknown	0	0	0	0	22	0	0	0	25	0	16	0	0	0	0	0	0	0	0	0
3	TRUE	Empty	Cluster of Neurofilament medium OS=Macaca mulatta OX=9544 GN=NEFM PE=3 SV=1 (A0A1D5RFZ0)	A0A1D5RFZ0 [2]	NEFM	101 kDa	TRUE	unknown	488	118	491	221	454	213	468	227	865	529	1049	480	287	201	364	195	520	208	649	147
3.1	TRUE	Empty	Neurofilament medium OS=Macaca mulatta OX=9544 GN=NEFM PE=3 SV=1	A0A1D5RFZ0	NEFM	101 kDa	TRUE	unknown	488	118	491	221	454	213	468	227	865	529	1049	480	287	201	364	195	520	208	649	147
3.2	TRUE	Empty	Neurofilament medium OS=Macaca mulatta OX=9544 GN=NEFM PE=3 SV=2	F6XT64	NEFM	59 kDa	TRUE	unknown	0	0	0	0	0	0	0	0	0	276	0	0	0	0	0	0	0	0	0	0
4	TRUE	Empty	Cluster of Macaque_441	Macaque_441 [8]		46 kDa	TRUE	unknown	757	297	783	424	902	473	1032	478	717	419	870	453	937	494	1179	509	696	518	770	392
4.1	TRUE	Empty	Macaque_441	Macaque_441		46 kDa	TRUE	unknown	690	273	706	379	844	420	954	422	669	361	794	402	897	442	1096	448	615	445	684	349
4.2	FALSE	Empty	Microtubule-associated protein tau OS=Macaca mulatta OX=9544 GN=MAPT PE=2 SV=2	P57786	MAPT	48 kDa	TRUE	unknown	549	269	504	376	612	408	599	421	533	363	560	389	778	448	859	448	327	442	364	315
4.3	FALSE	Empty	Microtubule-associated protein OS=Macaca mulatta OX=9544 GN=MAPT PE=4 SV=2	F6XTG8	MAPT	75 kDa	TRUE	unknown	493	196	527	270	631	295	747	313	470	278	593	301	563	302	706	332	547	339	622	266
4.4	FALSE	Empty	Microtubule-associated protein OS=Macaca mulatta OX=9544 GN=MAPT PE=4 SV=1	A0A1D5Q0Z3	MAPT	20 kDa	TRUE	unknown	0	0	0	0	0	0	0	0	0	0	0	0	0	0	0	0	0	0	0	0
4.5	FALSE	Empty	Microtubule-associated protein OS=Macaca mulatta OX=9544 PE=4 SV=1	A0A1D5QLC9		36 kDa	TRUE	unknown	0	0	0	0	0	0	0	0	0	0	0	0	0	0	0	0	0	0	0	0
4.6	FALSE	Empty	Microtubule-associated protein OS=Macaca mulatta OX=9544 PE=4 SV=1	A0A1D5RAM3		34 kDa	TRUE	unknown	0	0	0	0	0	0	0	0	0	0	0	0	0	0	0	0	0	106	0	0
4.7	FALSE	Empty	Isoform Tau-B of Microtubule-associated protein tau OS=Macaca mulatta OX=9544 GN=MAPT	TAU_MACMU-DECOY		?	TRUE	unknown	0	0	0	0	0	0	0	0	0	0	0	0	0	0	0	0	0	0	0	0
4.8	FALSE	Empty	Microtubule-associated protein OS=Macaca mulatta OX=9544 GN=MAPT PE=4 SV=2	F6XTG8_MACMU-DECOY		?	TRUE	unknown	0	0	0	0	0	0	0	0	0	0	0	0	0	0	0	0	0	0	0	0
5	TRUE	Empty	Cluster of Neurofilament heavy OS=Macaca mulatta OX=9544 GN=NEFH PE=3 SV=2 (F7G5S6)	F7G5S6 [39]	NEFH	110 kDa	TRUE	unknown	313	173	337	224	230	229	462	241	495	447	924	435	177	318	334	277	372	374	528	248
5.1	TRUE	Empty	Neurofilament heavy OS=Macaca mulatta OX=9544 GN=NEFH PE=3 SV=2	F7G5S6	NEFH	110 kDa	TRUE	unknown	301	39	321	74	223	56	451	64	485	250	914	274	168	78	323	71	333	67	486	30
5.2	TRUE	Empty	Glial fibrillary acidic protein OS=Macaca mulatta OX=9544 GN=GFAP PE=3 SV=1	A0A1D5QDR4	GFAP	50 kDa	TRUE	unknown	2	85	4	96	3	106	8	113	7	135	10	130	5	143	7	128	22	186	31	141
5.3	TRUE	Empty	Glial fibrillary acidic protein OS=Macaca mulatta OX=9544 GN=GFAP PE=3 SV=2	F6ZNF3	GFAP	46 kDa	TRUE	unknown	2	79	3	88	3	107	7	111	6	131	10	117	3	145	6	122	19	180	28	132
5.4	TRUE	Empty	Vimentin OS=Macaca mulatta OX=9544 GN=VIM PE=2 SV=1	G7N1N6	VIM	54 kDa	TRUE	unknown	10	54	12	58	5	59	5	59	5	49	3	36	4	86	4	78	19	113	8	77
5.5	TRUE	Empty	Keratin 75 OS=Macaca mulatta OX=9544 GN=KRT75 PE=3 SV=1	F7E5F7	KRT75	59 kDa	TRUE	unknown	0	0	0	3	0	3	0	0	0	0	0	2	0	0	0	4	0	0	0	3
5.6	TRUE	Empty	Keratin 78 OS=Macaca mulatta OX=9544 GN=KRT78 PE=3 SV=2	F7ALD1	KRT78	56 kDa	TRUE	unknown	0	0	0	0	0	0	0	3	0	4	0	2	0	1	0	4	1	0	1	3
5.7	TRUE	Empty	Keratin 81 OS=Macaca mulatta OX=9544 GN=KRT81 PE=3 SV=2	F7E5I3	KRT81	54 kDa	TRUE	unknown	0	0	0	0	0	0	0	1	0	3	0	2	0	0	0	3	0	1	0	0
5.8	TRUE	Empty	Desmin OS=Macaca mulatta OX=9544 GN=DES PE=3 SV=1	F7ERR2	DES	54 kDa	TRUE	unknown	0	0	0	6	0	0	0	0	0	0	0	0	0	0	0	0	0	0	0	0
5.9	TRUE	Empty	Peripherin OS=Macaca mulatta OX=9544 GN=PRPH PE=3 SV=2	F7GW66	PRPH	54 kDa	TRUE	unknown	0	0	0	0	0	0	0	0	0	0	0	0	0	0	0	0	0	9	0	0
5.1	TRUE	Empty	Uncharacterized protein OS=Macaca mulatta OX=9544 GN=LOC100424162 PE=3 SV=2	F7HII5	LOC100424162	60 kDa	TRUE	unknown	0	0	0	0	0	0	0	0	0	0	0	0	0	0	0	0	0	0	0	0
5.11	TRUE	Empty	Uncharacterized protein OS=Macaca mulatta OX=9544 GN=LOC719283 PE=3 SV=2	F7E526	LOC719283	60 kDa	TRUE	unknown	0	0	0	0	0	0	0	0	0	0	0	0	0	0	0	0	0	0	0	0
5.12	TRUE	Empty	Keratin 5 OS=Macaca mulatta OX=9544 GN=KRT5 PE=3 SV=2	F7ALR1	KRT5	59 kDa	TRUE	unknown	0	0	0	0	0	0	0	0	0	0	0	0	0	0	0	0	0	0	0	0
5.13	TRUE	Empty	Keratin 76 OS=Macaca mulatta OX=9544 GN=KRT76 PE=3 SV=2	F6VLJ6	KRT76	66 kDa	TRUE	unknown	0	2	0	0	0	0	0	0	0	0	0	0	0	0	0	0	0	0	0	0
5.14	TRUE	Empty	Keratin 4 OS=Macaca mulatta OX=9544 GN=KRT4 PE=3 SV=1	F6VKQ3	KRT4	56 kDa	TRUE	unknown	0	0	0	0	0	0	0	0	0	0	0	0	0	0	0	0	0	0	0	3
5.15	TRUE	Empty	Keratin 5 OS=Macaca mulatta OX=9544 GN=KRT5 PE=3 SV=1	A0A1D5RD41 (+1)	KRT5	61 kDa	TRUE	unknown	0	0	0	0	0	0	0	0	0	0	0	0	0	0	0	0	0	0	0	0
5.16	TRUE	Empty	Keratin 7 OS=Macaca mulatta OX=9544 GN=KRT7 PE=3 SV=1	F7BW95	KRT7	52 kDa	TRUE	unknown	0	0	0	0	0	0	0	0	0	0	0	0	0	0	0	0	0	0	0	0
5.17	TRUE	Empty	Uncharacterized protein OS=Macaca mulatta OX=9544 GN=KRT8 PE=3 SV=2	F7HME7	KRT8	55 kDa	TRUE	unknown	0	0	0	0	0	0	0	0	0	0	0	0	0	0	0	0	0	0	0	0
5.18	TRUE	Empty	Keratin, type II cytoskeletal 8 OS=Macaca mulatta OX=9544 GN=KRT8 PE=2 SV=1	F6U9A3	KRT8	54 kDa	TRUE	unknown	0	0	0	0	0	0	0	0	0	0	0	0	0	0	0	0	0	0	0	0
5.19	TRUE	Empty	Keratin 73 OS=Macaca mulatta OX=9544 GN=KRT73 PE=3 SV=1	F7AEN7	KRT73	59 kDa	TRUE	unknown	0	0	0	0	0	0	0	3	0	0	0	0	0	0	2	0	0	0	0	0
5.2	TRUE	Empty	Keratin 84 OS=Macaca mulatta OX=9544 GN=KRT84 PE=3 SV=1	F7E5G8	KRT84	65 kDa	TRUE	unknown	0	1	0	0	0	0	0	0	0	0	0	0	0	0	0	0	0	0	0	0
5.21	TRUE	Empty	Tau tubulin kinase 2 OS=Macaca mulatta OX=9544 GN=TTBK2 PE=3 SV=2	F6TG88	TTBK2	176 kDa	TRUE	unknown	0	0	1	0	0	0	0	0	0	0	0	0	0	0	0	0	0	0	0	0
5.22	TRUE	Empty	Cytokeratin-2e OS=Macaca mulatta OX=9544 GN=KRT2 PE=3 SV=1	F7AEK9	KRT2	66 kDa	TRUE	unknown	0	0	0	0	0	0	0	0	0	0	0	0	0	0	0	0	0	0	0	0
5.23	TRUE	Empty	Keratin 74 OS=Macaca mulatta OX=9544 GN=KRT74 PE=3 SV=2	F7BWC5	KRT74	58 kDa	TRUE	unknown	0	0	0	0	0	0	0	0	0	5	0	0	0	0	0	0	0	0	0	0
5.24	TRUE	Empty	Keratin 72 OS=Macaca mulatta OX=9544 GN=KRT72 PE=3 SV=2	F7AEQ5	KRT72	51 kDa	TRUE	unknown	0	0	0	0	0	0	0	0	0	0	0	0	0	0	0	0	0	0	0	0
5.25	TRUE	Empty	Keratin 72 OS=Macaca mulatta OX=9544 GN=KRT72 PE=3 SV=1	A0A1D5RKK9	KRT72	56 kDa	TRUE	unknown	0	0	0	0	0	0	0	0	0	0	0	0	0	0	0	0	0	0	0	0
5.26	TRUE	Empty	Keratin 74 OS=Macaca mulatta OX=9544 GN=KRT74 PE=3 SV=1	A0A1D5QW39	KRT74	59 kDa	TRUE	unknown	0	0	0	0	0	0	0	0	0	0	0	0	0	0	0	0	0	0	0	0
5.27	TRUE	Empty	Uncharacterized protein OS=Macaca mulatta OX=9544 GN=LOC697511 PE=3 SV=1	A0A1D5Q3A7 (+1)	LOC697511	54 kDa	TRUE	unknown	0	0	0	0	0	0	0	0	0	0	0	0	0	0	0	0	0	0	0	0
5.28	TRUE	Empty	Keratin 83 OS=Macaca mulatta OX=9544 GN=KRT83 PE=3 SV=2	F7E5H8	KRT83	54 kDa	TRUE	unknown	0	0	0	0	0	0	0	0	0	0	0	0	0	0	0	0	0	0	0	0
5.29	TRUE	Empty	Uncharacterized protein OS=Macaca mulatta OX=9544 GN=LOC697511 PE=3 SV=2	F7HIB5	LOC697511	55 kDa	TRUE	unknown	0	0	0	0	0	0	0	0	0	0	0	0	0	0	0	0	0	0	0	0
5.3	TRUE	Empty	Uncharacterized protein OS=Macaca mulatta OX=9544 GN=LOC100427990 PE=4 SV=1	A0A1D5R854	LOC100427990	15 kDa	TRUE	unknown	0	0	0	0	0	0	0	0	0	0	0	0	0	0	0	0	0	0	0	0
5.31	TRUE	Empty	Uncharacterized protein OS=Macaca mulatta OX=9544 GN=LOC697511 PE=3 SV=2	F6QHQ3	LOC697511	50 kDa	TRUE	unknown	0	0	0	0	0	0	0	0	0	0	0	0	0	0	0	0	0	0	0	0
5.32	TRUE	Empty	Keratin 85 OS=Macaca mulatta OX=9544 GN=KRT85 PE=3 SV=1	A0A1D5QLK5	KRT85	56 kDa	TRUE	unknown	0	0	0	0	0	0	0	0	0	0	0	0	0	0	0	0	0	0	0	0
5.33	TRUE	Empty	Uncharacterized protein OS=Macaca mulatta OX=9544 PE=3 SV=2	F7GPG9		44 kDa	TRUE	unknown	0	0	0	0	0	0	0	0	0	0	0	0	0	0	0	0	0	0	0	0
5.34	TRUE	Empty	Uncharacterized protein OS=Macaca mulatta OX=9544 GN=KRT79 PE=3 SV=1	F6VKP2	KRT79	58 kDa	TRUE	unknown	0	0	0	0	0	0	0	0	0	0	0	0	0	0	0	0	0	0	0	0
5.35	TRUE	Empty	Keratin 3 OS=Macaca mulatta OX=9544 GN=KRT3 PE=3 SV=2	F6VLJ0	KRT3	63 kDa	TRUE	unknown	0	0	0	0	0	0	0	0	0	0	0	0	0	0	0	0	0	0	0	0
5.36	TRUE	Empty	Uncharacterized protein OS=Macaca mulatta OX=9544 PE=3 SV=1	A0A1D5QE87		50 kDa	TRUE	unknown	0	0	0	0	0	0	0	0	0	0	0	0	0	0	0	0	0	0	0	0
5.37	TRUE	Empty	Tau tubulin kinase 2 OS=Macaca mulatta OX=9544 GN=TTBK2 PE=4 SV=2	F6TG77	TTBK2	137 kDa	TRUE	unknown	0	0	0	0	0	0	0	0	0	0	0	0	0	0	0	0	0	0	0	0
6	TRUE	Empty	Microtubule associated protein 1A OS=Macaca mulatta OX=9544 GN=MAP1A PE=4 SV=2	F7FGX1	MAP1A	317 kDa	TRUE	unknown	669	255	717	406	780	400	807	386	712	482	724	418	470	472	679	424	606	556	567	391
7	TRUE	Empty	ATPase inhibitory factor 1 OS=Macaca mulatta OX=9544 GN=ATPIF1 PE=4 SV=1	A0A1D5QRM5	ATPIF1	14 kDa		unknown	550	45	756	128	51	24	64	426	51	272	581	402	337	94	457	21	95	233	562	319
8	TRUE	Empty	Cluster of Synaptosomal-associated protein OS=Macaca mulatta OX=9544 GN=SNAP25 PE=3 SV=1 (A0A1D5QYN0)	A0A1D5QYN0 [2]	SNAP25	23 kDa	TRUE	unknown	86	319	80	308	80	471	83	402	76	495	63	354	70	439	57	349	123	415	109	339
8.1	TRUE	Empty	Synaptosomal-associated protein OS=Macaca mulatta OX=9544 GN=SNAP25 PE=3 SV=1	A0A1D5QYN0	SNAP25	23 kDa	TRUE	unknown	73	262	66	226	54	372	55	303	62	380	50	277	53	342	46	263	98	327	84	262
8.2	TRUE	Empty	Synaptosomal-associated protein OS=Macaca mulatta OX=9544 GN=SNAP25 PE=2 SV=1	F7GMG8	SNAP25	23 kDa	TRUE	unknown	71	234	70	232	73	369	71	294	68	388	52	244	65	339	52	245	112	325	97	253
9	TRUE	Empty	Cluster of Calmodulin OS=Macaca mulatta OX=9544 GN=LOC717686 PE=2 SV=1 (F7F3L5)	F7F3L5 [5]	LOC717686	17 kDa	TRUE	unknown	215	351	131	264	254	605	275	289	217	516	207	256	213	575	156	301	307	626	215	275
9.1	TRUE	Empty	Calmodulin OS=Macaca mulatta OX=9544 GN=LOC717686 PE=2 SV=1	F7F3L5	LOC717686	17 kDa	TRUE	unknown	215	351	131	263	254	603	275	289	217	516	207	256	213	575	156	301	307	625	215	275
9.2	TRUE	Empty	Uncharacterized protein OS=Macaca mulatta OX=9544 GN=LOC717686 PE=4 SV=2	F7EDG8	LOC717686	16 kDa	TRUE	unknown	141	223	78	159	174	405	196	162	151	391	154	167	162	383	115	177	201	400	137	147
9.3	TRUE	Empty	Calmodulin like 3 OS=Macaca mulatta OX=9544 GN=CALML3 PE=4 SV=1	G7N1I5	CALML3	17 kDa	TRUE	unknown	0	5	0	4	0	6	1	4	0	4	3	10	0	2	3	10	0	7	3	9
9.4	TRUE	Empty	Uncharacterized protein OS=Macaca mulatta OX=9544 GN=LOC717686 PE=4 SV=1	A0A1D5RE00	LOC717686	9 kDa	TRUE	unknown	0	0	0	0	0	0	0	0	0	0	0	0	0	0	0	0	0	0	0	0
9.5	TRUE	Empty	Uncharacterized protein OS=Macaca mulatta OX=9544 PE=4 SV=2	F6T4Y8		14 kDa	TRUE	unknown	0	0	0	0	0	0	0	0	0	0	0	0	0	0	0	0	0	0	0	0
10	TRUE	Empty	Cluster of Bassoon presynaptic cytomatrix protein OS=Macaca mulatta OX=9544 GN=BSN PE=4 SV=2 (F7G7A7)	F7G7A7 [2]	BSN	397 kDa	TRUE	unknown	242	209	257	298	298	380	405	372	200	267	281	250	420	416	521	412	212	378	266	295
10.1	TRUE	Empty	Bassoon presynaptic cytomatrix protein OS=Macaca mulatta OX=9544 GN=BSN PE=4 SV=1	A0A1D5QMU7	BSN	417 kDa	TRUE	unknown	220	209	227	296	298	379	405	371	190	265	261	247	420	416	521	411	183	376	233	294
10.2	TRUE	Empty	Bassoon presynaptic cytomatrix protein OS=Macaca mulatta OX=9544 GN=BSN PE=4 SV=2	F7G7A7	BSN	397 kDa	TRUE	unknown	239	201	254	290	295	372	401	366	196	260	280	245	411	404	511	401	212	366	265	280
11	TRUE	Empty	Cluster of Tropomyosin alpha-3 chain isoform 5 OS=Macaca mulatta OX=9544 GN=TPM3 PE=2 SV=2 (F7GS38)	F7GS38 [16]	TPM3	29 kDa	TRUE	unknown	77	243	71	255	110	440	91	288	62	515	50	232	69	474	43	276	134	432	108	239
11.1	TRUE	Empty	Tropomyosin alpha-3 chain isoform 5 OS=Macaca mulatta OX=9544 GN=TPM3 PE=2 SV=2	F7GS38	TPM3	29 kDa	TRUE	unknown	40	113	26	103	62	237	45	127	27	290	28	109	34	231	26	119	78	220	67	103
11.2	TRUE	Empty	Tropomyosin 1 (alpha) OS=Macaca mulatta OX=9544 GN=TPM1 PE=2 SV=2	F7GV58	TPM1	28 kDa	TRUE	unknown	28	85	29	85	37	170	27	97	16	214	12	86	25	181	14	82	43	171	36	75
11.3	TRUE	Empty	Uncharacterized protein OS=Macaca mulatta OX=9544 GN=TPM3 PE=3 SV=2	F7GS35	TPM3	33 kDa	TRUE	unknown	0	77	13	73	0	184	0	85	0	238	0	76	0	183	0	86	0	162	0	63
11.4	TRUE	Empty	Tropomyosin 4 OS=Macaca mulatta OX=9544 GN=TPM4 PE=2 SV=1	H9END9	TPM4	29 kDa	TRUE	unknown	20	76	24	75	45	151	41	97	39	228	22	75	38	197	19	98	49	149	37	78
11.5	TRUE	Empty	Tropomyosin 1 (alpha) OS=Macaca mulatta OX=9544 GN=TPM1 PE=3 SV=2	F7FYL7	TPM1	34 kDa	TRUE	unknown	30	74	15	81	41	171	26	85	15	206	17	72	26	181	16	75	47	169	39	68
11.6	TRUE	Empty	Tropomyosin 1 (alpha) OS=Macaca mulatta OX=9544 GN=TPM1 PE=2 SV=2	F7GV61	TPM1	33 kDa	TRUE	unknown	22	68	12	76	37	155	22	75	14	192	11	67	23	164	12	70	39	162	32	61
11.7	TRUE	Empty	Tropomyosin 4 OS=Macaca mulatta OX=9544 GN=TPM4 PE=3 SV=1	A0A1D5QZI4	TPM4	33 kDa	TRUE	unknown	0	52	6	56	0	124	0	68	0	177	0	54	0	152	0	74	0	128	0	53
11.8	TRUE	Empty	Tropomyosin beta chain isoform 2 OS=Macaca mulatta OX=9544 GN=TPM2 PE=2 SV=2	F7GSX6	TPM2	33 kDa	TRUE	unknown	4	53	4	68	19	101	5	62	9	115	2	45	9	118	4	69	14	102	8	52
11.9	TRUE	Empty	Uncharacterized protein OS=Macaca mulatta OX=9544 GN=TPM2 PE=3 SV=1	F7GSX8	TPM2	47 kDa	TRUE	unknown	0	48	0	60	0	100	0	59	0	113	0	43	0	113	4	62	0	103	0	51
11.1	TRUE	Empty	Uncharacterized protein OS=Macaca mulatta OX=9544 PE=3 SV=1	A0A1D5RJI2		28 kDa	TRUE	unknown	8	44	7	37	11	46	7	50	7	76	7	41	14	64	6	53	16	61	21	38
11.11	TRUE	Empty	Uncharacterized protein OS=Macaca mulatta OX=9544 PE=4 SV=1	A0A1D5QYA2		25 kDa	TRUE	unknown	6	31	12	24	19	36	20	41	7	35	9	33	1	29	11	31	21	33	25	37
11.12	TRUE	Empty	Uncharacterized protein OS=Macaca mulatta OX=9544 PE=4 SV=1	A0A1D5QIL6		25 kDa	TRUE	unknown	4	31	6	21	7	18	0	27	0	18	0	25	0	19	0	22	8	20	14	27
11.13	TRUE	Empty	Uncharacterized protein OS=Macaca mulatta OX=9544 PE=4 SV=2	F6YA36		26 kDa	TRUE	unknown	4	31	5	16	5	24	3	21	3	24	4	23	2	21	4	22	4	23	6	28
11.14	TRUE	Empty	Uncharacterized protein OS=Macaca mulatta OX=9544 PE=3 SV=1	A0A1D5QT38		26 kDa	TRUE	unknown	0	56	0	0	0	95	0	0	0	0	0	0	0	0	0	68	0	0	0	0
11.15	TRUE	Empty	Tropomyosin 4 OS=Macaca mulatta OX=9544 GN=TPM4 PE=4 SV=1	A0A1D5QPF6	TPM4	21 kDa	TRUE	unknown	0	0	0	0	0	0	0	0	0	0	0	0	0	0	0	0	0	0	0	0
11.16	TRUE	Empty	Uncharacterized protein OS=Macaca mulatta OX=9544 PE=3 SV=2	F7ESK4		29 kDa	TRUE	unknown	0	0	0	0	0	0	0	0	0	2	0	0	0	2	0	0	0	0	0	0
12	TRUE	Empty	Cluster of Stathmin OS=Macaca mulatta OX=9544 GN=STMN1 PE=3 SV=1 (A0A1D5RIA2)	A0A1D5RIA2 [7]	STMN1	17 kDa	TRUE	unknown	377	141	348	162	543	189	540	198	409	239	427	216	448	256	500	225	439	222	493	144
12.1	TRUE	Empty	Stathmin OS=Macaca mulatta OX=9544 GN=STMN1 PE=3 SV=1	A0A1D5RIA2	STMN1	17 kDa	TRUE	unknown	367	137	338	159	540	185	537	192	405	237	420	213	439	254	490	222	431	220	485	141
12.2	TRUE	Empty	Stathmin OS=Macaca mulatta OX=9544 GN=STMN1 PE=3 SV=2	F6WZM7	STMN1	20 kDa	TRUE	unknown	348	128	324	143	494	169	499	167	384	205	397	179	408	204	463	178	379	182	441	129
12.3	TRUE	Empty	Stathmin OS=Macaca mulatta OX=9544 GN=STMN2 PE=3 SV=1	A0A1D5Q6C7	STMN2	21 kDa	TRUE	unknown	63	44	69	42	101	0	98	44	72	0	61	44	76	44	79	0	79	0	75	0
12.4	TRUE	Empty	Stathmin OS=Macaca mulatta OX=9544 GN=STMN2 PE=3 SV=1	A0A1D5QJR2	STMN2	22 kDa	TRUE	unknown	63	44	69	42	101	0	98	44	72	0	61	0	76	0	79	0	79	0	75	0
12.5	TRUE	Empty	Stathmin OS=Macaca mulatta OX=9544 GN=STMN2 PE=3 SV=1	A0A1D5QZL1	STMN2	21 kDa	TRUE	unknown	63	44	69	0	101	0	98	0	72	0	61	0	76	0	79	0	79	0	75	0
12.6	TRUE	Empty	Stathmin OS=Macaca mulatta OX=9544 GN=STMN2 PE=2 SV=2	F6YBA2	STMN2	21 kDa	TRUE	unknown	0	0	0	0	101	0	0	0	0	0	0	0	0	0	0	0	0	0	0	0
12.7	TRUE	Empty	Stathmin 4 OS=Macaca mulatta OX=9544 GN=STMN4 PE=4 SV=1	A0A1D5Q8D7	STMN4	24 kDa	TRUE	unknown	2	0	0	8	1	0	2	10	0	0	0	0	1	15	1	0	3	0	4	0
13	TRUE	Empty	Cluster of Complexin 1 OS=Macaca mulatta OX=9544 GN=CPLX1 PE=4 SV=1 (A0A1D5QY56)	A0A1D5QY56 [3]	CPLX1	13 kDa	TRUE	unknown	5	143	16	185	19	156	14	131	17	182	12	203	15	128	12	121	8	110	2	96
13.1	TRUE	Empty	Complexin 1 OS=Macaca mulatta OX=9544 GN=CPLX1 PE=4 SV=1	A0A1D5QY56	CPLX1	13 kDa	TRUE	unknown	5	143	16	185	19	156	14	131	17	182	12	203	15	126	12	121	8	110	2	96
13.2	TRUE	Empty	Complexin 1 OS=Macaca mulatta OX=9544 GN=CPLX1 PE=4 SV=1	A0A1D5QFL9 (+1)	CPLX1	13 kDa	TRUE	unknown	5	140	16	183	19	153	14	129	17	179	12	199	15	122	12	119	8	106	2	94
14	TRUE	Empty	Cluster of Growth associated protein 43 OS=Macaca mulatta OX=9544 GN=GAP43 PE=4 SV=1 (F7FEE8)	F7FEE8 [3]	GAP43	25 kDa	TRUE	unknown	378	169	294	176	559	285	482	284	313	238	284	190	304	289	314	265	634	344	494	288
14.1	TRUE	Empty	Growth associated protein 43 OS=Macaca mulatta OX=9544 GN=GAP43 PE=4 SV=1	F7FEE8	GAP43	25 kDa	TRUE	unknown	378	169	294	176	559	285	482	284	313	238	284	190	304	289	314	265	634	344	494	288
14.2	TRUE	Empty	Growth associated protein 43 OS=Macaca mulatta OX=9544 GN=GAP43 PE=4 SV=1	A0A1D5QJ49	GAP43	29 kDa	TRUE	unknown	0	0	0	0	0	0	0	0	0	0	0	0	0	0	0	0	0	0	0	0
14.3	TRUE	Empty	Growth associated protein 43 OS=Macaca mulatta OX=9544 GN=GAP43 PE=4 SV=2	F7FEE3	GAP43	25 kDa	TRUE	unknown	0	0	0	0	0	0	0	0	0	0	0	0	0	0	0	0	0	0	0	0
15	TRUE	Empty	Cluster of Ankyrin 2 OS=Macaca mulatta OX=9544 GN=ANK2 PE=4 SV=2 (F7H4E0)	F7H4E0 [5]	ANK2	432 kDa	TRUE	unknown	266	130	303	171	272	188	324	211	231	188	307	186	324	212	376	211	300	237	298	217
15.1	TRUE	Empty	Ankyrin 2 OS=Macaca mulatta OX=9544 GN=ANK2 PE=4 SV=2	F7H4E0 (+1)	ANK2	432 kDa	TRUE	unknown	263	130	300	171	267	188	321	210	225	187	305	185	320	212	375	209	294	237	295	213
15.2	TRUE	Empty	Ankyrin 2 OS=Macaca mulatta OX=9544 GN=ANK2 PE=4 SV=2	F7H4E5	ANK2	211 kDa	TRUE	unknown	27	25	54	35	28	24	61	41	24	26	47	37	47	46	66	43	26	45	51	44
15.3	TRUE	Empty	Ankyrin 2 OS=Macaca mulatta OX=9544 GN=ANK2 PE=4 SV=2	F7F8N0	ANK2	205 kDa	TRUE	unknown	0	26	0	0	0	0	0	0	0	0	0	0	0	0	0	0	0	0	0	0
15.4	TRUE	Empty	Ankyrin 2 OS=Macaca mulatta OX=9544 GN=ANK2 PE=4 SV=2	F7H4E8	ANK2	19 kDa	TRUE	unknown	0	0	0	0	0	0	0	0	0	0	0	0	0	0	0	0	0	0	0	0
16	TRUE	Empty	Cluster of Peptidyl-prolyl cis-trans isomerase OS=Macaca mulatta OX=9544 PE=3 SV=1 (F7BVU4)	F7BVU4 [16]		18 kDa	TRUE	unknown	16	82	11	127	5	139	9	174	6	184	11	183	14	168	8	167	21	158	19	105
16.1	TRUE	Empty	Peptidyl-prolyl cis-trans isomerase OS=Macaca mulatta OX=9544 PE=3 SV=1	A0A1D5QHK7		18 kDa	TRUE	unknown	14	71	9	96	0	119	0	133	4	151	10	141	14	136	0	129	16	127	15	79
16.2	TRUE	Empty	Peptidyl-prolyl cis-trans isomerase OS=Macaca mulatta OX=9544 PE=3 SV=2	F7AG60		18 kDa	TRUE	unknown	10	46	10	98	3	75	8	139	3	125	8	136	5	120	8	130	12	100	16	74
16.3	TRUE	Empty	Peptidyl-prolyl cis-trans isomerase OS=Macaca mulatta OX=9544 PE=3 SV=2	F7BK72		13 kDa	TRUE	unknown	13	41	8	86	5	87	8	124	6	108	7	120	11	102	8	110	14	98	14	61
16.4	TRUE	Empty	Peptidyl-prolyl cis-trans isomerase OS=Macaca mulatta OX=9544 PE=3 SV=2	F7HTW4		18 kDa	TRUE	unknown	12	60	7	74	5	87	9	88	4	118	9	112	11	104	5	89	17	105	14	73
16.5	TRUE	Empty	Peptidyl-prolyl cis-trans isomerase OS=Macaca mulatta OX=9544 PE=3 SV=1	A0A1D5QEC5		18 kDa	TRUE	unknown	15	45	9	66	5	65	8	87	6	106	8	100	12	104	8	100	15	89	14	57
16.6	TRUE	Empty	Peptidyl-prolyl cis-trans isomerase OS=Macaca mulatta OX=9544 PE=3 SV=2	F6RNM6		18 kDa	TRUE	unknown	6	49	6	47	0	65	1	59	1	87	6	78	6	79	3	64	8	78	8	53
16.7	TRUE	Empty	Peptidyl-prolyl cis-trans isomerase OS=Macaca mulatta OX=9544 PE=3 SV=2	F7HJ40		17 kDa	TRUE	unknown	3	15	2	34	3	25	0	43	0	60	3	53	0	53	0	52	6	45	6	30
16.8	TRUE	Empty	Peptidyl-prolyl cis-trans isomerase OS=Macaca mulatta OX=9544 PE=3 SV=1	F7BVU4		18 kDa	TRUE	unknown	0	0	0	0	0	0	0	0	0	0	0	0	0	0	0	0	0	0	0	0
16.9	TRUE	Empty	Peptidyl-prolyl cis-trans isomerase OS=Macaca mulatta OX=9544 PE=3 SV=1	F6YD24		18 kDa	TRUE	unknown	0	0	0	0	0	0	0	0	0	0	0	0	0	0	0	0	0	0	0	0
16.1	TRUE	Empty	Peptidyl-prolyl cis-trans isomerase OS=Macaca mulatta OX=9544 GN=PPIH PE=2 SV=1	A0A1D5Q8U3 (+1)	PPIH	19 kDa	TRUE	unknown	0	0	0	0	0	0	0	0	0	0	0	0	0	0	0	0	0	0	0	0
16.11	TRUE	Empty	Peptidyl-prolyl cis-trans isomerase OS=Macaca mulatta OX=9544 PE=3 SV=2	F7HE56		17 kDa	TRUE	unknown	0	0	0	0	0	0	0	0	0	0	0	0	0	0	0	0	0	0	0	0
16.12	TRUE	Empty	Tripartite motif-containing protein 5 OS=Macaca mulatta OX=9544 GN=TRIM5 PE=4 SV=2	F7HKF6	TRIM5	45 kDa	TRUE	unknown	0	0	0	0	0	0	0	0	0	0	0	0	0	0	0	0	0	0	0	0
16.13	TRUE	Empty	Tripartite motif-containing protein 5 OS=Macaca mulatta OX=9544 GN=TRIM5 PE=4 SV=1	A0A1D5RAG8	TRIM5	56 kDa	TRUE	unknown	0	0	0	0	0	0	0	0	0	0	0	0	0	0	0	0	0	0	0	0
16.14	TRUE	Empty	Tripartite motif-containing protein 5 OS=Macaca mulatta OX=9544 GN=TRIM5 PE=1 SV=2	TRIM5_MACMU		?	TRUE	unknown	0	0	0	0	0	0	0	0	0	0	0	0	0	0	0	0	0	0	0	0
16.15	TRUE	Empty	Tripartite motif-containing protein 5 OS=Macaca mulatta OX=9544 GN=TRIM5 PE=4 SV=2	F6YTV0	TRIM5	41 kDa	TRUE	unknown	0	0	0	0	0	0	0	0	0	0	0	0	0	0	0	0	0	0	0	0
17	TRUE	Empty	Cluster of Microtubule-associated protein OS=Macaca mulatta OX=9544 GN=MAP4 PE=4 SV=2 (F7BEU8)	F7BEU8 [5]	MAP4	297 kDa	TRUE	unknown	67	102	81	104	53	138	79	123	105	173	102	161	83	171	96	143	55	116	75	101
17.1	TRUE	Empty	Microtubule-associated protein OS=Macaca mulatta OX=9544 GN=MAP4 PE=4 SV=2	F7BEU8	MAP4	297 kDa	TRUE	unknown	65	96	79	97	52	136	78	119	104	165	99	153	80	164	93	136	55	114	75	96
17.2	TRUE	Empty	Microtubule-associated protein OS=Macaca mulatta OX=9544 GN=MAP4 PE=4 SV=2	F7HR83	MAP4	240 kDa	TRUE	unknown	55	74	76	75	49	101	77	87	74	122	88	114	59	118	69	104	45	85	55	76
17.3	TRUE	Empty	Microtubule-associated protein OS=Macaca mulatta OX=9544 GN=MAP4 PE=4 SV=2	F7HR81	MAP4	88 kDa	TRUE	unknown	25	46	23	43	30	66	34	56	64	78	26	74	41	82	53	66	23	56	22	41
17.4	TRUE	Empty	Microtubule-associated protein 4 isoform 1 OS=Macaca mulatta OX=9544 GN=MAP4 PE=4 SV=2	F7HR80	MAP4	65 kDa	TRUE	unknown	41	44	54	52	23	50	43	52	40	74	76	70	41	70	42	65	28	47	49	50
17.5	TRUE	Empty	Microtubule-associated protein OS=Macaca mulatta OX=9544 GN=MAP4 PE=4 SV=2	F7HR85	MAP4	116 kDa	TRUE	unknown	0	0	0	0	0	0	0	0	0	0	0	0	0	0	0	0	0	0	0	0
18	TRUE	Empty	Superoxide dismutase [Cu-Zn] OS=Macaca mulatta OX=9544 GN=SOD1 PE=2 SV=3	Q8HXQ0	SOD1	16 kDa		unknown	44	123	55	118	77	160	59	148	73	213	42	151	39	240	38	165	110	173	100	116
19	TRUE	Empty	Cluster of Myelin basic protein OS=Macaca mulatta OX=9544 GN=MBP PE=4 SV=1 (A0A1D5QD23)	A0A1D5QD23 [3]	MBP	36 kDa	TRUE	unknown	26	36	17	59	19	53	23	56	160	196	108	151	93	91	37	93	41	100	52	55
19.1	TRUE	Empty	Myelin basic protein OS=Macaca mulatta OX=9544 GN=MBP PE=4 SV=1	A0A1D5QD23	MBP	36 kDa	TRUE	unknown	20	36	15	58	7	53	18	56	103	189	71	145	28	90	16	91	30	100	52	55
19.2	TRUE	Empty	Myelin basic protein OS=Macaca mulatta OX=9544 GN=MBP PE=4 SV=2	F6U7R6	MBP	20 kDa	TRUE	unknown	10	33	9	50	8	48	3	49	90	176	48	125	20	75	8	75	25	93	46	55
19.3	TRUE	Empty	Myelin basic protein OS=Macaca mulatta OX=9544 GN=MBP PE=4 SV=1	A0A1D5QTP1	MBP	28 kDa	TRUE	unknown	15	23	4	43	18	43	8	42	124	153	78	116	75	63	22	66	35	82	45	50
20	TRUE	Empty	Cluster of AHNAK nucleoprotein OS=Macaca mulatta OX=9544 GN=AHNAK PE=4 SV=2 (F6S2X3)	F6S2X3 [3]	AHNAK	597 kDa	TRUE	unknown	71	115	83	193	77	170	92	210	48	196	57	148	51	316	50	288	43	214	32	129
20.1	TRUE	Empty	AHNAK nucleoprotein OS=Macaca mulatta OX=9544 GN=AHNAK PE=4 SV=2	F6S2X3	AHNAK	597 kDa	TRUE	unknown	71	115	83	193	77	170	92	210	48	196	57	148	51	316	50	288	43	214	32	129
20.2	TRUE	Empty	AHNAK nucleoprotein OS=Macaca mulatta OX=9544 GN=AHNAK PE=4 SV=1	A0A1D5RK18 (+1)	AHNAK	16 kDa	TRUE	unknown	0	0	0	0	0	0	0	0	0	0	0	0	0	0	0	0	0	0	0	0
21	TRUE	Empty	Cluster of Stress-induced-phosphoprotein 1 OS=Macaca mulatta OX=9544 GN=STIP1 PE=2 SV=1 (H9FP55)	H9FP55 [3]	STIP1	63 kDa	TRUE	unknown	14	62	6	116	23	138	15	128	7	166	9	145	4	132	9	161	29	145	25	85
21.1	TRUE	Empty	Stress-induced-phosphoprotein 1 OS=Macaca mulatta OX=9544 GN=STIP1 PE=2 SV=1	H9FP55	STIP1	63 kDa	TRUE	unknown	14	62	6	116	23	138	14	128	7	166	9	145	4	132	9	161	29	145	25	85
21.2	TRUE	Empty	Uncharacterized protein OS=Macaca mulatta OX=9544 PE=4 SV=1	A0A1D5Q047		53 kDa	TRUE	unknown	0	9	0	22	0	18	1	22	0	23	0	22	0	13	0	33	1	23	1	10
21.3	TRUE	Empty	Stress induced phosphoprotein 1 OS=Macaca mulatta OX=9544 GN=STIP1 PE=4 SV=1	A0A1D5QWM6	STIP1	60 kDa	TRUE	unknown	0	0	0	0	0	0	0	0	0	0	0	0	0	0	0	0	0	0	0	0
22	TRUE	Empty	Cluster of Beta-synuclein OS=Macaca mulatta OX=9544 GN=SNCB PE=2 SV=1 (F7H5X2)	F7H5X2 [2]	SNCB	14 kDa	TRUE	unknown	44	110	46	187	37	192	33	211	13	156	17	144	30	211	38	162	36	174	60	127
22.1	TRUE	Empty	Beta-synuclein OS=Macaca mulatta OX=9544 GN=SNCB PE=2 SV=1	F7H5X2	SNCB	14 kDa	TRUE	unknown	44	110	46	187	37	192	33	211	13	156	17	144	30	210	38	162	36	174	60	127
22.2	TRUE	Empty	Beta-synuclein OS=Macaca mulatta OX=9544 GN=SNCB PE=3 SV=2	F7H5W4	SNCB	13 kDa	TRUE	unknown	25	48	31	143	17	135	13	148	5	106	10	98	9	140	17	109	19	114	34	77
23	TRUE	Empty	Cluster of Spectrin alpha, non-erythrocytic 1 OS=Macaca mulatta OX=9544 GN=SPTAN1 PE=4 SV=1 (A0A1D5QAI4)	A0A1D5QAI4 [2]	SPTAN1	283 kDa	TRUE	unknown	4	55	4	122	4	92	6	115	5	128	4	139	1	98	6	113	12	144	12	133
23.1	TRUE	Empty	Spectrin alpha, non-erythrocytic 1 OS=Macaca mulatta OX=9544 GN=SPTAN1 PE=4 SV=1	A0A1D5QAI4	SPTAN1	283 kDa	TRUE	unknown	4	53	4	121	4	91	6	114	5	125	4	137	1	95	6	109	12	142	12	131
23.2	TRUE	Empty	Spectrin alpha, non-erythrocytic 1 OS=Macaca mulatta OX=9544 GN=SPTAN1 PE=4 SV=1	A0A1D5Q1Y7	SPTAN1	279 kDa	TRUE	unknown	4	53	4	118	4	90	6	111	5	125	4	133	1	93	6	111	12	137	12	129
24	TRUE	Empty	Cluster of Triosephosphate isomerase OS=Macaca mulatta OX=9544 GN=TPI1 PE=3 SV=2 (P15426)	P15426 [3]	TPI1	27 kDa	TRUE	unknown	8	96	10	102	4	96	5	126	5	155	9	139	7	142	0	141	10	130	17	86
24.1	TRUE	Empty	Triosephosphate isomerase OS=Macaca mulatta OX=9544 GN=TPI1 PE=3 SV=2	P15426	TPI1	27 kDa	TRUE	unknown	8	96	10	102	4	96	5	126	5	155	9	139	7	142	0	141	10	130	17	86
24.2	TRUE	Empty	Triosephosphate isomerase OS=Macaca mulatta OX=9544 PE=3 SV=1	A0A1D5RDK5		29 kDa	TRUE	unknown	0	23	2	29	0	28	0	35	0	48	0	44	0	42	0	49	0	40	5	24
24.3	TRUE	Empty	Triosephosphate isomerase OS=Macaca mulatta OX=9544 PE=3 SV=1	A0A1D5Q556		16 kDa	TRUE	unknown	0	5	0	0	0	0	0	0	0	0	0	0	0	0	0	0	0	0	0	0
25	TRUE	Empty	Ubiquitin carboxyl-terminal hydrolase OS=Macaca mulatta OX=9544 GN=UCHL1 PE=2 SV=1	A0A1D5RBB0	UCHL1	25 kDa	TRUE	unknown	13	87	22	120	31	144	34	166	22	117	16	138	10	133	16	165	37	129	38	135
26	TRUE	Empty	Ermin OS=Macaca mulatta OX=9544 GN=ERMN PE=4 SV=1	A0A1D5Q5I2	ERMN	33 kDa		unknown	12	22	16	34	9	27	31	35	74	116	109	133	6	52	31	59	5	13	16	20
27	TRUE	Empty	Cluster of Globin A1 OS=Macaca mulatta OX=9544 GN=HBB PE=2 SV=1 (F7AV81)	F7AV81 [4]	HBB	16 kDa	TRUE	unknown	13	75	12	106	18	190	31	202	7	137	15	130	6	95	5	93	46	229	60	158
27.1	TRUE	Empty	Globin A1 OS=Macaca mulatta OX=9544 GN=HBB PE=2 SV=1	F7AV81	HBB	16 kDa	TRUE	unknown	13	75	12	106	18	190	31	202	7	137	15	130	6	95	5	93	46	229	60	158
27.2	TRUE	Empty	Uncharacterized protein OS=Macaca mulatta OX=9544 GN=LOC715607 PE=3 SV=2	F7APQ4	LOC715607	15 kDa	TRUE	unknown	0	20	1	26	4	47	9	0	0	38	0	34	0	0	0	0	9	45	15	38
27.3	TRUE	Empty	Gamma-globin OS=Macaca mulatta OX=9544 GN=LOC715607 PE=3 SV=1	Q03903	LOC715607	16 kDa	TRUE	unknown	0	0	0	0	0	0	0	0	0	0	0	0	0	0	0	0	0	0	0	0
27.4	TRUE	Empty	Hemoglobin subunit epsilon OS=Macaca mulatta OX=9544 GN=HBE1 PE=2 SV=3	Q28507	HBE1	16 kDa	TRUE	unknown	0	6	0	0	0	0	0	0	0	0	0	0	0	0	0	0	0	0	0	23
28	TRUE	Empty	Cluster of Breast carcinoma amplified sequence 1 OS=Macaca mulatta OX=9544 GN=BCAS1 PE=4 SV=1 (A0A1D5QUA0)	A0A1D5QUA0 [3]	BCAS1	67 kDa	TRUE	unknown	8	35	22	29	16	41	20	46	83	144	79	126	15	55	22	53	2	26	2	24
28.1	TRUE	Empty	Breast carcinoma amplified sequence 1 OS=Macaca mulatta OX=9544 GN=BCAS1 PE=4 SV=2	F7GNU8	BCAS1	51 kDa	TRUE	unknown	6	35	21	28	14	41	20	45	75	141	73	123	14	55	22	52	2	26	2	24
28.2	TRUE	Empty	Breast carcinoma amplified sequence 1 OS=Macaca mulatta OX=9544 GN=BCAS1 PE=4 SV=1	A0A1D5QUA0	BCAS1	67 kDa	TRUE	unknown	7	34	21	28	16	40	20	46	82	139	77	122	14	55	22	52	2	26	2	23
28.3	TRUE	Empty	Breast carcinoma amplified sequence 1 OS=Macaca mulatta OX=9544 GN=BCAS1 PE=4 SV=2	F7GPC5	BCAS1	54 kDa	TRUE	unknown	4	25	14	19	6	28	12	35	23	99	33	89	7	40	11	39	0	18	1	14
29	TRUE	Empty	Cluster of Cofilin-1 OS=Macaca mulatta OX=9544 GN=CFL1 PE=2 SV=1 (I0FG05)	I0FG05 [2]	CFL1	19 kDa	TRUE	unknown	21	46	11	88	24	84	15	111	25	142	15	124	23	148	10	142	25	100	13	71
29.1	TRUE	Empty	Cofilin-1 OS=Macaca mulatta OX=9544 GN=CFL1 PE=2 SV=1	I0FG05	CFL1	19 kDa	TRUE	unknown	21	46	11	88	24	84	15	111	25	142	15	124	23	148	10	142	25	100	13	71
29.2	TRUE	Empty	Cofilin 1 OS=Macaca mulatta OX=9544 GN=CFL1 PE=3 SV=1	A0A1D5QNJ4	CFL1	22 kDa	TRUE	unknown	17	37	8	81	20	78	10	107	18	136	5	116	20	143	0	136	22	94	8	66
30	TRUE	Empty	Cluster of Protein kinase C and casein kinase substrate in neurons 1 OS=Macaca mulatta OX=9544 GN=PACSIN1 PE=2 SV=1 (G7MRS0)	G7MRS0 [3]	PACSIN1	51 kDa	TRUE	unknown	87	96	78	121	143	200	115	178	83	172	74	122	106	256	145	189	120	213	99	119
30.1	TRUE	Empty	Protein kinase C and casein kinase substrate in neurons 1 OS=Macaca mulatta OX=9544 GN=PACSIN1 PE=2 SV=1	G7MRS0	PACSIN1	51 kDa	TRUE	unknown	87	96	78	121	143	198	115	178	83	172	74	121	106	256	145	189	120	212	99	119
30.2	TRUE	Empty	Protein kinase C and casein kinase substrate in neurons 2 OS=Macaca mulatta OX=9544 GN=PACSIN2 PE=2 SV=1	G7N443 (+1)	PACSIN2	56 kDa	TRUE	unknown	0	1	0	3	2	6	0	13	0	7	0	7	0	18	0	10	1	13	1	2
31	TRUE	Empty	A-kinase anchor protein 12 isoform 2 OS=Macaca mulatta OX=9544 GN=AKAP12 PE=4 SV=2	F7FKM0	AKAP12	191 kDa	TRUE	unknown	130	63	195	112	161	100	199	132	124	115	184	122	101	132	144	158	135	111	158	111
32	TRUE	Empty	Cluster of Alpha-synuclein OS=Macaca mulatta OX=9544 GN=SNCA PE=3 SV=1 (P61143)	P61143 [2]	SNCA	14 kDa	TRUE	unknown	85	153	64	136	130	164	65	156	33	113	35	114	75	185	70	149	147	197	113	193
32.1	TRUE	Empty	Alpha-synuclein OS=Macaca mulatta OX=9544 GN=SNCA PE=3 SV=1	P61143	SNCA	14 kDa	TRUE	unknown	85	153	64	136	130	164	65	156	33	113	35	114	75	185	70	149	147	197	113	193
32.2	TRUE	Empty	Alpha-synuclein OS=Macaca mulatta OX=9544 GN=SNCA PE=3 SV=2	F7H8L8	SNCA	13 kDa	TRUE	unknown	0	0	0	0	0	0	0	0	0	0	0	0	0	0	0	0	0	0	0	0
33	TRUE	Empty	Reticulon OS=Macaca mulatta OX=9544 GN=RTN4 PE=4 SV=1	F6UZQ6	RTN4	130 kDa		unknown	116	60	153	86	75	82	92	84	76	106	124	107	79	75	115	85	82	128	103	85
34	TRUE	Empty	Cluster of Uncharacterized protein OS=Macaca mulatta OX=9544 PE=4 SV=1 (F7BYT3)	F7BYT3 [3]		30 kDa	TRUE	unknown	3	36	20	63	11	59	10	123	9	81	15	103	2	84	9	79	13	66	19	45
34.1	TRUE	Empty	Uncharacterized protein OS=Macaca mulatta OX=9544 PE=4 SV=1	F7BYT3		30 kDa	TRUE	unknown	3	36	20	63	11	59	10	123	9	81	15	103	2	84	9	79	13	66	19	45
34.2	TRUE	Empty	Uncharacterized protein OS=Macaca mulatta OX=9544 PE=4 SV=1	A0A1D5QFC1		19 kDa	TRUE	unknown	0	0	0	0	0	0	0	0	0	0	0	0	0	0	0	0	0	0	0	0
34.3	TRUE	Empty	Uncharacterized protein OS=Macaca mulatta OX=9544 PE=4 SV=1	A0A1D5RJG2		18 kDa	TRUE	unknown	0	0	0	0	0	0	0	0	0	0	0	0	0	0	0	0	0	0	0	0
35	TRUE	Empty	Synaptopodin OS=Macaca mulatta OX=9544 GN=SYNPO PE=4 SV=1	F6PL92	SYNPO	96 kDa	TRUE	unknown	57	92	86	118	63	143	94	152	43	99	58	98	106	173	126	180	25	144	26	113
36	TRUE	Empty	Neurogranin OS=Macaca mulatta OX=9544 GN=NRGN PE=2 SV=1	F6THG0	NRGN	8 kDa	TRUE	unknown	8	70	8	127	9	113	3	118	5	104	0	98	2	89	6	111	12	118	17	122
37	TRUE	Empty	Microtubule associated protein 6 OS=Macaca mulatta OX=9544 GN=MAP6 PE=4 SV=2	F7D5N3	MAP6	50 kDa		unknown	42	52	61	83	72	90	124	111	53	100	93	95	49	95	134	114	35	119	48	100
38	TRUE	Empty	Cluster of Bridging integrator 1 OS=Macaca mulatta OX=9544 GN=BIN1 PE=4 SV=2 (F6YFB5)	F6YFB5 [6]	BIN1	63 kDa	TRUE	unknown	71	28	100	33	120	49	117	53	156	108	173	92	110	81	95	65	95	54	89	46
38.1	TRUE	Empty	Bridging integrator 1 OS=Macaca mulatta OX=9544 GN=BIN1 PE=4 SV=2	F6YFB5	BIN1	63 kDa	TRUE	unknown	71	28	100	33	120	49	117	53	156	105	173	92	110	81	95	65	95	54	89	46
38.2	TRUE	Empty	Bridging integrator 1 OS=Macaca mulatta OX=9544 GN=BIN1 PE=4 SV=1	A0A1D5Q949	BIN1	58 kDa	TRUE	unknown	46	26	53	33	90	47	91	53	125	100	114	87	78	79	73	63	68	52	62	45
38.3	TRUE	Empty	Bridging integrator 1 OS=Macaca mulatta OX=9544 GN=BIN1 PE=4 SV=1	A0A1D5RB98 (+1)	BIN1	57 kDa	TRUE	unknown	71	26	100	30	120	43	117	49	156	99	173	86	110	76	95	58	95	49	89	43
38.4	TRUE	Empty	Endoplasmic reticulum to nucleus signaling 2 OS=Macaca mulatta OX=9544 GN=ERN2 PE=4 SV=1	A0A1D5QAN0_MACMU-DECOY (+1)		?	TRUE	unknown	0	0	0	0	0	0	0	0	0	0	0	0	0	0	0	0	0	0	0	0
39	TRUE	Empty	Cluster of Acyl-CoA-binding protein isoform 3 OS=Macaca mulatta OX=9544 GN=DBI PE=2 SV=1 (A0A1D5QD17)	A0A1D5QD17 [5]	DBI	10 kDa	TRUE	unknown	7	32	6	51	4	98	7	78	3	140	11	91	3	120	10	83	9	97	10	38
39.1	TRUE	Empty	Acyl-CoA-binding protein isoform 3 OS=Macaca mulatta OX=9544 GN=DBI PE=2 SV=1	A0A1D5QD17	DBI	10 kDa	TRUE	unknown	7	32	6	51	4	98	7	78	3	140	11	91	3	120	10	83	9	97	10	38
39.2	TRUE	Empty	SWI/SNF complex subunit SMARCC2 isoform a OS=Macaca mulatta OX=9544 GN=SMARCC2 PE=2 SV=1	H9YVZ0_MACMU-DECOY		?	TRUE	unknown	0	0	0	0	0	0	0	0	0	0	0	0	0	0	0	0	0	0	0	0
39.3	TRUE	Empty	Diazepam binding inhibitor, acyl-CoA binding protein OS=Macaca mulatta OX=9544 GN=DBI PE=4 SV=2	F6TS20	DBI	16 kDa	TRUE	unknown	0	0	0	0	0	0	0	0	0	0	0	0	0	0	0	0	0	0	0	0
39.4	TRUE	Empty	Diazepam binding inhibitor, acyl-CoA binding protein (Fragment) OS=Macaca mulatta OX=9544 GN=DBI PE=4 SV=1	Q3I226	DBI	12 kDa	TRUE	unknown	0	0	0	0	0	0	0	0	0	0	0	0	0	0	0	0	0	0	0	0
39.5	TRUE	Empty	Dpy-19 like C-mannosyltransferase 1 OS=Macaca mulatta OX=9544 GN=DPY19L1 PE=4 SV=1	A0A1D5Q5I9	DPY19L1	80 kDa	TRUE	unknown	0	0	0	0	0	0	0	0	0	0	0	0	0	0	0	0	0	0	0	0
40	TRUE	Empty	Brain abundant membrane attached signal protein 1 OS=Macaca mulatta OX=9544 GN=BASP1 PE=2 SV=1	H9ERL9	BASP1	23 kDa		unknown	69	74	45	77	92	108	65	108	72	102	37	89	70	120	60	115	140	134	79	122
41	TRUE	Empty	Cluster of Transgelin 3 OS=Macaca mulatta OX=9544 GN=TAGLN3 PE=4 SV=2 (F6YZF4)	F6YZF4 [2]	TAGLN3	30 kDa	TRUE	unknown	5	67	4	63	7	78	9	89	2	86	5	89	7	83	5	89	4	80	5	63
41.1	TRUE	Empty	Transgelin 3 OS=Macaca mulatta OX=9544 GN=TAGLN3 PE=4 SV=2	F6YZF4	TAGLN3	30 kDa	TRUE	unknown	5	57	4	56	7	68	9	79	2	70	5	79	7	75	5	80	4	70	5	53
41.2	TRUE	Empty	Transgelin OS=Macaca mulatta OX=9544 GN=TAGLN3 PE=3 SV=1	A0A1D5Q132	TAGLN3	16 kDa	TRUE	unknown	2	58	3	49	6	59	4	72	2	65	0	68	6	61	5	54	0	56	2	44
42	TRUE	Empty	Cluster of Alpha-internexin OS=Macaca mulatta OX=9544 GN=INA PE=2 SV=1 (F7DY27)	F7DY27 [2]	INA	55 kDa	TRUE	unknown	3	29	5	35	2	45	8	42	14	111	9	89	8	45	9	43	8	39	4	26
42.1	TRUE	Empty	Alpha-internexin OS=Macaca mulatta OX=9544 GN=INA PE=2 SV=1	F7DY27	INA	55 kDa	TRUE	unknown	3	29	5	35	2	45	8	41	14	111	9	89	8	45	9	43	8	39	4	26
42.2	TRUE	Empty	Uncharacterized protein OS=Macaca mulatta OX=9544 PE=3 SV=1	A0A1D5R544		48 kDa	TRUE	unknown	0	10	0	0	0	0	0	16	0	34	0	33	0	0	0	0	0	0	0	12
43	TRUE	Empty	Cluster of 10 kDa heat shock protein, mitochondrial OS=Macaca mulatta OX=9544 GN=HSPE1-MOB4 PE=2 SV=1 (F7BG90)	F7BG90 [4]	HSPE1-MOB4	11 kDa	TRUE	unknown	4	77	6	50	6	70	8	61	3	90	22	87	3	82	6	71	12	72	9	56
43.1	TRUE	Empty	10 kDa heat shock protein, mitochondrial OS=Macaca mulatta OX=9544 GN=HSPE1-MOB4 PE=2 SV=1	F7BG90	HSPE1-MOB4	11 kDa	TRUE	unknown	4	77	6	50	6	70	8	61	3	90	22	87	3	82	6	71	12	72	9	56
43.2	TRUE	Empty	Uncharacterized protein OS=Macaca mulatta OX=9544 PE=3 SV=2	F7H0S9		11 kDa	TRUE	unknown	4	59	5	35	5	48	7	41	3	55	22	63	3	52	5	44	11	47	9	42
43.3	TRUE	Empty	Uncharacterized protein OS=Macaca mulatta OX=9544 PE=3 SV=1	A0A1D5QNL2		10 kDa	TRUE	unknown	0	12	0	0	0	23	0	19	0	0	0	21	0	0	0	18	5	0	0	10
43.4	TRUE	Empty	HSPE1-MOB4 readthrough OS=Macaca mulatta OX=9544 GN=HSPE1-MOB4 PE=3 SV=2	F6W5E9	HSPE1-MOB4	30 kDa	TRUE	unknown	0	0	0	0	0	0	0	0	0	0	0	0	0	0	0	0	0	0	0	0
44	TRUE	Empty	Cluster of Tubulin beta chain OS=Macaca mulatta OX=9544 GN=TUBB4B PE=3 SV=1 (A0A1D5QYU3)	A0A1D5QYU3 [15]	TUBB4B	50 kDa	TRUE	unknown	0	58	4	90	2	85	4	107	3	130	5	85	0	130	3	112	6	116	9	71
44.1	TRUE	Empty	Tubulin beta chain OS=Macaca mulatta OX=9544 GN=TUBB4A PE=3 SV=1	A0A1D5QPK0	TUBB4A	50 kDa	TRUE	unknown	0	35	3	63	2	58	1	73	3	95	4	64	0	85	1	74	5	80	6	50
44.2	TRUE	Empty	Tubulin beta chain OS=Macaca mulatta OX=9544 GN=TUBB4B PE=3 SV=1	A0A1D5QYU3	TUBB4B	50 kDa	TRUE	unknown	0	32	4	64	0	59	0	73	0	96	2	64	0	79	0	76	5	83	6	47
44.3	TRUE	Empty	Tubulin beta chain OS=Macaca mulatta OX=9544 GN=TUBB2B PE=3 SV=1	F7HTD6	TUBB2B	50 kDa	TRUE	unknown	0	28	4	64	0	48	0	68	0	82	0	54	0	83	2	77	5	80	7	45
44.4	TRUE	Empty	Tubulin beta chain OS=Macaca mulatta OX=9544 GN=TUBB PE=2 SV=1	P69895	TUBB	50 kDa	TRUE	unknown	0	30	4	57	2	50	2	60	1	76	2	53	0	69	2	64	5	79	7	45
44.5	TRUE	Empty	Tubulin beta chain OS=Macaca mulatta OX=9544 GN=TUBB3 PE=3 SV=1	F6QAX2	TUBB3	50 kDa	TRUE	unknown	0	25	4	52	2	49	2	58	1	74	2	46	0	64	2	58	5	79	6	43
44.6	TRUE	Empty	Uncharacterized protein OS=Macaca mulatta OX=9544 PE=3 SV=1	A0A1D5QRL0		40 kDa	TRUE	unknown	0	9	0	38	2	23	1	38	0	52	0	35	0	50	0	43	4	46	0	28
44.7	TRUE	Empty	Tubulin beta 4A class IVa OS=Macaca mulatta OX=9544 GN=TUBB4A PE=4 SV=1	A0A1D5QE70	TUBB4A	17 kDa	TRUE	unknown	0	0	0	0	0	0	0	0	0	0	0	0	0	0	0	0	0	0	0	0
44.8	TRUE	Empty	Tubulin beta chain OS=Macaca mulatta OX=9544 PE=3 SV=2	F7DIZ0		39 kDa	TRUE	unknown	0	0	0	0	0	10	0	0	0	0	0	0	0	0	0	15	0	13	0	0
44.9	TRUE	Empty	Tubulin beta 2B class IIb OS=Macaca mulatta OX=9544 GN=TUBB2B PE=3 SV=1	A0A1D5QYR5	TUBB2B	24 kDa	TRUE	unknown	0	0	0	6	0	0	0	5	0	3	0	0	0	8	0	9	0	9	0	8
44.1	TRUE	Empty	Uncharacterized protein OS=Macaca mulatta OX=9544 PE=3 SV=2	F7HLH3		42 kDa	TRUE	unknown	0	0	0	0	0	0	0	0	0	0	0	0	0	0	0	0	0	0	0	0
44.11	TRUE	Empty	Tubulin beta chain OS=Macaca mulatta OX=9544 GN=TUBB1 PE=3 SV=1	F6XQ37	TUBB1	50 kDa	TRUE	unknown	0	0	0	0	0	0	0	0	0	0	0	0	0	0	0	0	0	0	0	0
44.12	TRUE	Empty	Tubulin beta chain OS=Macaca mulatta OX=9544 GN=LOC709331 PE=3 SV=2	H9H380	LOC709331	42 kDa	TRUE	unknown	0	0	0	0	0	0	0	0	0	0	0	0	0	0	0	0	0	0	0	0
44.13	TRUE	Empty	Tubulin beta chain OS=Macaca mulatta OX=9544 PE=3 SV=1	A0A1D5RL27 (+2)		41 kDa	TRUE	unknown	0	0	0	0	0	0	0	0	0	0	0	0	0	0	0	0	0	0	0	0
45	TRUE	Empty	Cluster of Cortactin OS=Macaca mulatta OX=9544 GN=CTTN PE=2 SV=1 (F6ZBM4)	F6ZBM4 [4]	CTTN	58 kDa	TRUE	unknown	74	54	64	85	90	113	90	102	68	109	66	84	64	132	91	107	47	107	43	71
45.1	TRUE	Empty	Cortactin OS=Macaca mulatta OX=9544 GN=CTTN PE=2 SV=1	F6ZBM4	CTTN	58 kDa	TRUE	unknown	74	50	63	81	90	108	90	97	68	100	66	79	62	123	91	102	47	101	42	68
45.2	TRUE	Empty	Cortactin OS=Macaca mulatta OX=9544 GN=CTTN PE=4 SV=2	F6ZBN2	CTTN	69 kDa	TRUE	unknown	72	47	62	68	88	94	86	80	68	87	65	67	56	106	88	83	46	93	41	60
45.3	TRUE	Empty	Cortactin OS=Macaca mulatta OX=9544 GN=CTTN PE=4 SV=1	A0A1D5Q8R5	CTTN	26 kDa	TRUE	unknown	66	19	56	39	80	41	81	37	58	34	61	34	52	44	84	44	32	37	36	29
45.4	TRUE	Empty	Cortactin OS=Macaca mulatta OX=9544 GN=CTTN PE=4 SV=1	A0A1D5RDP4	CTTN	28 kDa	TRUE	unknown	0	0	0	0	0	0	0	0	0	0	0	0	0	0	0	0	0	0	0	0
46	TRUE	Empty	Uncharacterized protein OS=Macaca mulatta OX=9544 PE=3 SV=1	A0A1D5RHN0		43 kDa		unknown	116	32	137	81	87	76	108	109	66	110	64	83	46	119	51	82	92	47	95	31
47	TRUE	Empty	Cluster of Histidine triad nucleotide-binding protein 1 OS=Macaca mulatta OX=9544 GN=HINT1 PE=2 SV=1 (F6R248)	F6R248 [3]	HINT1	14 kDa	TRUE	unknown	5	19	23	43	2	30	7	59	0	71	9	83	2	72	8	78	4	25	26	6
47.1	TRUE	Empty	Histidine triad nucleotide-binding protein 1 OS=Macaca mulatta OX=9544 GN=HINT1 PE=2 SV=1	F6R248	HINT1	14 kDa	TRUE	unknown	5	17	23	43	2	30	7	59	0	69	9	82	2	72	8	78	4	25	26	6
47.2	TRUE	Empty	Uncharacterized protein OS=Macaca mulatta OX=9544 GN=HINT1 PE=4 SV=1	A0A1D5R0A3	HINT1	12 kDa	TRUE	unknown	0	4	1	13	0	0	0	0	0	6	2	6	0	4	0	9	0	4	0	0
47.3	TRUE	Empty	Uncharacterized protein OS=Macaca mulatta OX=9544 PE=4 SV=1	A0A1D5RF73		12 kDa	TRUE	unknown	1	4	0	3	2	3	1	0	0	3	0	4	0	3	0	0	1	0	0	0
48	TRUE	Empty	Cluster of Dematin actin binding protein OS=Macaca mulatta OX=9544 GN=EPB49 PE=2 SV=1 (I0FPW8)	I0FPW8 [3]	EPB49	43 kDa	TRUE	unknown	130	38	126	66	170	71	141	79	166	75	125	82	204	93	227	91	128	78	114	61
48.1	TRUE	Empty	Dematin actin binding protein OS=Macaca mulatta OX=9544 GN=DMTN PE=4 SV=2	F6YM86	DMTN	42 kDa	TRUE	unknown	101	32	97	57	137	62	123	69	138	64	89	74	162	85	160	84	110	66	92	51
48.2	TRUE	Empty	Dematin actin binding protein OS=Macaca mulatta OX=9544 GN=EPB49 PE=2 SV=1	I0FPW8	EPB49	43 kDa	TRUE	unknown	104	23	92	48	145	53	120	63	146	50	102	63	145	72	159	72	115	61	98	43
48.3	TRUE	Empty	Dematin actin binding protein OS=Macaca mulatta OX=9544 GN=DMTN PE=4 SV=1	A0A1D5QYB5	DMTN	44 kDa	TRUE	unknown	102	0	91	0	141	0	0	0	145	0	102	0	139	0	0	0	0	0	0	0
49	TRUE	Empty	Cluster of Uncharacterized protein OS=Macaca mulatta OX=9544 GN=PARK7 PE=4 SV=1 (A0A1D5Q5I8)	A0A1D5Q5I8 [5]	PARK7	20 kDa	TRUE	unknown	4	39	0	54	4	43	2	62	1	78	8	79	0	68	3	72	5	67	6	58
49.1	TRUE	Empty	Uncharacterized protein OS=Macaca mulatta OX=9544 GN=PARK7 PE=4 SV=1	A0A1D5Q5I8	PARK7	20 kDa	TRUE	unknown	4	39	0	54	4	43	2	62	1	78	8	79	0	68	3	72	5	67	6	58
49.2	TRUE	Empty	Uncharacterized protein OS=Macaca mulatta OX=9544 GN=PARK7 PE=4 SV=2	F7CMK7	PARK7	18 kDa	TRUE	unknown	3	35	0	48	4	36	2	54	1	66	8	69	0	63	3	64	4	57	6	50
49.3	TRUE	Empty	Uncharacterized protein OS=Macaca mulatta OX=9544 PE=4 SV=1	A0A1D5Q230		18 kDa	TRUE	unknown	3	34	0	40	2	30	1	41	0	54	7	57	0	38	1	46	1	46	4	50
49.4	TRUE	Empty	Uncharacterized protein OS=Macaca mulatta OX=9544 PE=4 SV=1	A0A1D5QN21		17 kDa	TRUE	unknown	0	0	0	0	0	0	0	0	0	0	0	0	0	0	0	0	0	0	0	0
49.5	TRUE	Empty	Uncharacterized protein OS=Macaca mulatta OX=9544 PE=4 SV=1	A0A1D5QK14		18 kDa	TRUE	unknown	0	0	0	0	0	0	0	0	0	0	0	0	0	0	0	0	0	0	0	0
50	TRUE	Empty	Cluster of Uncharacterized protein OS=Macaca mulatta OX=9544 PE=4 SV=1 (A0A1D5QN55)	A0A1D5QN55 [4]		25 kDa	TRUE	unknown	8	13	3	49	8	72	1	76	8	132	7	78	6	128	4	92	9	78	14	22
50.1	TRUE	Empty	Uncharacterized protein OS=Macaca mulatta OX=9544 PE=4 SV=1	A0A1D5QN55		25 kDa	TRUE	unknown	8	13	3	48	8	72	1	74	8	128	7	77	6	118	4	90	9	75	14	20
50.2	TRUE	Empty	Uncharacterized protein OS=Macaca mulatta OX=9544 PE=4 SV=1	A0A1D5QUE6		22 kDa	TRUE	unknown	0	9	0	23	0	28	0	24	0	44	0	24	0	39	0	27	0	33	0	15
50.3	TRUE	Empty	Uncharacterized protein OS=Macaca mulatta OX=9544 PE=4 SV=2	F6W2A6		23 kDa	TRUE	unknown	0	0	0	0	0	0	0	0	0	0	0	0	0	0	0	0	0	0	0	0
50.4	TRUE	Empty	Uncharacterized protein OS=Macaca mulatta OX=9544 PE=4 SV=1	A0A1D5Q450		19 kDa	TRUE	unknown	0	0	0	0	0	0	0	0	0	0	0	0	0	0	0	0	0	0	0	0
51	TRUE	Empty	Cluster of Metallothionein OS=Macaca mulatta OX=9544 GN=LOC100424768 PE=2 SV=2 (F7ECS1)	F7ECS1 [7]	LOC100424768	6 kDa	TRUE	unknown	0	17	0	20	0	24	0	32	0	33	0	73	0	65	0	100	0	16	0	47
51.1	TRUE	Empty	Metallothionein OS=Macaca mulatta OX=9544 GN=LOC100424768 PE=2 SV=2	F7ECS1	LOC100424768	6 kDa	TRUE	unknown	0	16	0	19	0	21	0	32	0	33	0	73	0	64	0	99	0	16	0	46
51.2	TRUE	Empty	Metallothionein OS=Macaca mulatta OX=9544 GN=LOC709712 PE=3 SV=1	A0A1D5QFC8	LOC709712	6 kDa	TRUE	unknown	0	9	0	0	0	15	0	0	0	0	0	56	0	55	0	67	0	0	0	40
51.3	TRUE	Empty	Metallothionein OS=Macaca mulatta OX=9544 GN=LOC709712 PE=3 SV=1	F7D9Z5	LOC709712	6 kDa	TRUE	unknown	0	6	0	5	0	9	0	6	0	10	0	9	0	8	0	8	0	3	0	7
51.4	TRUE	Empty	Metallothionein OS=Macaca mulatta OX=9544 PE=3 SV=1	A0A1D5Q7P2		4 kDa	TRUE	unknown	0	0	0	0	0	2	0	0	0	0	0	0	0	1	0	1	0	0	0	1
51.5	TRUE	Empty	Metallothionein OS=Macaca mulatta OX=9544 PE=3 SV=2	F6QZS0		6 kDa	TRUE	unknown	0	0	0	0	0	0	0	0	0	0	0	0	0	0	0	0	0	0	0	0
51.6	TRUE	Empty	Metallothionein OS=Macaca mulatta OX=9544 PE=3 SV=1	A0A1D5R1T6		4 kDa	TRUE	unknown	0	5	0	6	0	0	0	0	0	0	0	0	0	0	0	0	0	0	0	0
51.7	TRUE	Empty	Metallothionein OS=Macaca mulatta OX=9544 GN=LOC709273 PE=3 SV=1	F6PZV7	LOC709273	6 kDa	TRUE	unknown	0	5	0	0	0	0	0	0	0	0	0	0	0	0	0	0	0	0	0	0
52	TRUE	Empty	Cluster of Uncharacterized protein OS=Macaca mulatta OX=9544 PE=3 SV=1 (A0A1D5QSX2)	A0A1D5QSX2 [10]		20 kDa	TRUE	unknown	6	53	9	58	11	60	11	74	5	73	6	72	6	69	7	65	17	67	20	70
52.1	TRUE	Empty	Uncharacterized protein OS=Macaca mulatta OX=9544 PE=3 SV=1	A0A1D5QSX2		20 kDa	TRUE	unknown	5	42	9	43	11	47	11	59	5	60	5	60	6	55	6	53	13	51	16	56
52.2	TRUE	Empty	Actin gamma 1 OS=Macaca mulatta OX=9544 GN=ACTG1 PE=2 SV=2	F6TII3	ACTG1	42 kDa	TRUE	unknown	4	37	4	42	9	39	7	54	4	49	4	49	4	47	4	47	7	42	10	50
52.3	TRUE	Empty	Actin, alpha 1, skeletal muscle OS=Macaca mulatta OX=9544 GN=ACTA1 PE=3 SV=2	F7HNV4	ACTA1	28 kDa	TRUE	unknown	5	24	0	36	0	36	0	50	0	50	5	49	0	47	5	42	9	39	14	36
52.4	TRUE	Empty	Actin gamma 1 OS=Macaca mulatta OX=9544 GN=ACTG1 PE=3 SV=2	F6TLY8	ACTG1	22 kDa	TRUE	unknown	0	35	0	38	0	38	0	52	0	49	0	49	0	45	0	44	7	40	10	47
52.5	TRUE	Empty	Uncharacterized protein OS=Macaca mulatta OX=9544 PE=3 SV=1	A0A1D5Q1A5		101 kDa	TRUE	unknown	0	9	0	17	0	13	0	29	0	22	0	19	0	26	0	23	0	17	1	15
52.6	TRUE	Empty	Uncharacterized protein OS=Macaca mulatta OX=9544 GN=ACTG2 PE=3 SV=1	F6UA63	ACTG2	42 kDa	TRUE	unknown	5	26	0	0	0	0	0	0	0	0	5	0	0	0	5	0	9	0	14	0
52.7	TRUE	Empty	Uncharacterized protein OS=Macaca mulatta OX=9544 GN=ACTA2 PE=3 SV=2	F6UA54	ACTA2	46 kDa	TRUE	unknown	0	0	0	0	0	0	0	0	0	0	0	0	0	0	0	0	0	0	0	0
52.8	TRUE	Empty	Uncharacterized protein OS=Macaca mulatta OX=9544 PE=3 SV=1	A0A1D5Q690		38 kDa	TRUE	unknown	0	0	0	0	0	0	0	0	0	0	0	0	0	0	0	0	0	0	0	0
52.9	TRUE	Empty	Uncharacterized protein OS=Macaca mulatta OX=9544 PE=3 SV=1	A0A1D5QIG2		39 kDa	TRUE	unknown	0	0	0	10	1	0	0	0	0	0	0	0	0	0	0	0	0	0	3	0
52.1	TRUE	Empty	Uncharacterized protein OS=Macaca mulatta OX=9544 PE=4 SV=1	A0A1D5R975		15 kDa	TRUE	unknown	0	0	0	0	0	0	0	0	0	0	0	0	0	0	0	0	0	0	0	0
53	TRUE	Empty	Cluster of Spectrin beta chain OS=Macaca mulatta OX=9544 GN=SPTBN1 PE=2 SV=1 (I0FIZ4)	I0FIZ4 [5]	SPTBN1	275 kDa	TRUE	unknown	20	46	32	64	28	50	43	68	19	60	23	67	6	51	19	76	50	86	66	77
53.1	TRUE	Empty	Spectrin beta chain OS=Macaca mulatta OX=9544 GN=SPTBN1 PE=2 SV=1	I0FIZ4	SPTBN1	275 kDa	TRUE	unknown	20	46	32	64	28	50	43	68	19	60	23	67	6	51	19	76	50	86	66	77
53.2	TRUE	Empty	Spectrin beta chain OS=Macaca mulatta OX=9544 GN=SPTBN1 PE=3 SV=2	F7FS44	SPTBN1	275 kDa	TRUE	unknown	20	44	32	61	28	47	43	66	19	57	23	63	6	46	19	73	50	84	66	76
53.3	TRUE	Empty	Spectrin beta, non-erythrocytic 1 OS=Macaca mulatta OX=9544 GN=SPTBN1 PE=4 SV=1	A0A1D5R3L1	SPTBN1	80 kDa	TRUE	unknown	15	11	26	14	19	9	34	13	14	14	14	12	6	15	16	13	38	27	51	24
53.4	TRUE	Empty	Spectrin beta chain OS=Macaca mulatta OX=9544 GN=SPTBN1 PE=3 SV=1	A0A1D5Q9L7	SPTBN1	274 kDa	TRUE	unknown	0	0	0	0	0	0	0	0	0	0	0	0	0	0	0	0	0	0	0	0
53.5	TRUE	Empty	Spectrin beta, non-erythrocytic 1 OS=Macaca mulatta OX=9544 GN=SPTBN1 PE=4 SV=1	A0A1D5QIJ1	SPTBN1	25 kDa	TRUE	unknown	0	0	0	0	0	0	0	0	0	0	0	0	0	0	0	0	0	0	0	0
54	TRUE	Empty	Early endosome antigen 1 OS=Macaca mulatta OX=9544 GN=EEA1 PE=4 SV=1	A0A1D5RFK5	EEA1	163 kDa	TRUE	unknown	2	71	7	72	5	85	5	87	1	70	2	67	2	109	3	92	5	95	5	86
55	TRUE	Empty	Cluster of 4.1B OS=Macaca mulatta OX=9544 GN=EPB41L3 PE=2 SV=1 (G7NKD7)	G7NKD7 [4]	EPB41L3	121 kDa	TRUE	unknown	30	25	40	46	22	36	32	28	27	73	48	66	23	65	37	34	58	72	54	45
55.1	TRUE	Empty	4.1B OS=Macaca mulatta OX=9544 GN=EPB41L3 PE=2 SV=1	G7NKD7	EPB41L3	121 kDa	TRUE	unknown	27	24	38	44	22	35	32	27	25	72	48	65	23	64	37	33	55	71	54	41
55.2	TRUE	Empty	Erythrocyte membrane protein band 4.1 like 3 OS=Macaca mulatta OX=9544 PE=4 SV=1	A0A1D5QUZ1		98 kDa	TRUE	unknown	22	22	31	41	15	33	27	24	14	66	39	55	13	57	34	29	43	63	51	38
55.3	TRUE	Empty	Erythrocyte membrane protein band 4.1 like 3 OS=Macaca mulatta OX=9544 PE=4 SV=1	F6R9G6		96 kDa	TRUE	unknown	23	21	22	39	19	31	17	22	23	60	35	54	23	55	31	26	45	60	36	38
55.4	TRUE	Empty	Erythrocyte membrane protein band 4.1 like 3 OS=Macaca mulatta OX=9544 PE=4 SV=1	A0A1D5REV2		97 kDa	TRUE	unknown	0	0	0	0	0	0	0	0	0	0	0	0	0	0	0	0	0	0	0	0
56	TRUE	Empty	Uncharacterized protein OS=Macaca mulatta OX=9544 GN=LOC701661 PE=4 SV=1	F6XV50	LOC701661	14 kDa		unknown	0	38	3	56	6	60	4	59	0	55	2	66	0	56	3	59	6	68	9	60
57	TRUE	Empty	Versican OS=Macaca mulatta OX=9544 GN=VCAN PE=4 SV=2	F7C5T5	VCAN	366 kDa		unknown	0	14	0	14	0	35	0	26	0	94	1	66	0	50	0	43	0	24	0	16
58	TRUE	Empty	Neurofilament light OS=Macaca mulatta OX=9544 GN=NEFL PE=2 SV=1	F7ED68	NEFL	61 kDa	TRUE	unknown	1	11	71	30	0	14	49	20	6	61	89	65	0	24	42	19	1	16	90	46
59	TRUE	Empty	NADH dehydrogenase [ubiquinone] iron-sulfur protein 6, mitochondrial OS=Macaca mulatta OX=9544 GN=NDUFS6 PE=3 SV=1	A0A1D5QTJ0	NDUFS6	14 kDa		unknown	3	36	1	60	3	45	0	70	0	72	0	65	1	75	0	60	2	60	3	49
60	TRUE	Empty	Cluster of Heat shock protein family A (Hsp70) member 9 OS=Macaca mulatta OX=9544 GN=HSPA9 PE=3 SV=1 (F6TLV2)	F6TLV2 [2]	HSPA9	74 kDa	TRUE	unknown	5	21	6	40	3	41	0	48	5	51	2	65	5	34	0	40	11	38	3	35
60.1	TRUE	Empty	Heat shock protein family A (Hsp70) member 9 OS=Macaca mulatta OX=9544 GN=HSPA9 PE=3 SV=1	F6TLV2	HSPA9	74 kDa	TRUE	unknown	5	21	6	40	3	41	0	48	5	51	2	65	5	34	0	40	11	38	3	35
60.2	TRUE	Empty	Uncharacterized protein OS=Macaca mulatta OX=9544 PE=3 SV=2	F6ZFZ7		34 kDa	TRUE	unknown	0	0	0	0	0	0	0	0	0	0	0	0	0	0	0	0	0	0	0	0
61	TRUE	Empty	Heterogeneous nuclear ribonucleoprotein A2/B1 OS=Macaca mulatta OX=9544 GN=HNRNPA2B1 PE=2 SV=1	I2CYL4	HNRNPA2B1	37 kDa	TRUE	unknown	0	30	6	44	2	44	16	61	0	49	7	64	0	91	8	77	3	66	16	47
62	TRUE	Empty	Clathrin light chain OS=Macaca mulatta OX=9544 GN=CLTB PE=2 SV=1	H9FPR6	CLTB	25 kDa	TRUE	unknown	19	54	19	60	13	66	14	62	9	62	18	62	10	89	17	75	24	79	26	55
63	TRUE	Empty	KH-type splicing regulatory protein OS=Macaca mulatta OX=9544 GN=KHSRP PE=4 SV=2	F7G3Z1	KHSRP	69 kDa	TRUE	unknown	10	38	9	68	14	92	9	75	13	84	3	61	9	92	11	76	14	79	6	52
64	TRUE	Empty	Cluster of Cytochrome b-c1 complex subunit 6 OS=Macaca mulatta OX=9544 GN=UQCRH PE=2 SV=2 (F6Z424)	F6Z424 [3]	UQCRH	11 kDa	TRUE	unknown	7	15	6	43	6	41	10	59	0	82	10	57	5	72	6	63	12	51	22	19
64.1	TRUE	Empty	Cytochrome b-c1 complex subunit 6 OS=Macaca mulatta OX=9544 GN=UQCRH PE=2 SV=2	F6Z424	UQCRH	11 kDa	TRUE	unknown	7	15	6	43	6	41	10	59	0	82	10	57	5	72	6	63	12	51	22	19
64.2	TRUE	Empty	Uncharacterized protein OS=Macaca mulatta OX=9544 PE=4 SV=2	F7D2K1		14 kDa	TRUE	unknown	0	0	0	0	0	0	0	0	0	0	0	0	0	0	6	0	0	0	0	0
64.3	TRUE	Empty	Cytochrome b-c1 complex subunit 6 OS=Macaca mulatta OX=9544 GN=EGK_07378 PE=3 SV=2	F7HU11	EGK_07378	11 kDa	TRUE	unknown	0	0	0	0	0	0	0	0	0	0	0	0	0	0	0	0	0	0	0	0
65	TRUE	Empty	Nucleolin OS=Macaca mulatta OX=9544 GN=NCL PE=4 SV=1	H9H3Z4	NCL	77 kDa		unknown	44	39	40	46	65	52	51	50	52	88	62	55	37	79	51	67	68	57	57	46
66	TRUE	Empty	Uncharacterized protein OS=Macaca mulatta OX=9544 GN=KIAA1107 PE=4 SV=2	F7EVT9	KIAA1107	156 kDa		unknown	30	49	31	53	45	53	47	59	21	67	19	55	29	71	35	70	35	59	46	52
67	TRUE	Empty	Cluster of Drebrin like OS=Macaca mulatta OX=9544 GN=DBNL PE=4 SV=1 (A0A1D5QI72)	A0A1D5QI72 [4]	DBNL	43 kDa	TRUE	unknown	14	49	17	55	9	75	5	70	15	57	14	54	32	80	29	77	14	67	24	60
67.1	TRUE	Empty	Drebrin like OS=Macaca mulatta OX=9544 GN=DBNL PE=4 SV=1	A0A1D5QI72	DBNL	43 kDa	TRUE	unknown	9	39	13	41	5	60	5	52	8	45	12	44	22	61	25	67	12	56	23	44
67.2	TRUE	Empty	Drebrin like OS=Macaca mulatta OX=9544 GN=DBNL PE=4 SV=1	A0A1D5R1M8	DBNL	48 kDa	TRUE	unknown	12	35	9	45	7	54	3	55	10	41	6	43	23	56	23	60	6	51	10	49
67.3	TRUE	Empty	Drebrin like OS=Macaca mulatta OX=9544 GN=DBNL PE=4 SV=1	A0A1D5QWS7	DBNL	38 kDa	TRUE	unknown	0	0	0	0	0	0	0	0	0	0	0	0	0	0	0	0	0	0	0	0
67.4	TRUE	Empty	MISP family member 3 OS=Macaca mulatta OX=9544 GN=MISP3 PE=4 SV=1	A0A1D5QY63_MACMU-DECOY		?	TRUE	unknown	0	0	0	0	0	0	0	0	0	0	0	0	0	0	0	0	0	0	0	0
68	TRUE	Empty	Cytochrome c oxidase subunit 5A, mitochondrial OS=Macaca mulatta OX=9544 GN=COX5A PE=2 SV=1	Q53CF8	COX5A	17 kDa	TRUE	unknown	5	43	5	46	4	58	2	50	4	78	4	54	5	82	4	64	5	54	7	36
69	TRUE	Empty	Cluster of Hepatoma-derived growth factor OS=Macaca mulatta OX=9544 GN=HDGF PE=2 SV=1 (H9EWD6)	H9EWD6 [2]	HDGF	27 kDa	TRUE	unknown	64	15	55	38	75	37	72	43	56	51	69	53	55	64	56	55	70	29	66	31
69.1	TRUE	Empty	Hepatoma-derived growth factor OS=Macaca mulatta OX=9544 GN=HDGF PE=2 SV=1	H9EWD6	HDGF	27 kDa	TRUE	unknown	64	15	55	38	75	37	72	43	56	51	69	53	55	64	56	55	70	29	66	31
69.2	TRUE	Empty	Hepatoma-derived growth factor OS=Macaca mulatta OX=9544 GN=HDGF PE=4 SV=1	A0A1D5RA63	HDGF	25 kDa	TRUE	unknown	0	0	0	0	0	0	0	0	0	0	0	0	0	0	0	0	0	0	0	0
70	TRUE	Empty	Peptidyl-prolyl cis-trans isomerase OS=Macaca mulatta OX=9544 GN=PIN1 PE=4 SV=1	A0A1D5QLI6 (+1)	PIN1	16 kDa		unknown	14	36	12	46	4	59	16	53	7	67	14	53	6	83	14	57	10	64	21	40
71	TRUE	Empty	Cluster of Calpastatin OS=Macaca mulatta OX=9544 GN=CAST PE=4 SV=2 (F7C6I9)	F7C6I9 [7]	CAST	82 kDa	TRUE	unknown	2	19	8	32	0	36	4	45	2	54	3	53	1	54	1	54	1	33	2	30
71.1	TRUE	Empty	Calpastatin OS=Macaca mulatta OX=9544 GN=CAST PE=4 SV=2	F7C6G7	CAST	81 kDa	TRUE	unknown	2	19	8	32	0	36	4	45	2	54	3	53	1	54	1	53	1	33	2	30
71.2	TRUE	Empty	Calpastatin OS=Macaca mulatta OX=9544 GN=CAST PE=4 SV=1	A0A1D5QBH0	CAST	77 kDa	TRUE	unknown	2	19	7	32	0	36	4	44	2	53	2	53	1	50	1	52	1	32	2	30
71.3	TRUE	Empty	Calpastatin OS=Macaca mulatta OX=9544 GN=CAST PE=4 SV=2	F7C6I9	CAST	82 kDa	TRUE	unknown	2	19	7	32	0	36	4	45	2	54	2	53	1	53	1	54	1	33	2	30
71.4	TRUE	Empty	Calpastatin OS=Macaca mulatta OX=9544 GN=CAST PE=4 SV=2	F7C6H4	CAST	83 kDa	TRUE	unknown	2	19	7	27	0	32	0	39	0	47	1	43	0	47	0	47	1	32	2	25
71.5	TRUE	Empty	Calpastatin OS=Macaca mulatta OX=9544 GN=CAST PE=4 SV=2	F7C6S8	CAST	86 kDa	TRUE	unknown	0	0	0	0	0	0	0	0	0	0	0	0	0	0	0	0	0	0	0	0
71.6	TRUE	Empty	Calpastatin OS=Macaca mulatta OX=9544 GN=CAST PE=4 SV=2	F7C6J7	CAST	69 kDa	TRUE	unknown	0	0	0	0	0	0	0	0	0	0	0	0	0	0	0	0	0	0	0	0
71.7	TRUE	Empty	Calpastatin OS=Macaca mulatta OX=9544 GN=CAST PE=4 SV=1	F7C6R5	CAST	47 kDa	TRUE	unknown	0	0	0	0	0	0	0	0	0	0	0	0	0	0	0	30	0	0	0	0
72	TRUE	Empty	Cluster of Uncharacterized protein OS=Macaca mulatta OX=9544 GN=LOC702864 PE=4 SV=1 (A0A1D5RIM1)	A0A1D5RIM1 [2]	LOC702864	12 kDa	TRUE	unknown	26	27	13	31	34	35	24	30	39	59	20	53	23	44	16	34	26	31	20	26
72.1	TRUE	Empty	Uncharacterized protein OS=Macaca mulatta OX=9544 GN=LOC702864 PE=4 SV=1	A0A1D5RIM1	LOC702864	12 kDa	TRUE	unknown	26	27	13	31	34	35	24	30	39	59	20	53	23	44	16	34	26	30	20	26
72.2	TRUE	Empty	Uncharacterized protein OS=Macaca mulatta OX=9544 GN=LOC694887 PE=4 SV=2	F7B4W4	LOC694887	12 kDa	TRUE	unknown	4	18	4	24	3	17	2	21	1	26	7	35	0	16	0	20	5	14	5	16
73	TRUE	Empty	Cluster of LIM and SH3 domain protein 1 OS=Macaca mulatta OX=9544 GN=LASP1 PE=2 SV=1 (F7CPT5)	F7CPT5 [2]	LASP1	30 kDa	TRUE	unknown	1	42	7	41	1	53	2	60	2	56	2	52	2	87	4	54	6	53	6	52
73.1	TRUE	Empty	LIM and SH3 domain protein 1 OS=Macaca mulatta OX=9544 GN=LASP1 PE=2 SV=1	F7CPT5	LASP1	30 kDa	TRUE	unknown	1	42	7	41	1	53	2	60	2	56	2	52	2	87	4	54	6	53	6	52
73.2	TRUE	Empty	LIM and SH3 protein 1 OS=Macaca mulatta OX=9544 GN=LASP1 PE=4 SV=1	A0A1D5QWT2	LASP1	23 kDa	TRUE	unknown	0	0	0	0	0	0	0	0	0	0	0	0	0	0	0	0	0	0	0	0
74	TRUE	Empty	Cluster of VGF nerve growth factor inducible OS=Macaca mulatta OX=9544 GN=VGF PE=4 SV=1 (A0A1D5R9W4)	A0A1D5R9W4 [2]	VGF	67 kDa	TRUE	unknown	9	30	9	34	13	50	13	58	13	63	9	52	11	63	6	56	11	48	16	49
74.1	TRUE	Empty	VGF nerve growth factor inducible OS=Macaca mulatta OX=9544 GN=VGF PE=4 SV=1	A0A1D5R9W4	VGF	67 kDa	TRUE	unknown	9	30	9	34	13	50	13	58	13	63	9	52	11	63	6	56	11	48	16	49
74.2	TRUE	Empty	VGF nerve growth factor inducible OS=Macaca mulatta OX=9544 GN=VGF PE=4 SV=2	F6QHR1	VGF	47 kDa	TRUE	unknown	0	0	0	0	0	0	0	0	0	0	0	0	0	0	0	0	0	0	0	0
75	TRUE	Empty	Na(+)/H(+) exchange regulatory cofactor NHE-RF OS=Macaca mulatta OX=9544 GN=SLC9A3R1 PE=2 SV=1	F6TPX1	SLC9A3R1	39 kDa	TRUE	unknown	12	28	13	39	23	41	20	50	11	40	26	50	5	54	17	44	10	43	15	37
76	TRUE	Empty	Cluster of Uncharacterized protein OS=Macaca mulatta OX=9544 PE=4 SV=1 (F6TD15)	F6TD15 [6]		10 kDa	TRUE	unknown	48	3	33	22	80	42	35	53	127	102	28	49	52	82	36	42	95	45	48	11
76.1	TRUE	Empty	Uncharacterized protein OS=Macaca mulatta OX=9544 PE=4 SV=1	F6TD15		10 kDa	TRUE	unknown	48	3	32	22	80	39	35	50	126	92	28	49	52	72	36	39	93	43	48	11
76.2	TRUE	Empty	Uncharacterized protein OS=Macaca mulatta OX=9544 PE=4 SV=1	F6UGV3		9 kDa	TRUE	unknown	0	0	2	18	0	20	0	37	0	43	0	34	0	30	0	25	0	31	14	4
76.3	TRUE	Empty	Uncharacterized protein OS=Macaca mulatta OX=9544 PE=4 SV=1	A0A1D5RDQ2		9 kDa	TRUE	unknown	1	1	2	17	2	23	0	32	5	43	1	27	1	32	0	20	2	29	7	4
76.4	TRUE	Empty	Uncharacterized protein OS=Macaca mulatta OX=9544 PE=4 SV=1	F6ZJS1		9 kDa	TRUE	unknown	48	3	31	5	80	22	35	21	126	66	28	22	52	58	36	23	93	16	41	7
76.5	TRUE	Empty	Uncharacterized protein OS=Macaca mulatta OX=9544 PE=4 SV=1	A0A1D5QVY9		9 kDa	TRUE	unknown	0	0	0	1	4	7	0	5	3	20	0	7	0	17	0	7	1	6	7	0
76.6	TRUE	Empty	Uncharacterized protein OS=Macaca mulatta OX=9544 PE=4 SV=1	A0A1D5RD58		10 kDa	TRUE	unknown	0	0	0	0	0	0	0	0	0	0	0	0	0	0	0	0	0	0	0	0
77	TRUE	Empty	Drebrin 1 OS=Macaca mulatta OX=9544 GN=DBN1 PE=4 SV=2	F6WFH5	DBN1	76 kDa	TRUE	unknown	39	42	41	61	40	83	48	75	21	68	26	49	32	65	37	55	30	80	25	67
78	TRUE	Empty	Cluster of Paralemmin OS=Macaca mulatta OX=9544 GN=PALM PE=4 SV=1 (A0A1D5Q535)	A0A1D5Q535 [3]	PALM	41 kDa	TRUE	unknown	50	41	86	51	64	51	75	62	58	50	65	47	139	86	139	83	23	118	35	87
78.1	TRUE	Empty	Paralemmin OS=Macaca mulatta OX=9544 GN=PALM PE=4 SV=1	A0A1D5Q535	PALM	41 kDa	TRUE	unknown	50	41	86	51	64	50	75	62	58	49	65	47	139	78	139	81	23	97	35	87
78.2	TRUE	Empty	Paralemmin OS=Macaca mulatta OX=9544 GN=PALM PE=4 SV=1	A0A1D5RAP9	PALM	33 kDa	TRUE	unknown	48	38	83	43	61	38	73	53	58	35	64	38	136	64	138	69	19	77	29	76
78.3	TRUE	Empty	Paralemmin OS=Macaca mulatta OX=9544 GN=PALM PE=4 SV=1	A0A1D5QKY6	PALM	21 kDa	TRUE	unknown	18	9	29	16	19	13	39	27	13	10	22	15	27	23	39	31	10	40	24	35
79	TRUE	Empty	Metallothionein OS=Macaca mulatta OX=9544 PE=3 SV=2	F6PZU5		8 kDa	TRUE	unknown	5	16	6	15	5	24	6	34	8	61	4	47	5	71	8	56	7	29	10	35
80	TRUE	Empty	Cluster of Protein phosphatase 1 regulatory inhibitor subunit 1B OS=Macaca mulatta OX=9544 GN=PPP1R1B PE=2 SV=1 (F7CTZ0)	F7CTZ0 [2]	PPP1R1B	23 kDa	TRUE	unknown	28	8	57	46	61	21	83	50	32	31	77	46	42	60	102	59	16	33	34	22
80.1	TRUE	Empty	Protein phosphatase 1 regulatory inhibitor subunit 1B OS=Macaca mulatta OX=9544 GN=PPP1R1B PE=2 SV=1	F7CTZ0	PPP1R1B	23 kDa	TRUE	unknown	28	8	57	46	61	20	83	50	32	30	77	46	42	59	102	59	16	33	34	22
80.2	TRUE	Empty	Protein phosphatase 1 regulatory inhibitor subunit 1B OS=Macaca mulatta OX=9544 GN=PPP1R1B PE=4 SV=2	F7HE42	PPP1R1B	19 kDa	TRUE	unknown	18	8	52	32	45	17	71	39	23	24	69	41	27	35	79	42	16	16	33	20
81	TRUE	Empty	14 kDa phosphohistidine phosphatase isoform 3 OS=Macaca mulatta OX=9544 GN=PHPT1 PE=2 SV=1	H9ER03	PHPT1	14 kDa		unknown	1	12	2	41	5	23	1	47	3	27	1	46	0	45	1	34	5	31	4	17
82	TRUE	Empty	Phosphoprotein enriched in astrocytes 15 OS=Macaca mulatta OX=9544 GN=PEA15 PE=4 SV=1	G7ME67	PEA15	17 kDa		unknown	64	17	50	39	81	33	59	48	119	45	56	45	89	62	97	57	37	40	30	16
83	TRUE	Empty	Uncharacterized protein OS=Macaca mulatta OX=9544 PE=3 SV=2	F7H4X8		13 kDa	TRUE	unknown	8	43	4	31	16	57	10	43	7	45	5	45	8	41	5	34	14	41	14	47
84	TRUE	Empty	Cluster of Transcription elongation factor A like 5 OS=Macaca mulatta OX=9544 GN=TCEAL5 PE=4 SV=1 (F6XD25)	F6XD25 [2]	TCEAL5	23 kDa	TRUE	unknown	46	15	66	31	72	37	94	51	37	44	86	44	35	66	80	59	51	49	78	35
84.1	TRUE	Empty	Transcription elongation factor A like 5 OS=Macaca mulatta OX=9544 GN=TCEAL5 PE=4 SV=1	F6XD25	TCEAL5	23 kDa	TRUE	unknown	46	15	66	31	72	37	94	51	37	44	86	44	35	66	80	59	51	49	78	35
84.2	TRUE	Empty	Transcription elongation factor A like 5 OS=Macaca mulatta OX=9544 GN=TCEAL5 PE=4 SV=1	A0A1D5Q818	TCEAL5	23 kDa	TRUE	unknown	0	0	0	0	0	0	0	0	0	0	0	0	0	0	0	0	0	0	0	0
85	TRUE	Empty	Cluster of Uncharacterized protein OS=Macaca mulatta OX=9544 GN=TCEAL3 PE=4 SV=1 (F7E6X9)	F7E6X9 [2]	TCEAL3	22 kDa	TRUE	unknown	46	17	77	32	53	34	84	38	38	44	69	44	35	63	60	58	66	38	86	28
85.1	TRUE	Empty	Uncharacterized protein OS=Macaca mulatta OX=9544 GN=TCEAL3 PE=4 SV=1	F7E6X9	TCEAL3	22 kDa	TRUE	unknown	46	17	77	32	53	34	84	38	38	44	69	44	35	63	60	58	66	38	86	28
85.2	TRUE	Empty	Uncharacterized protein OS=Macaca mulatta OX=9544 GN=TCEAL3 PE=4 SV=1	A0A1D5Q6N8	TCEAL3	22 kDa	TRUE	unknown	0	0	0	0	0	0	0	0	0	0	0	0	0	0	0	0	0	0	0	0
86	TRUE	Empty	Cluster of PC4 and SFRS1 interacting protein 1 OS=Macaca mulatta OX=9544 GN=PSIP1 PE=4 SV=2 (F6W6Z6)	F6W6Z6 [2]	PSIP1	37 kDa	TRUE	unknown	19	11	40	30	41	33	55	40	29	41	31	44	29	65	56	60	71	37	58	23
86.1	TRUE	Empty	PC4 and SFRS1 interacting protein 1 OS=Macaca mulatta OX=9544 GN=PSIP1 PE=4 SV=2	F6W6Z6	PSIP1	37 kDa	TRUE	unknown	19	11	40	30	41	33	55	40	29	41	31	44	29	65	56	60	71	37	58	23
86.2	TRUE	Empty	PC4 and SFRS1 interacting protein 1 OS=Macaca mulatta OX=9544 GN=PSIP1 PE=2 SV=1	H9ETF8	PSIP1	60 kDa	TRUE	unknown	19	11	40	30	41	33	55	40	29	41	31	44	29	64	56	60	71	37	58	23
87	TRUE	Empty	ATP synthase-coupling factor 6, mitochondrial OS=Macaca mulatta OX=9544 GN=ATP5J PE=2 SV=1	A0A1D5QZG5	ATP5J	13 kDa		unknown	2	43	12	38	7	57	15	53	4	49	9	44	1	49	9	46	8	55	15	38
88	TRUE	Empty	Cluster of Acyl-CoA-binding domain-containing protein 7 OS=Macaca mulatta OX=9544 GN=ACBD7 PE=2 SV=1 (A0A1D5QHH2)	A0A1D5QHH2 [2]	ACBD7	10 kDa	TRUE	unknown	1	29	3	45	1	58	3	45	0	81	1	44	0	61	0	42	2	41	2	21
88.1	TRUE	Empty	Acyl-CoA-binding domain-containing protein 7 OS=Macaca mulatta OX=9544 GN=ACBD7 PE=2 SV=1	A0A1D5QHH2	ACBD7	10 kDa	TRUE	unknown	1	29	3	45	1	58	3	45	0	81	1	44	0	61	0	42	2	41	2	21
88.2	TRUE	Empty	Uncharacterized protein OS=Macaca mulatta OX=9544 PE=4 SV=2	F7CHP3		10 kDa	TRUE	unknown	1	25	3	41	0	55	3	42	0	78	1	43	0	58	0	40	2	37	2	17
89	TRUE	Empty	Cluster of Plectin OS=Macaca mulatta OX=9544 GN=PLEC PE=4 SV=2 (F6X5W2)	F6X5W2 [3]	PLEC	524 kDa	TRUE	unknown	1	43	5	44	1	32	2	29	0	58	1	44	1	29	1	26	0	72	0	60
89.1	TRUE	Empty	Plectin OS=Macaca mulatta OX=9544 GN=PLEC PE=4 SV=2	F6X5W2	PLEC	524 kDa	TRUE	unknown	1	43	5	44	1	32	2	29	0	58	1	44	1	29	1	26	0	72	0	60
89.2	TRUE	Empty	Plectin OS=Macaca mulatta OX=9544 GN=PLEC PE=4 SV=2	F7ABM9	PLEC	516 kDa	TRUE	unknown	1	43	5	44	1	32	2	29	0	58	1	44	1	29	1	26	0	72	0	60
89.3	TRUE	Empty	Plectin OS=Macaca mulatta OX=9544 GN=PLEC PE=4 SV=2	F7ABN9	PLEC	516 kDa	TRUE	unknown	1	42	4	41	1	32	1	27	0	50	1	43	0	27	0	23	0	70	0	53
90	TRUE	Empty	Cluster of Hemoglobin alpha chain OS=Macaca mulatta OX=9544 GN=HBA2 PE=2 SV=1 (G7NQC3)	G7NQC3 [4]	HBA2	15 kDa	TRUE	unknown	1	17	0	32	3	65	2	79	0	60	2	43	0	54	0	50	10	53	19	49
90.1	TRUE	Empty	Hemoglobin alpha chain OS=Macaca mulatta OX=9544 GN=HBA2 PE=2 SV=1	G7NQC3	HBA2	15 kDa	TRUE	unknown	1	17	0	31	3	65	2	71	0	54	2	43	0	38	0	40	10	53	19	49
90.2	TRUE	Empty	Hemoglobin subunit alpha OS=Macaca mulatta OX=9544 GN=HBA PE=1 SV=2	P63108	HBA	15 kDa	TRUE	unknown	1	17	0	31	3	57	2	50	0	46	2	42	0	38	0	40	10	48	19	49
90.3	TRUE	Empty	Uncharacterized protein OS=Macaca mulatta OX=9544 PE=3 SV=1	A0A1D5QS41		12 kDa	TRUE	unknown	1	9	0	19	1	40	1	47	0	31	2	28	0	47	0	37	7	36	13	32
90.4	TRUE	Empty	Uncharacterized protein OS=Macaca mulatta OX=9544 PE=3 SV=2	A0A140TAV0		14 kDa	TRUE	unknown	0	0	0	0	0	42	0	49	0	0	0	0	0	49	0	0	8	0	0	0
91	TRUE	Empty	Cluster of Eukaryotic translation initiation factor 4B OS=Macaca mulatta OX=9544 GN=EIF4B PE=4 SV=2 (F6QN28)	F6QN28 [7]	EIF4B	69 kDa	TRUE	unknown	49	23	48	37	56	29	60	40	43	49	56	42	88	65	69	40	40	30	30	35
91.1	TRUE	Empty	Eukaryotic translation initiation factor 4B OS=Macaca mulatta OX=9544 GN=EIF4B PE=4 SV=2	F6QN28	EIF4B	69 kDa	TRUE	unknown	48	23	48	37	56	28	59	38	43	49	55	40	84	64	69	38	40	28	30	35
91.2	TRUE	Empty	Uncharacterized protein OS=Macaca mulatta OX=9544 PE=4 SV=1	A0A1D5QSR4		67 kDa	TRUE	unknown	4	17	7	18	9	14	4	23	4	21	6	19	10	33	5	22	4	15	3	20
91.3	TRUE	Empty	Eukaryotic translation initiation factor 4B OS=Macaca mulatta OX=9544 GN=EIF4B PE=4 SV=2	F7GYU8	EIF4B	19 kDa	TRUE	unknown	0	5	0	6	2	0	0	0	0	6	0	7	0	9	0	0	0	0	0	10
91.4	TRUE	Empty	Uncharacterized protein OS=Macaca mulatta OX=9544 PE=4 SV=1	A0A1D5R0U0		56 kDa	TRUE	unknown	0	4	2	5	2	6	5	8	2	7	4	7	0	11	5	8	0	6	0	8
91.5	TRUE	Empty	Uncharacterized protein OS=Macaca mulatta OX=9544 PE=4 SV=1	A0A1D5RCI6		56 kDa	TRUE	unknown	1	1	2	4	2	2	1	3	0	2	4	4	1	3	3	5	3	3	3	7
91.6	TRUE	Empty	Uncharacterized protein OS=Macaca mulatta OX=9544 PE=4 SV=2	F6VRA3		64 kDa	TRUE	unknown	0	0	0	0	0	0	0	0	0	0	0	0	0	0	0	0	0	0	0	0
91.7	TRUE	Empty	Uncharacterized protein OS=Macaca mulatta OX=9544 PE=4 SV=1	A0A1D5Q3U3		38 kDa	TRUE	unknown	0	0	0	0	0	0	0	0	0	0	0	0	0	0	0	0	0	0	0	0
92	TRUE	Empty	Cluster of Calreticulin precursor OS=Macaca mulatta OX=9544 GN=CALR PE=3 SV=2 (F7FMQ2)	F7FMQ2 [2]	CALR	47 kDa	TRUE	unknown	11	9	11	15	0	30	7	23	4	31	13	42	4	40	8	36	10	33	14	15
92.1	TRUE	Empty	Calreticulin precursor OS=Macaca mulatta OX=9544 GN=CALR PE=3 SV=2	F7FMQ2	CALR	47 kDa	TRUE	unknown	11	9	11	12	0	26	7	20	4	28	12	38	4	34	8	31	10	29	14	15
92.2	TRUE	Empty	Calreticulin precursor OS=Macaca mulatta OX=9544 GN=CALR PE=3 SV=1	A0A1D5QH62	CALR	28 kDa	TRUE	unknown	9	7	6	10	0	23	1	14	4	17	6	29	4	28	5	29	8	23	6	7
93	TRUE	Empty	Cluster of Cytochrome b-c1 complex subunit 7 OS=Macaca mulatta OX=9544 GN=UQCRB PE=3 SV=2 (F7F1P8)	F7F1P8 [6]	UQCRB	14 kDa	TRUE	unknown	11	22	10	28	9	51	12	31	6	61	14	41	9	46	8	37	13	46	14	23
93.1	TRUE	Empty	Cytochrome b-c1 complex subunit 7 OS=Macaca mulatta OX=9544 GN=UQCRB PE=3 SV=2	F7F1P8	UQCRB	14 kDa	TRUE	unknown	10	19	10	28	9	41	12	30	6	56	14	41	6	37	8	37	13	44	14	23
93.2	TRUE	Empty	Ubiquinol-cytochrome c reductase binding protein OS=Macaca mulatta OX=9544 GN=UQCRB PE=4 SV=1	A0A1D5QIS7 (+1)	UQCRB	19 kDa	TRUE	unknown	10	16	10	25	9	37	12	24	6	45	14	34	6	29	8	34	13	39	14	19
93.3	TRUE	Empty	Cytochrome b-c1 complex subunit 7 OS=Macaca mulatta OX=9544 PE=3 SV=1	A0A1D5QQJ6		13 kDa	TRUE	unknown	1	6	0	3	0	14	0	7	1	14	0	7	4	18	0	3	0	7	0	4
93.4	TRUE	Empty	Ubiquinol-cytochrome c reductase binding protein OS=Macaca mulatta OX=9544 GN=UQCRB PE=4 SV=1	A0A1D5Q9H9	UQCRB	9 kDa	TRUE	unknown	0	0	0	0	0	0	0	0	0	0	0	0	0	0	0	0	0	0	0	0
93.5	TRUE	Empty	Cytochrome b-c1 complex subunit 7 OS=Macaca mulatta OX=9544 PE=3 SV=1	A0A1D5RBN5		12 kDa	TRUE	unknown	0	2	0	0	0	0	0	0	0	0	0	0	0	0	0	0	0	0	0	0
94	TRUE	Empty	Cluster of Tubulin polymerization promoting protein family member 3 OS=Macaca mulatta OX=9544 GN=TPPP3 PE=4 SV=1 (F6WYP5)	F6WYP5 [2]	TPPP3	19 kDa	TRUE	unknown	0	14	0	13	0	28	0	31	0	45	0	41	0	32	0	32	0	41	0	27
94.1	TRUE	Empty	Tubulin polymerization promoting protein family member 3 OS=Macaca mulatta OX=9544 GN=TPPP3 PE=4 SV=1	F6WYP5	TPPP3	19 kDa	TRUE	unknown	0	14	0	13	0	28	0	31	0	45	0	41	0	32	0	32	0	41	0	27
94.2	TRUE	Empty	Tubulin polymerization promoting protein family member 2 OS=Macaca mulatta OX=9544 GN=TPPP2 PE=4 SV=1	F7HEP8	TPPP2	18 kDa	TRUE	unknown	0	0	0	0	0	0	0	0	0	0	0	0	0	0	0	0	0	0	0	0
95	TRUE	Empty	Synapsin I OS=Macaca mulatta OX=9544 GN=SYN1 PE=4 SV=2	F6VRW8	SYN1	76 kDa	TRUE	unknown	38	27	40	44	29	52	24	55	26	42	26	40	82	65	93	57	3	85	10	50
96	TRUE	Empty	FUS RNA binding protein OS=Macaca mulatta OX=9544 GN=FUS PE=4 SV=2	F6T5U5 (+1)	FUS	54 kDa	TRUE	unknown	4	23	7	36	11	35	15	30	4	33	4	40	5	37	1	40	16	41	15	31
97	TRUE	Empty	Cluster of Nuclear ubiquitous casein and cyclin-dependent kinases substrate OS=Macaca mulatta OX=9544 GN=NUCKS1 PE=4 SV=2 (F6W502)	F6W502 [2]	NUCKS1	27 kDa	TRUE	unknown	307	20	291	33	306	17	299	22	302	31	329	39	323	39	358	37	308	31	250	33
97.1	TRUE	Empty	Nuclear ubiquitous casein and cyclin-dependent kinases substrate OS=Macaca mulatta OX=9544 GN=NUCKS1 PE=4 SV=2	F6W502	NUCKS1	27 kDa	TRUE	unknown	307	20	278	32	306	17	278	22	301	31	316	38	323	39	341	34	295	28	220	30
97.2	TRUE	Empty	Nuclear ubiquitous casein and cyclin-dependent kinases substrate OS=Macaca mulatta OX=9544 GN=NUCKS1 PE=4 SV=2	F6W4Z5	NUCKS1	27 kDa	TRUE	unknown	250	16	208	27	245	13	236	20	222	27	240	31	267	28	273	29	290	25	241	31
98	TRUE	Empty	Myristoylated alanine rich protein kinase C substrate OS=Macaca mulatta OX=9544 GN=MARCKS PE=4 SV=1	F7EW39	MARCKS	31 kDa	TRUE	unknown	53	16	169	35	91	28	204	45	30	17	104	39	60	28	179	57	73	37	180	60
99	TRUE	Empty	Cluster of Myosin light polypeptide 6 isoform 2 OS=Macaca mulatta OX=9544 GN=MYL6 PE=2 SV=2 (F7HNE5)	F7HNE5 [4]	MYL6	17 kDa	TRUE	unknown	1	26	4	42	2	48	3	41	2	39	0	39	0	43	0	39	0	46	6	35
99.1	TRUE	Empty	Myosin light polypeptide 6 isoform 2 OS=Macaca mulatta OX=9544 GN=MYL6 PE=2 SV=2	F7HNE5	MYL6	17 kDa	TRUE	unknown	1	26	4	42	2	48	3	41	2	39	0	39	0	43	0	39	0	46	6	35
99.2	TRUE	Empty	Uncharacterized protein OS=Macaca mulatta OX=9544 PE=4 SV=2	F7F926		16 kDa	TRUE	unknown	1	20	4	38	2	45	3	36	2	39	0	36	0	39	0	36	0	45	6	31
99.3	TRUE	Empty	Myosin, light polypeptide 6, alkali, smooth muscle and non-muscle OS=Macaca mulatta OX=9544 GN=MYL6 PE=4 SV=2	F7B2C6	MYL6	17 kDa	TRUE	unknown	0	20	4	38	2	45	3	36	0	39	0	36	0	39	0	36	0	45	6	31
99.4	TRUE	Empty	Uncharacterized protein OS=Macaca mulatta OX=9544 PE=4 SV=1	A0A1D5Q1I4		16 kDa	TRUE	unknown	0	0	0	0	0	0	0	0	0	0	0	0	0	0	0	0	0	0	0	0
100	TRUE	Empty	Uncharacterized protein OS=Macaca mulatta OX=9544 GN=TCEAL6 PE=4 SV=1	F6V1R2	TCEAL6	23 kDa	TRUE	unknown	58	12	78	27	83	36	103	51	51	50	86	37	44	54	83	61	55	44	103	21
101	TRUE	Empty	Cluster of Endosulfine alpha OS=Macaca mulatta OX=9544 GN=ENSA PE=3 SV=1 (A0A1D5QWW1)	A0A1D5QWW1 [5]	ENSA	13 kDa	TRUE	unknown	17	15	15	40	32	55	31	51	15	41	14	37	16	52	25	48	19	69	21	33
101.1	TRUE	Empty	Endosulfine alpha OS=Macaca mulatta OX=9544 GN=ENSA PE=3 SV=1	A0A1D5QWW1 (+2)	ENSA	13 kDa	TRUE	unknown	17	15	15	40	32	55	31	51	15	41	14	37	16	52	25	48	19	69	21	33
101.2	TRUE	Empty	Endosulfine alpha OS=Macaca mulatta OX=9544 GN=ENSA PE=4 SV=2	F6PXF4	ENSA	14 kDa	TRUE	unknown	0	0	0	0	0	0	0	0	0	0	0	0	0	0	0	0	0	0	0	0
101.3	TRUE	Empty	Uncharacterized protein OS=Macaca mulatta OX=9544 PE=4 SV=1	A0A1D5QNC1		18 kDa	TRUE	unknown	0	0	0	0	0	0	0	0	0	0	0	0	0	3	0	0	0	0	0	0
102	TRUE	Empty	Uncharacterized protein OS=Macaca mulatta OX=9544 PE=4 SV=1	A0A1D5RL49		26 kDa		unknown	0	25	0	29	0	30	0	38	0	43	0	37	0	45	0	48	0	33	0	23
103	TRUE	Empty	Cluster of Cytochrome c oxidase subunit 6B1 OS=Macaca mulatta OX=9544 GN=COX6B1 PE=3 SV=3 (Q53CG4)	Q53CG4 [2]	COX6B1	10 kDa	TRUE	unknown	1	15	2	33	2	29	2	30	2	37	1	37	1	33	1	29	1	17	2	19
103.1	TRUE	Empty	Cytochrome c oxidase subunit 6B1 OS=Macaca mulatta OX=9544 GN=COX6B1 PE=3 SV=3	Q53CG4	COX6B1	10 kDa	TRUE	unknown	1	15	2	33	2	29	2	30	2	37	1	37	1	33	1	29	1	17	2	19
103.2	TRUE	Empty	Uncharacterized protein OS=Macaca mulatta OX=9544 PE=4 SV=2	F7GCN5		8 kDa	TRUE	unknown	0	0	0	0	0	0	0	0	0	0	0	0	0	0	0	0	0	0	0	0
104	TRUE	Empty	Cluster of Nebulette OS=Macaca mulatta OX=9544 GN=NEBL PE=2 SV=1 (A0A1D5RAK7)	A0A1D5RAK7 [2]	NEBL	31 kDa	TRUE	unknown	2	28	4	38	1	38	3	50	0	44	2	36	3	43	1	46	5	40	1	41
104.1	TRUE	Empty	Nebulette OS=Macaca mulatta OX=9544 GN=NEBL PE=2 SV=1	A0A1D5RAK7	NEBL	31 kDa	TRUE	unknown	2	28	4	38	1	38	3	50	0	44	2	36	3	43	1	46	5	40	1	41
104.2	TRUE	Empty	Nebulette OS=Macaca mulatta OX=9544 GN=NEBL PE=4 SV=2	F7CGV7	NEBL	120 kDa	TRUE	unknown	0	10	4	23	1	15	1	23	0	17	1	17	0	21	0	26	0	21	0	19
105	TRUE	Empty	G protein regulated inducer of neurite outgrowth 1 OS=Macaca mulatta OX=9544 GN=GPRIN1 PE=4 SV=2	F6Z5B6	GPRIN1	103 kDa	TRUE	unknown	24	26	18	39	49	50	45	52	26	22	25	35	43	62	36	51	19	69	24	72
106	TRUE	Empty	Cluster of Tropomodulin 2 OS=Macaca mulatta OX=9544 GN=TMOD2 PE=4 SV=1 (A0A1D5QAZ4)	A0A1D5QAZ4 [2]	TMOD2	39 kDa	TRUE	unknown	1	13	5	22	4	23	0	28	3	26	4	35	1	27	0	28	6	32	3	28
106.1	TRUE	Empty	Tropomodulin 2 OS=Macaca mulatta OX=9544 GN=TMOD2 PE=4 SV=1	A0A1D5QAZ4	TMOD2	39 kDa	TRUE	unknown	1	13	5	22	4	23	0	28	3	26	4	35	1	27	0	28	6	32	3	28
106.2	TRUE	Empty	Tropomodulin 2 OS=Macaca mulatta OX=9544 GN=TMOD2 PE=4 SV=1	A0A1D5RCL2	TMOD2	36 kDa	TRUE	unknown	0	0	0	0	0	0	0	0	0	0	0	0	0	0	0	0	0	0	0	0
107	TRUE	Empty	Peroxiredoxin 5 OS=Macaca mulatta OX=9544 GN=PRDX5 PE=4 SV=2	H9H3L9	PRDX5	17 kDa		unknown	0	16	0	21	0	18	0	31	0	22	0	35	0	17	0	27	0	20	0	11
108	TRUE	Empty	Cluster of Hsc70-interacting protein OS=Macaca mulatta OX=9544 GN=ST13 PE=4 SV=2 (F6T7N7)	F6T7N7 [7]	ST13	40 kDa	TRUE	unknown	3	25	28	22	3	23	24	23	4	42	25	34	2	45	26	30	3	25	24	25
108.1	TRUE	Empty	Hsc70-interacting protein OS=Macaca mulatta OX=9544 GN=ST13 PE=4 SV=2	F6T7N7	ST13	40 kDa	TRUE	unknown	3	25	28	22	3	23	24	23	4	42	25	34	2	45	26	30	3	25	24	25
108.2	TRUE	Empty	Uncharacterized protein OS=Macaca mulatta OX=9544 PE=4 SV=1	A0A1D5RGK6		27 kDa	TRUE	unknown	0	11	0	6	0	8	0	9	0	16	0	12	0	17	1	13	0	9	1	8
108.3	TRUE	Empty	Hsc70-interacting protein OS=Macaca mulatta OX=9544 GN=ST13 PE=4 SV=1	A0A1D5Q5P1	ST13	28 kDa	TRUE	unknown	0	0	0	0	0	0	0	0	0	0	0	0	0	0	0	0	0	0	0	0
108.4	TRUE	Empty	Uncharacterized protein OS=Macaca mulatta OX=9544 PE=4 SV=1	A0A1D5QHP2		18 kDa	TRUE	unknown	1	2	20	0	0	4	16	4	0	12	14	0	0	14	15	2	0	6	13	0
108.5	TRUE	Empty	Uncharacterized protein OS=Macaca mulatta OX=9544 PE=4 SV=1	A0A1D5QQB7		35 kDa	TRUE	unknown	0	0	0	0	0	0	0	0	0	0	0	0	0	0	0	0	0	0	0	0
108.6	TRUE	Empty	Uncharacterized protein OS=Macaca mulatta OX=9544 PE=4 SV=1	A0A1D5QP32		35 kDa	TRUE	unknown	0	0	0	0	0	0	0	0	0	0	0	0	0	0	0	0	0	0	0	0
108.7	TRUE	Empty	Uncharacterized protein OS=Macaca mulatta OX=9544 PE=4 SV=2	F6UCE5		38 kDa	TRUE	unknown	0	0	0	0	0	0	0	0	0	0	0	0	0	0	0	0	0	0	0	0
109	TRUE	Empty	Cluster of 28S ribosomal protein S36, mitochondrial OS=Macaca mulatta OX=9544 GN=MRPS36 PE=2 SV=1 (H9YXX5)	H9YXX5 [3]	MRPS36	11 kDa	TRUE	unknown	1	23	1	21	0	25	1	26	0	34	0	34	0	30	0	29	0	30	1	30
109.1	TRUE	Empty	28S ribosomal protein S36, mitochondrial OS=Macaca mulatta OX=9544 GN=MRPS36 PE=2 SV=1	H9YXX5	MRPS36	11 kDa	TRUE	unknown	1	23	1	21	0	25	1	26	0	34	0	34	0	30	0	29	0	30	1	30
109.2	TRUE	Empty	Uncharacterized protein OS=Macaca mulatta OX=9544 PE=4 SV=1	A0A1D5Q6N0		11 kDa	TRUE	unknown	0	5	0	0	0	0	0	0	0	0	0	0	0	0	0	0	0	0	0	0
109.3	TRUE	Empty	Uncharacterized protein OS=Macaca mulatta OX=9544 PE=4 SV=1	A0A1D5R2T0		10 kDa	TRUE	unknown	0	0	0	0	0	0	0	0	0	0	0	0	0	0	0	0	0	0	0	0
110	TRUE	Empty	Cluster of 60S acidic ribosomal protein P2 OS=Macaca mulatta OX=9544 GN=RPLP2 PE=2 SV=1 (F7BM66)	F7BM66 [3]	RPLP2	12 kDa	TRUE	unknown	48	34	42	35	40	48	49	42	31	46	42	32	31	37	33	37	46	44	44	39
110.1	TRUE	Empty	60S acidic ribosomal protein P2 OS=Macaca mulatta OX=9544 GN=RPLP2 PE=2 SV=1	F7BM66	RPLP2	12 kDa	TRUE	unknown	48	34	42	35	40	48	49	42	31	46	42	32	31	37	33	37	46	44	44	39
110.2	TRUE	Empty	Uncharacterized protein OS=Macaca mulatta OX=9544 PE=3 SV=1	F6QZD2		12 kDa	TRUE	unknown	12	23	7	19	16	30	22	25	14	29	15	19	8	23	12	23	20	26	16	18
110.3	TRUE	Empty	Uncharacterized protein OS=Macaca mulatta OX=9544 PE=3 SV=1	F7EEP2		12 kDa	TRUE	unknown	0	18	0	0	0	0	0	0	0	0	0	0	0	0	0	0	0	0	0	0
111	TRUE	Empty	Cluster of Clathrin light chain OS=Macaca mulatta OX=9544 GN=CLTA PE=3 SV=2 (F6PS94)	F6PS94 [2]	CLTA	24 kDa	TRUE	unknown	6	28	8	26	11	40	7	35	5	45	4	32	8	37	8	41	10	44	14	29
111.1	TRUE	Empty	Clathrin light chain OS=Macaca mulatta OX=9544 GN=CLTA PE=3 SV=2	F6PS94	CLTA	24 kDa	TRUE	unknown	5	26	8	21	11	34	7	32	5	42	3	28	7	34	8	36	10	40	14	25
111.2	TRUE	Empty	Clathrin light chain OS=Macaca mulatta OX=9544 GN=CLTA PE=2 SV=1	H9FPR4	CLTA	26 kDa	TRUE	unknown	3	27	7	24	8	37	5	33	2	41	1	28	5	32	5	37	7	37	11	25
112	TRUE	Empty	Cluster of GRIP1-associated protein 1 OS=Macaca mulatta OX=9544 GN=GRIPAP1 PE=2 SV=1 (G7NR85)	G7NR85 [2]	GRIPAP1	96 kDa	TRUE	unknown	11	39	9	46	0	56	3	55	2	37	10	32	13	61	17	68	0	31	8	26
112.1	TRUE	Empty	GRIP1-associated protein 1 OS=Macaca mulatta OX=9544 GN=GRIPAP1 PE=2 SV=1	G7NR85	GRIPAP1	96 kDa	TRUE	unknown	11	39	9	46	0	56	3	55	2	37	10	32	13	61	17	68	0	31	8	26
112.2	TRUE	Empty	GRIP1 associated protein 1 OS=Macaca mulatta OX=9544 GN=GRIPAP1 PE=4 SV=1	A0A1D5QZW0	GRIPAP1	13 kDa	TRUE	unknown	0	0	0	0	0	0	0	0	0	0	0	0	0	0	0	0	0	0	0	0
113	TRUE	Empty	Cystatin-B OS=Macaca mulatta OX=9544 GN=CSTB PE=2 SV=1	F7DLR1	CSTB	11 kDa		unknown	0	3	2	31	0	9	3	37	0	10	0	32	0	12	0	55	0	11	1	29
114	TRUE	Empty	Receptor-type tyrosine-protein phosphatase zeta isoform 2 precursor OS=Macaca mulatta OX=9544 GN=PTPRZ1 PE=4 SV=2	F7DJJ9	PTPRZ1	256 kDa		unknown	39	23	27	24	62	34	51	31	54	32	28	31	18	36	26	30	70	28	59	22
115	TRUE	Empty	Tankyrase 1 binding protein 1 OS=Macaca mulatta OX=9544 GN=TNKS1BP1 PE=4 SV=1	F6QY71	TNKS1BP1	182 kDa		unknown	38	39	43	48	40	32	35	43	28	31	25	31	50	45	42	48	3	36	7	32
116	TRUE	Empty	Reticulon OS=Macaca mulatta OX=9544 GN=RTN1 PE=4 SV=2	F7HG99	RTN1	76 kDa	TRUE	unknown	17	27	26	24	14	32	35	27	14	28	29	31	23	31	29	27	11	38	44	25
117	TRUE	Empty	Acidic leucine-rich nuclear phosphoprotein 32 family member A OS=Macaca mulatta OX=9544 GN=ANP32A PE=2 SV=1	G7MY28	ANP32A	29 kDa	TRUE	unknown	18	15	9	38	26	26	19	42	18	29	10	31	22	42	17	47	27	26	16	36
118	TRUE	Empty	Cluster of Caldesmon 1 OS=Macaca mulatta OX=9544 GN=CALD1 PE=4 SV=2 (F7H4L5)	F7H4L5 [4]	CALD1	92 kDa	TRUE	unknown	11	20	20	35	9	25	11	27	3	26	4	31	3	30	4	37	8	24	8	21
118.1	TRUE	Empty	Caldesmon 1 OS=Macaca mulatta OX=9544 GN=CALD1 PE=4 SV=2	F7H4L5	CALD1	92 kDa	TRUE	unknown	11	20	19	34	9	25	11	27	3	25	4	31	3	29	4	36	8	24	8	21
118.2	TRUE	Empty	Caldesmon 1 OS=Macaca mulatta OX=9544 GN=CALD1 PE=4 SV=1	F7H4M4	CALD1	64 kDa	TRUE	unknown	1	18	1	33	2	24	2	26	0	26	0	31	0	30	0	36	2	23	0	20
118.3	TRUE	Empty	Caldesmon 1 OS=Macaca mulatta OX=9544 GN=CALD1 PE=4 SV=2	F7H4M2	CALD1	66 kDa	TRUE	unknown	0	0	0	0	0	0	0	0	0	0	0	0	0	0	0	0	0	0	0	0
118.4	TRUE	Empty	Caldesmon 1 OS=Macaca mulatta OX=9544 GN=CALD1 PE=4 SV=1	A0A1D5QA22	CALD1	16 kDa	TRUE	unknown	0	0	0	0	0	0	0	0	0	0	0	0	0	0	0	0	0	0	0	0
119	TRUE	Empty	Protein kinase C substrate 80K-H OS=Macaca mulatta OX=9544 GN=PRKCSH PE=4 SV=2	F7C6C6	PRKCSH	60 kDa		unknown	0	16	2	25	0	31	3	25	0	28	5	31	0	28	1	26	0	26	7	23
120	TRUE	Empty	Cluster of Uncharacterized protein OS=Macaca mulatta OX=9544 PE=4 SV=2 (F7AWI0)	F7AWI0 [12]		34 kDa	TRUE	unknown	95	20	105	24	121	40	148	42	72	44	130	30	79	54	131	42	121	53	141	25
120.1	TRUE	Empty	Uncharacterized protein OS=Macaca mulatta OX=9544 PE=4 SV=2	F7AWJ2		33 kDa	TRUE	unknown	94	20	101	24	120	38	147	41	72	42	125	29	78	52	131	40	118	53	138	25
120.2	TRUE	Empty	Uncharacterized protein OS=Macaca mulatta OX=9544 PE=4 SV=2	F7AWI0		34 kDa	TRUE	unknown	94	20	102	22	120	38	147	40	72	42	125	29	79	51	131	37	118	50	138	25
120.3	TRUE	Empty	Uncharacterized protein OS=Macaca mulatta OX=9544 PE=4 SV=2	F7DC82		34 kDa	TRUE	unknown	36	11	47	15	32	19	71	24	14	19	60	16	22	25	63	20	45	25	59	14
120.4	TRUE	Empty	Uncharacterized protein OS=Macaca mulatta OX=9544 PE=4 SV=1	A0A1D5RFA9		30 kDa	TRUE	unknown	2	7	7	11	3	11	13	23	0	9	14	16	1	8	5	18	5	12	18	15
120.5	TRUE	Empty	Uncharacterized protein OS=Macaca mulatta OX=9544 PE=4 SV=1	A0A1D5RI25		31 kDa	TRUE	unknown	87	13	97	13	118	24	137	22	72	25	109	14	65	30	121	19	116	31	122	12
120.6	TRUE	Empty	Uncharacterized protein OS=Macaca mulatta OX=9544 PE=4 SV=2	F6WRE5		24 kDa	TRUE	unknown	34	5	47	7	30	6	69	13	14	6	65	14	21	5	68	0	43	8	69	9
120.7	TRUE	Empty	Uncharacterized protein OS=Macaca mulatta OX=9544 PE=4 SV=2	F7H7E7		21 kDa	TRUE	unknown	1	6	1	5	3	7	2	6	1	5	0	7	0	8	1	6	3	8	0	6
120.8	TRUE	Empty	Uncharacterized protein OS=Macaca mulatta OX=9544 PE=4 SV=2	F7EFW6		27 kDa	TRUE	unknown	34	0	44	5	27	7	63	8	13	9	58	3	21	11	62	6	40	9	57	2
120.9	TRUE	Empty	Uncharacterized protein OS=Macaca mulatta OX=9544 PE=4 SV=1	A0A1D5RDW8		27 kDa	TRUE	unknown	0	0	0	0	0	2	0	1	0	1	0	1	0	2	0	1	0	0	0	0
120.1	TRUE	Empty	Uncharacterized protein OS=Macaca mulatta OX=9544 PE=4 SV=1	A0A1D5QKR8		29 kDa	TRUE	unknown	87	0	97	13	118	24	137	22	72	25	109	0	65	30	121	19	116	31	122	0
120.11	TRUE	Empty	Uncharacterized protein OS=Macaca mulatta OX=9544 PE=4 SV=2	F7ABU9		24 kDa	TRUE	unknown	27	5	45	0	29	0	69	0	0	0	60	0	18	0	0	0	42	0	59	6
120.12	TRUE	Empty	Uncharacterized protein OS=Macaca mulatta OX=9544 PE=4 SV=2	F7H552		26 kDa	TRUE	unknown	0	0	0	0	0	0	0	0	0	0	0	0	0	0	0	0	0	0	0	0
121	TRUE	Empty	Cluster of Elongation factor 1-beta OS=Macaca mulatta OX=9544 PE=3 SV=2 (F6QN95)	F6QN95 [3]		20 kDa	TRUE	unknown	91	26	96	32	104	36	127	30	94	25	94	30	91	29	88	34	107	43	93	37
121.1	TRUE	Empty	Elongation factor 1-beta OS=Macaca mulatta OX=9544 PE=3 SV=2	F6QN95		20 kDa	TRUE	unknown	91	26	96	32	104	36	127	29	94	25	94	30	91	29	88	32	107	43	93	36
121.2	TRUE	Empty	Uncharacterized protein OS=Macaca mulatta OX=9544 PE=3 SV=1	A0A1D5QAF8		23 kDa	TRUE	unknown	0	13	0	20	0	23	0	22	0	16	0	18	0	19	1	23	0	28	3	22
121.3	TRUE	Empty	Uncharacterized protein OS=Macaca mulatta OX=9544 PE=3 SV=1	A0A1D5Q604		23 kDa	TRUE	unknown	0	0	0	0	0	0	0	0	0	0	0	0	0	0	0	0	0	0	0	0
122	TRUE	Empty	Cluster of Ubiquitin associated protein 2 like OS=Macaca mulatta OX=9544 GN=UBAP2L PE=2 SV=2 (F7GRU6)	F7GRU6 [3]	UBAP2L	115 kDa	TRUE	unknown	28	22	30	33	46	36	36	40	33	34	27	30	25	41	39	37	25	29	18	30
122.1	TRUE	Empty	Ubiquitin associated protein 2 like OS=Macaca mulatta OX=9544 GN=UBAP2L PE=2 SV=2	F7GRU6	UBAP2L	115 kDa	TRUE	unknown	28	22	30	33	46	36	36	40	33	34	27	30	25	41	39	37	25	29	18	30
122.2	TRUE	Empty	Ubiquitin associated protein 2 like OS=Macaca mulatta OX=9544 GN=UBAP2L PE=2 SV=2	F7GRU3	UBAP2L	104 kDa	TRUE	unknown	28	22	30	32	46	35	36	38	33	34	27	28	25	39	39	36	25	29	0	29
122.3	TRUE	Empty	Ubiquitin associated protein 2 like OS=Macaca mulatta OX=9544 GN=UBAP2L PE=4 SV=2	F7GQI8	UBAP2L	114 kDa	TRUE	unknown	0	0	0	0	0	0	0	0	0	0	0	0	0	0	0	0	0	0	0	0
123	TRUE	Empty	Amphiphysin OS=Macaca mulatta OX=9544 GN=AMPH PE=4 SV=1	A0A1D5QQK8 (+2)	AMPH	74 kDa	TRUE	unknown	18	24	22	22	11	24	34	23	22	31	36	30	12	32	13	31	28	37	31	41
124	TRUE	Empty	Cluster of Eukaryotic translation initiation factor 4H OS=Macaca mulatta OX=9544 GN=EIF4H PE=4 SV=2 (F7HNN0)	F7HNN0 [3]	EIF4H	24 kDa	TRUE	unknown	3	19	0	25	6	42	1	29	3	36	0	30	2	36	0	40	6	29	6	15
124.1	TRUE	Empty	Eukaryotic translation initiation factor 4H OS=Macaca mulatta OX=9544 GN=EIF4H PE=4 SV=2	F7HNN0 (+1)	EIF4H	24 kDa	TRUE	unknown	3	19	0	25	6	42	1	29	3	36	0	30	2	36	0	40	6	29	6	15
124.2	TRUE	Empty	Uncharacterized protein OS=Macaca mulatta OX=9544 PE=4 SV=1	A0A1D5Q7A8		23 kDa	TRUE	unknown	0	12	0	14	0	27	0	19	0	16	0	19	0	24	0	18	0	15	0	5
125	TRUE	Empty	Cluster of Heat shock cognate 71 kDa protein OS=Macaca mulatta OX=9544 GN=HSPA8 PE=3 SV=2 (F6RLH5)	F6RLH5 [12]	HSPA8	71 kDa	TRUE	unknown	1	15	2	21	1	20	2	21	1	32	6	30	2	24	1	18	4	29	3	22
125.1	TRUE	Empty	Heat shock cognate 71 kDa protein OS=Macaca mulatta OX=9544 GN=HSPA8 PE=3 SV=2	F6RLH5	HSPA8	71 kDa	TRUE	unknown	0	14	0	20	0	17	2	20	1	25	6	24	0	20	0	16	4	23	3	21
125.2	TRUE	Empty	Heat shock cognate 71 kDa protein OS=Macaca mulatta OX=9544 GN=HSPA8 PE=3 SV=1	A0A1D5R957	HSPA8	68 kDa	TRUE	unknown	0	12	0	19	0	14	1	18	0	23	5	21	0	18	0	14	1	21	2	19
125.3	TRUE	Empty	Heat shock protein family A (Hsp70) member 2 OS=Macaca mulatta OX=9544 GN=HSPA2 PE=3 SV=2	F7D4C9	HSPA2	66 kDa	TRUE	unknown	1	7	2	9	0	8	0	7	1	16	2	15	0	7	0	9	3	10	1	8
125.4	TRUE	Empty	Heat shock protein family A (Hsp70) member 1 like OS=Macaca mulatta OX=9544 GN=HSPA1L PE=3 SV=1	F7CZ86	HSPA1L	70 kDa	TRUE	unknown	0	6	0	6	0	8	1	5	0	10	2	11	0	5	0	9	0	11	0	7
125.5	TRUE	Empty	Uncharacterized protein OS=Macaca mulatta OX=9544 PE=3 SV=2	F7D4F0		62 kDa	TRUE	unknown	0	7	0	7	0	9	0	6	1	13	2	10	0	8	0	9	0	14	1	7
125.6	TRUE	Empty	Uncharacterized protein OS=Macaca mulatta OX=9544 GN=LOC709412 PE=3 SV=2	F7H1B9	LOC709412	68 kDa	TRUE	unknown	0	6	0	5	0	6	2	5	0	7	5	9	0	9	0	7	4	8	3	10
125.7	TRUE	Empty	Uncharacterized protein OS=Macaca mulatta OX=9544 PE=3 SV=1	A0A1D5Q9K9		65 kDa	TRUE	unknown	0	1	0	3	0	0	0	0	0	3	0	5	0	5	0	2	0	2	0	5
125.8	TRUE	Empty	Uncharacterized protein OS=Macaca mulatta OX=9544 PE=4 SV=1	A0A1D5RJU3		43 kDa	TRUE	unknown	0	4	0	4	0	7	1	5	0	9	3	5	0	5	1	5	0	8	2	6
125.9	TRUE	Empty	Uncharacterized protein OS=Macaca mulatta OX=9544 PE=3 SV=1	A0A1D5RFM4		64 kDa	TRUE	unknown	0	1	0	1	0	1	0	1	0	1	0	0	1	0	0	0	0	1	0	1
125.1	TRUE	Empty	Uncharacterized protein OS=Macaca mulatta OX=9544 PE=3 SV=1	A0A1D5QGC0 (+1)		63 kDa	TRUE	unknown	0	0	0	0	0	0	0	0	0	0	0	0	0	0	0	0	0	0	0	0
125.11	TRUE	Empty	Uncharacterized protein OS=Macaca mulatta OX=9544 PE=3 SV=1	A0A1D5Q045		47 kDa	TRUE	unknown	0	0	0	0	0	0	0	0	0	0	0	0	0	0	0	0	0	0	0	0
126	TRUE	Empty	Cluster of 78 kDa glucose-regulated protein OS=Macaca mulatta OX=9544 GN=HSPA5 PE=2 SV=1 (F7C3R1)	F7C3R1 [3]	HSPA5	72 kDa	TRUE	unknown	1	13	3	22	5	24	1	25	2	27	1	30	1	19	0	28	5	31	2	25
126.1	TRUE	Empty	78 kDa glucose-regulated protein OS=Macaca mulatta OX=9544 GN=HSPA5 PE=2 SV=1	F7C3R1	HSPA5	72 kDa	TRUE	unknown	1	13	3	22	5	24	1	25	2	27	1	30	1	19	0	28	5	31	2	25
126.2	TRUE	Empty	Uncharacterized protein OS=Macaca mulatta OX=9544 PE=3 SV=2	F7FXB3		57 kDa	TRUE	unknown	0	0	0	0	0	0	0	0	0	0	0	0	0	0	0	0	0	0	0	0
126.3	TRUE	Empty	Uncharacterized protein OS=Macaca mulatta OX=9544 PE=3 SV=2	F7FXA5		58 kDa	TRUE	unknown	0	0	0	0	0	0	0	0	0	0	0	0	0	0	0	0	0	0	0	0
127	TRUE	Empty	Dihydropyrimidinase like 2 OS=Macaca mulatta OX=9544 GN=DPYSL2 PE=4 SV=1	A0A1D5QW32	DPYSL2	74 kDa	TRUE	unknown	26	23	13	25	36	28	22	25	29	39	18	29	32	40	34	35	22	34	15	26
128	TRUE	Empty	Cluster of CAP-Gly domain containing linker protein 1 OS=Macaca mulatta OX=9544 GN=CLIP1 PE=4 SV=2 (F6T495)	F6T495 [2]	CLIP1	146 kDa	TRUE	unknown	7	28	13	31	11	35	11	40	10	25	12	29	8	42	16	58	6	38	1	34
128.1	TRUE	Empty	CAP-Gly domain containing linker protein 1 OS=Macaca mulatta OX=9544 GN=CLIP1 PE=4 SV=2	F6T495	CLIP1	146 kDa	TRUE	unknown	7	25	13	29	11	30	11	38	10	24	12	26	8	39	16	55	0	34	0	31
128.2	TRUE	Empty	CAP-Gly domain containing linker protein 1 OS=Macaca mulatta OX=9544 GN=CLIP1 PE=4 SV=1	A0A1D5QUX4	CLIP1	116 kDa	TRUE	unknown	5	17	5	22	8	26	7	26	6	15	8	21	5	35	6	47	6	29	1	26
129	TRUE	Empty	Cluster of Haptoglobin precursor OS=Macaca mulatta OX=9544 GN=HP PE=3 SV=2 (F6Z0R5)	F6Z0R5 [4]	HP	40 kDa	TRUE	unknown	3	26	4	47	4	37	1	36	1	42	1	29	2	91	2	71	7	36	2	23
129.1	TRUE	Empty	Haptoglobin precursor OS=Macaca mulatta OX=9544 GN=HP PE=3 SV=2	F6Z0R5	HP	40 kDa	TRUE	unknown	3	25	4	42	4	34	1	34	1	37	1	27	2	81	2	61	7	32	2	22
129.2	TRUE	Empty	Uncharacterized protein OS=Macaca mulatta OX=9544 PE=4 SV=1	A0A1D5Q681		28 kDa	TRUE	unknown	0	17	0	35	0	21	0	27	0	29	0	20	0	58	0	49	0	20	0	13
129.3	TRUE	Empty	Haptoglobin precursor OS=Macaca mulatta OX=9544 GN=HP PE=4 SV=1	A0A1D5QB95	HP	45 kDa	TRUE	unknown	0	21	0	36	0	27	0	0	0	0	0	0	0	73	0	48	0	0	0	0
129.4	TRUE	Empty	Uncharacterized protein OS=Macaca mulatta OX=9544 PE=3 SV=1	A0A1D5RDF1		37 kDa	TRUE	unknown	0	12	0	0	0	0	0	0	0	0	0	0	0	47	0	40	0	0	0	0
130	TRUE	Empty	Cluster of Splicing factor, arginine/serine-rich 1 OS=Macaca mulatta OX=9544 GN=SRSF1 PE=4 SV=2 (F6R520)	F6R520 [2]	SRSF1	28 kDa	TRUE	unknown	13	18	6	33	10	15	4	18	8	33	0	28	6	39	6	45	17	27	6	27
130.1	TRUE	Empty	Splicing factor, arginine/serine-rich 1 OS=Macaca mulatta OX=9544 GN=SRSF1 PE=4 SV=2	F6R520	SRSF1	28 kDa	TRUE	unknown	13	18	6	33	10	15	3	18	8	33	0	28	6	39	6	45	17	27	6	27
130.2	TRUE	Empty	Uncharacterized protein OS=Macaca mulatta OX=9544 PE=4 SV=1	A0A1D5Q1A7		28 kDa	TRUE	unknown	11	18	4	23	10	12	3	12	8	26	0	16	6	36	6	32	16	23	5	20
131	TRUE	Empty	Nucleobindin 1 OS=Macaca mulatta OX=9544 GN=NUCB1 PE=4 SV=2	F6ZVE3	NUCB1	54 kDa	TRUE	unknown	5	7	6	13	9	15	14	19	16	23	25	28	4	22	11	23	26	29	21	15
132	TRUE	Empty	Complexin 2 OS=Macaca mulatta OX=9544 GN=CPLX2 PE=4 SV=2	F7A9H1	CPLX2	8 kDa	TRUE	unknown	0	4	3	16	4	9	0	20	0	14	0	28	0	20	0	30	0	25	5	20
133	TRUE	Empty	Prostaglandin D2 synthase OS=Macaca mulatta OX=9544 GN=PTGDS PE=2 SV=2	F7EEW0	PTGDS	21 kDa		unknown	0	12	0	11	5	16	3	16	0	18	5	28	0	14	2	12	3	12	4	13
134	TRUE	Empty	Cluster of ATP synthase subunit d, mitochondrial OS=Macaca mulatta OX=9544 GN=ATP5H PE=2 SV=1 (F6PTU2)	F6PTU2 [4]	ATP5H	19 kDa	TRUE	unknown	0	14	0	26	0	25	0	23	0	28	0	28	0	19	0	26	0	26	0	22
134.1	TRUE	Empty	ATP synthase subunit d, mitochondrial OS=Macaca mulatta OX=9544 GN=ATP5H PE=2 SV=1	F6PTU2	ATP5H	19 kDa	TRUE	unknown	0	14	0	26	0	25	0	23	0	28	0	28	0	19	0	26	0	26	0	22
134.2	TRUE	Empty	Uncharacterized protein OS=Macaca mulatta OX=9544 PE=4 SV=1	A0A1D5R1S4		16 kDa	TRUE	unknown	0	0	0	0	0	0	0	0	0	0	0	0	0	0	0	0	0	0	0	0
134.3	TRUE	Empty	Uncharacterized protein OS=Macaca mulatta OX=9544 PE=4 SV=1	A0A1D5Q7U0		16 kDa	TRUE	unknown	0	0	0	0	0	0	0	0	0	0	0	0	0	0	0	0	0	0	0	0
134.4	TRUE	Empty	Uncharacterized protein OS=Macaca mulatta OX=9544 PE=4 SV=1	A0A1D5QMD2		13 kDa	TRUE	unknown	0	0	0	0	0	0	0	0	0	0	0	0	0	0	0	0	0	0	0	0
135	TRUE	Empty	Cluster of Protein linking IAP with cytoskeleton 1 OS=Macaca mulatta OX=9544 GN=UBQLN1 PE=2 SV=1 (G7NGE8)	G7NGE8 [3]	UBQLN1	63 kDa	TRUE	unknown	0	15	0	27	0	39	0	30	0	32	0	28	0	29	0	26	0	34	0	29
135.1	TRUE	Empty	Protein linking IAP with cytoskeleton 1 OS=Macaca mulatta OX=9544 GN=UBQLN1 PE=2 SV=1	G7NGE8	UBQLN1	63 kDa	TRUE	unknown	0	15	0	26	0	37	0	28	0	31	0	25	0	27	0	25	0	33	0	27
135.2	TRUE	Empty	Ubiquilin-1 isoform 2 OS=Macaca mulatta OX=9544 GN=UBQLN1 PE=2 SV=1	H9ETL1	UBQLN1	59 kDa	TRUE	unknown	0	12	0	25	0	34	0	26	0	30	0	25	0	26	0	23	0	28	0	26
135.3	TRUE	Empty	G kinase-anchoring protein 1 OS=Macaca mulatta OX=9544 GN=UBQLN1 PE=4 SV=2	F7GMD8	UBQLN1	16 kDa	TRUE	unknown	0	0	0	0	0	0	0	0	0	0	0	0	0	0	0	0	0	0	0	0
136	TRUE	Empty	Parvalbumin OS=Macaca mulatta OX=9544 GN=PVALB PE=3 SV=2	F7DKF9	PVALB	14 kDa		unknown	0	15	1	11	0	21	2	16	3	53	19	28	0	19	0	10	0	24	1	3
137	TRUE	Empty	Perilipin OS=Macaca mulatta OX=9544 GN=PLIN3 PE=3 SV=1	A0A1D5QUD4	PLIN3	44 kDa		unknown	0	3	0	4	0	9	0	3	1	30	0	28	0	9	0	12	0	6	0	5
138	TRUE	Empty	Uncharacterized protein OS=Macaca mulatta OX=9544 GN=FABP5 PE=3 SV=1	A0A1D5Q399	FABP5	14 kDa	TRUE	unknown	0	6	0	10	0	5	0	14	0	13	0	28	0	8	0	15	0	9	0	8
139	TRUE	Empty	Syntaxin-1B OS=Macaca mulatta OX=9544 GN=STX1B PE=2 SV=1	H9EME4	STX1B	33 kDa	TRUE	unknown	12	8	88	28	21	22	129	36	14	26	110	27	9	30	73	32	15	31	110	35
140	TRUE	Empty	RAD23 homolog B, nucleotide excision repair protein OS=Macaca mulatta OX=9544 GN=RAD23B PE=4 SV=2	F6W0K0	RAD23B	35 kDa		unknown	12	18	26	24	21	31	25	25	9	21	20	27	10	14	17	31	13	28	17	33
141	TRUE	Empty	sp|Q5TM18|VATG2_MACMU V-type proton ATPase subunit G 2 OS=Macaca mulatta OX=9544 GN=ATP6V1G2 PE=3 SV=1	sp|Q5TM18|VATG2_MACMUV-type proton ATPase subunit G 2 OS=Macaca mulatta OX=9544 GN=ATP6V1G2 PE=3 SV=1		?	TRUE	unknown	2	27	3	22	2	29	2	38	1	40	1	27	2	55	1	42	1	30	5	28
142	TRUE	Empty	Dynactin subunit 2 OS=Macaca mulatta OX=9544 GN=DCTN2 PE=2 SV=2	F6UW67 (+2)	DCTN2	45 kDa	TRUE	unknown	0	22	0	17	0	21	0	24	0	32	0	27	0	30	0	30	0	30	0	28
143	TRUE	Empty	Uncharacterized protein OS=Macaca mulatta OX=9544 GN=PTMA PE=4 SV=1	A0A1D5Q4B0	PTMA	14 kDa	TRUE	unknown	23	11	12	11	30	20	25	16	36	33	17	27	24	32	15	26	28	16	21	15
144	TRUE	Empty	Cluster of Protein phosphatase inhibitor 2 OS=Macaca mulatta OX=9544 GN=PPP1R2 PE=2 SV=1 (F6T1H7)	F6T1H7 [2]	PPP1R2	23 kDa	TRUE	unknown	70	14	82	25	115	20	94	25	66	23	56	26	69	25	59	30	75	35	67	27
144.1	TRUE	Empty	Protein phosphatase inhibitor 2 OS=Macaca mulatta OX=9544 GN=PPP1R2 PE=2 SV=1	F6T1H7	PPP1R2	23 kDa	TRUE	unknown	70	14	82	25	115	20	94	25	66	23	56	26	69	25	59	30	75	35	67	27
144.2	TRUE	Empty	Uncharacterized protein OS=Macaca mulatta OX=9544 PE=4 SV=2	F7GSB2		21 kDa	TRUE	unknown	0	0	0	0	0	0	0	0	0	0	0	0	0	0	0	0	0	0	0	0
145	TRUE	Empty	SERPINE1 mRNA binding protein 1 OS=Macaca mulatta OX=9544 GN=SERBP1 PE=4 SV=2	F6WZG6	SERBP1	43 kDa		unknown	60	15	49	14	43	31	55	31	108	23	49	26	68	31	83	38	79	33	42	18
146	TRUE	Empty	Cluster of Scaffold attachment factor B OS=Macaca mulatta OX=9544 GN=SAFB PE=4 SV=1 (A0A1D5RGZ1)	A0A1D5RGZ1 [5]	SAFB	103 kDa	TRUE	unknown	12	13	19	23	12	24	16	25	16	26	23	26	14	28	26	33	2	20	8	25
146.1	TRUE	Empty	Scaffold attachment factor B OS=Macaca mulatta OX=9544 GN=SAFB PE=4 SV=1	A0A1D5RGZ1	SAFB	103 kDa	TRUE	unknown	12	13	18	21	12	23	15	22	16	24	22	25	14	25	25	27	2	20	8	20
146.2	TRUE	Empty	Scaffold attachment factor B OS=Macaca mulatta OX=9544 GN=SAFB PE=4 SV=1	A0A1D5RJS0	SAFB	101 kDa	TRUE	unknown	12	13	18	21	12	23	14	22	16	23	22	24	12	24	24	26	2	20	8	19
146.3	TRUE	Empty	Scaffold attachment factor B2 OS=Macaca mulatta OX=9544 GN=SAFB2 PE=4 SV=2	F7DTN9	SAFB2	107 kDa	TRUE	unknown	6	7	9	15	4	18	8	16	5	10	14	18	6	19	17	19	0	13	5	17
146.4	TRUE	Empty	Scaffold attachment factor B2 OS=Macaca mulatta OX=9544 GN=SAFB2 PE=4 SV=1	A0A1D5R145	SAFB2	107 kDa	TRUE	unknown	0	0	0	0	0	0	0	0	0	0	0	0	0	0	0	0	0	0	0	0
146.5	TRUE	Empty	Scaffold attachment factor B OS=Macaca mulatta OX=9544 GN=SAFB PE=4 SV=1	A0A1D5QVP1	SAFB	12 kDa	TRUE	unknown	0	0	0	0	0	0	0	0	0	0	0	0	0	0	0	0	0	0	0	0
147	TRUE	Empty	Hematological and neurological expressed 1 OS=Macaca mulatta OX=9544 GN=EGK_08971 PE=4 SV=1	F6W1B9	EGK_08971	20 kDa	TRUE	unknown	6	14	23	12	10	27	24	24	2	29	19	26	12	21	31	26	1	33	7	14
148	TRUE	Empty	Cluster of Far upstream element-binding protein 1 OS=Macaca mulatta OX=9544 GN=FUBP1 PE=2 SV=1 (A0A1D5QLH1)	A0A1D5QLH1 [2]	FUBP1	68 kDa	TRUE	unknown	0	18	2	24	0	35	1	37	0	35	0	26	0	33	0	34	0	24	0	21
148.1	TRUE	Empty	Far upstream element-binding protein 1 OS=Macaca mulatta OX=9544 GN=FUBP1 PE=2 SV=1	A0A1D5QLH1	FUBP1	68 kDa	TRUE	unknown	0	18	2	24	0	35	1	37	0	35	0	26	0	33	0	34	0	24	0	21
148.2	TRUE	Empty	Far upstream element binding protein 1 OS=Macaca mulatta OX=9544 GN=FUBP1 PE=4 SV=2	F7HB87	FUBP1	70 kDa	TRUE	unknown	0	18	0	24	0	35	0	37	0	32	0	26	0	32	0	33	0	24	0	21
149	TRUE	Empty	Cluster of Fructose-bisphosphate aldolase OS=Macaca mulatta OX=9544 GN=ALDOA PE=3 SV=1 (F6SYJ3)	F6SYJ3 [3]	ALDOA	79 kDa	TRUE	unknown	4	19	5	22	1	30	3	24	3	28	1	26	3	28	3	32	5	32	5	25
149.1	TRUE	Empty	Fructose-bisphosphate aldolase OS=Macaca mulatta OX=9544 GN=ALDOA PE=3 SV=1	F6SYJ3	ALDOA	79 kDa	TRUE	unknown	4	15	5	18	1	24	3	19	3	21	1	21	3	25	3	24	5	27	5	20
149.2	TRUE	Empty	Fructose-bisphosphate aldolase OS=Macaca mulatta OX=9544 PE=3 SV=1	A0A1D5RFE4		39 kDa	TRUE	unknown	0	11	0	11	0	18	0	16	0	14	0	17	0	12	0	18	0	17	0	14
149.3	TRUE	Empty	Fructose-bisphosphate aldolase OS=Macaca mulatta OX=9544 PE=3 SV=1	A0A1D5Q5G3		29 kDa	TRUE	unknown	0	0	0	0	0	0	0	0	0	0	0	0	0	0	0	0	0	0	0	0
150	TRUE	Empty	Proprotein convertase subtilisin/kexin type 1 inhibitor OS=Macaca mulatta OX=9544 GN=PCSK1N PE=4 SV=1	A0A1D5R071 (+1)	PCSK1N	25 kDa		unknown	2	29	2	20	2	20	4	23	0	27	2	26	0	35	1	29	3	32	6	18
151	TRUE	Empty	Cluster of Prosaposin OS=Macaca mulatta OX=9544 GN=PSAP PE=4 SV=2 (F7F388)	F7F388 [2]	PSAP	34 kDa	TRUE	unknown	0	11	0	16	0	10	0	18	0	22	0	26	0	22	0	25	0	20	0	23
151.1	TRUE	Empty	Prosaposin OS=Macaca mulatta OX=9544 GN=PSAP PE=4 SV=2	F7F388	PSAP	34 kDa	TRUE	unknown	0	8	0	14	0	9	0	16	0	20	0	23	0	18	0	21	0	19	0	23
151.2	TRUE	Empty	Prosaposin OS=Macaca mulatta OX=9544 GN=PSAP PE=4 SV=2	F7GVI8	PSAP	50 kDa	TRUE	unknown	0	6	0	10	0	5	0	9	0	15	0	15	0	17	0	16	0	10	0	8
152	TRUE	Empty	Cluster of Myosin light chain 6B OS=Macaca mulatta OX=9544 GN=MYL6B PE=2 SV=1 (A0A1D5QK52)	A0A1D5QK52 [2]	MYL6B	23 kDa	TRUE	unknown	0	18	0	20	0	14	0	24	0	20	0	26	0	20	0	29	0	23	0	18
152.1	TRUE	Empty	Myosin light chain 6B OS=Macaca mulatta OX=9544 GN=MYL6B PE=2 SV=1	A0A1D5QK52	MYL6B	23 kDa	TRUE	unknown	0	18	0	20	0	14	0	24	0	20	0	26	0	20	0	29	0	23	0	18
152.2	TRUE	Empty	Myosin light chain 6B OS=Macaca mulatta OX=9544 GN=MYL6B PE=4 SV=2	F7C8M0	MYL6B	22 kDa	TRUE	unknown	0	0	0	0	0	0	0	0	0	0	0	0	0	0	0	0	0	0	0	0
153	TRUE	Empty	Cluster of Ubiquitin-40S ribosomal protein S27a OS=Macaca mulatta OX=9544 GN=RPS27A PE=2 SV=1 (F6Q836)	F6Q836 [9]	RPS27A	18 kDa	TRUE	unknown	8	11	4	29	7	35	105	30	2	30	126	25	23	35	58	35	64	45	86	31
153.1	TRUE	Empty	Uncharacterized protein OS=Macaca mulatta OX=9544 GN=UBA52 PE=4 SV=2	F7GN03	UBA52	27 kDa	TRUE	unknown	6	11	4	27	7	35	101	29	2	29	123	25	21	34	57	34	58	43	80	28
153.2	TRUE	Empty	Uncharacterized protein OS=Macaca mulatta OX=9544 GN=EGK_19055 PE=4 SV=1	F6QWJ7	EGK_19055	18 kDa	TRUE	unknown	8	10	4	17	4	18	59	19	1	18	70	19	16	19	44	22	39	23	57	17
153.3	TRUE	Empty	Uncharacterized protein OS=Macaca mulatta OX=9544 GN=LOC106995557 PE=4 SV=1	A0A1D5RH01	LOC106995557	9 kDa	TRUE	unknown	2	5	2	19	3	25	75	20	0	18	77	16	10	24	31	25	30	34	51	21
153.4	TRUE	Empty	Uncharacterized protein OS=Macaca mulatta OX=9544 PE=4 SV=1	A0A1D5QMQ6		14 kDa	TRUE	unknown	1	7	1	19	3	25	54	19	0	23	63	14	8	24	20	21	32	31	34	20
153.5	TRUE	Empty	Ubiquitin-40S ribosomal protein S27a OS=Macaca mulatta OX=9544 GN=RPS27A PE=2 SV=1	F6Q836	RPS27A	18 kDa	TRUE	unknown	0	0	0	0	0	0	0	0	0	0	0	0	0	0	0	0	0	0	0	0
153.6	TRUE	Empty	Uncharacterized protein OS=Macaca mulatta OX=9544 PE=4 SV=2	F6PTI7		17 kDa	TRUE	unknown	2	0	2	0	0	0	30	0	0	0	27	0	0	10	17	0	5	0	22	0
153.7	TRUE	Empty	Uncharacterized protein OS=Macaca mulatta OX=9544 GN=LOC708161 PE=4 SV=2	F7D8S6	LOC708161	14 kDa	TRUE	unknown	0	0	0	0	0	0	11	0	0	0	6	0	0	0	4	0	6	0	8	0
153.8	TRUE	Empty	Uncharacterized protein OS=Macaca mulatta OX=9544 PE=4 SV=2	F6USS1		16 kDa	TRUE	unknown	2	0	0	0	0	0	3	1	0	0	3	0	2	1	1	0	5	0	6	0
153.9	TRUE	Empty	Uncharacterized protein OS=Macaca mulatta OX=9544 PE=4 SV=1	A0A1D5RFQ1		17 kDa	TRUE	unknown	0	0	0	0	0	0	0	0	0	0	0	0	0	0	0	0	0	0	0	0
154	TRUE	Empty	Secretogranin II OS=Macaca mulatta OX=9544 GN=SCG2 PE=4 SV=1	F6ZTY9	SCG2	71 kDa	TRUE	unknown	9	11	55	23	26	30	73	36	12	28	46	25	7	45	48	43	23	36	60	25
155	TRUE	Empty	Chromogranin A OS=Macaca mulatta OX=9544 GN=CHGA PE=4 SV=2	F6RAA1	CHGA	51 kDa		unknown	9	16	30	16	14	22	33	24	7	23	26	25	16	29	24	30	15	26	40	17
156	TRUE	Empty	Cluster of MAP7 domain containing 2 OS=Macaca mulatta OX=9544 GN=MAP7D2 PE=4 SV=2 (F7HJI2)	F7HJI2 [3]	MAP7D2	83 kDa	TRUE	unknown	0	12	4	20	0	22	7	21	2	25	9	25	9	20	17	13	1	15	0	16
156.1	TRUE	Empty	MAP7 domain containing 2 OS=Macaca mulatta OX=9544 GN=MAP7D2 PE=4 SV=2	F7B4Y3	MAP7D2	86 kDa	TRUE	unknown	0	12	4	20	0	21	7	20	1	24	7	25	8	19	17	13	1	14	0	15
156.2	TRUE	Empty	MAP7 domain containing 2 OS=Macaca mulatta OX=9544 GN=MAP7D2 PE=4 SV=2	F7HJI2	MAP7D2	83 kDa	TRUE	unknown	0	11	4	19	0	20	7	19	2	24	9	24	9	18	17	13	1	14	0	16
156.3	TRUE	Empty	MAP7 domain containing 2 OS=Macaca mulatta OX=9544 GN=MAP7D2 PE=4 SV=1	A0A1D5QIU0	MAP7D2	12 kDa	TRUE	unknown	0	0	0	0	0	0	0	0	0	0	0	0	0	0	0	0	0	0	0	0
157	TRUE	Empty	Cluster of Myosin heavy chain 9 OS=Macaca mulatta OX=9544 GN=MYH9 PE=3 SV=1 (A0A1D5R424)	A0A1D5R424 [8]	MYH9	225 kDa	TRUE	unknown	24	20	28	38	36	22	31	23	20	26	22	24	12	23	14	37	42	40	41	45
157.1	TRUE	Empty	Myosin heavy chain 9 OS=Macaca mulatta OX=9544 GN=MYH9 PE=3 SV=1	A0A1D5R424	MYH9	225 kDa	TRUE	unknown	17	16	21	27	28	22	26	20	16	21	14	16	10	16	12	30	36	28	29	24
157.2	TRUE	Empty	Myosin heavy chain 9 OS=Macaca mulatta OX=9544 GN=MYH9 PE=3 SV=1	A0A1D5QDK8	MYH9	220 kDa	TRUE	unknown	17	15	20	27	28	21	26	18	16	20	14	15	10	16	12	27	37	27	29	22
157.3	TRUE	Empty	Myosin heavy chain 14 OS=Macaca mulatta OX=9544 GN=MYH14 PE=3 SV=2	F7BS31 (+1)	MYH14	228 kDa	TRUE	unknown	1	1	0	3	4	3	0	2	3	7	3	6	0	5	1	8	5	14	8	19
157.4	TRUE	Empty	Myosin heavy chain 11 OS=Macaca mulatta OX=9544 GN=MYH11 PE=3 SV=2	F6R0F5	MYH11	233 kDa	TRUE	unknown	0	5	2	16	0	6	0	9	0	6	1	6	0	5	0	7	1	6	5	10
157.5	TRUE	Empty	Myosin heavy chain 11 OS=Macaca mulatta OX=9544 GN=MYH11 PE=3 SV=1	A0A1D5R6W0	MYH11	228 kDa	TRUE	unknown	6	5	9	16	4	6	5	9	1	6	5	6	2	5	1	7	1	6	9	10
157.6	TRUE	Empty	Myosin heavy chain 11 OS=Macaca mulatta OX=9544 GN=MYH11 PE=3 SV=2	F7B7C7	MYH11	224 kDa	TRUE	unknown	0	0	0	0	0	0	0	0	0	0	0	0	0	0	0	0	0	0	0	0
157.7	TRUE	Empty	Myosin heavy chain 11 OS=Macaca mulatta OX=9544 GN=MYH11 PE=3 SV=1	A0A1D5QVD9	MYH11	90 kDa	TRUE	unknown	0	0	0	0	0	0	0	0	0	0	0	0	0	0	0	0	0	0	0	0
158	TRUE	Empty	HDGF like 3 OS=Macaca mulatta OX=9544 GN=HDGFRP3 PE=2 SV=1	H9FV36	HDGFRP3	23 kDa	TRUE	unknown	2	5	31	14	5	16	27	24	4	24	23	24	3	34	35	44	11	20	26	5
159	TRUE	Empty	Cluster of Adenylate kinase isoenzyme 1 OS=Macaca mulatta OX=9544 GN=AK1 PE=3 SV=1 (A0A1D5RED3)	A0A1D5RED3 [2]	AK1	22 kDa	TRUE	unknown	1	9	1	23	1	30	0	35	0	43	0	24	0	46	1	40	3	35	2	16
159.1	TRUE	Empty	Adenylate kinase isoenzyme 1 OS=Macaca mulatta OX=9544 GN=AK1 PE=3 SV=1	A0A1D5RED3	AK1	22 kDa	TRUE	unknown	1	9	1	23	1	30	0	35	0	43	0	24	0	46	1	40	3	35	2	16
159.2	TRUE	Empty	Adenylate kinase 5 OS=Macaca mulatta OX=9544 GN=AK5 PE=2 SV=2	F6V935	AK5	63 kDa	TRUE	unknown	0	0	0	0	0	0	0	0	0	0	0	0	0	0	0	0	0	0	0	4
160	TRUE	Empty	Cluster of Ferritin OS=Macaca mulatta OX=9544 GN=LOC714576 PE=2 SV=2 (F6S3E9)	F6S3E9 [3]	LOC714576	21 kDa	TRUE	unknown	28	3	8	5	13	6	9	11	17	17	41	24	23	12	21	22	13	11	23	12
160.1	TRUE	Empty	Ferritin OS=Macaca mulatta OX=9544 GN=LOC714576 PE=2 SV=2	F6S3E9	LOC714576	21 kDa	TRUE	unknown	28	3	8	5	13	6	9	11	17	17	41	24	23	12	21	22	13	11	23	12
160.2	TRUE	Empty	Ferritin OS=Macaca mulatta OX=9544 PE=3 SV=2	H9H3W3		13 kDa	TRUE	unknown	0	0	0	0	0	0	0	0	0	0	0	0	0	6	0	0	0	0	0	0
160.3	TRUE	Empty	Ferritin heavy chain 1 OS=Macaca mulatta OX=9544 GN=LOC714576 PE=4 SV=1	A0A1D5QS76	LOC714576	12 kDa	TRUE	unknown	0	0	0	0	0	0	0	0	0	0	0	0	0	0	0	0	0	0	0	0
161	TRUE	Empty	Cluster of Peptidylprolyl isomerase OS=Macaca mulatta OX=9544 GN=FKBP3 PE=2 SV=1 (F7G0S7)	F7G0S7 [4]	FKBP3	25 kDa	TRUE	unknown	0	5	2	24	1	25	3	30	0	39	0	24	0	50	2	34	0	27	1	14
161.1	TRUE	Empty	Peptidylprolyl isomerase OS=Macaca mulatta OX=9544 GN=FKBP3 PE=2 SV=1	F7G0S7	FKBP3	25 kDa	TRUE	unknown	0	5	2	24	1	25	3	30	0	39	0	24	0	50	2	34	0	27	1	14
161.2	TRUE	Empty	Peptidylprolyl isomerase OS=Macaca mulatta OX=9544 GN=FKBP3 PE=4 SV=1	A0A1D5RJL3	FKBP3	26 kDa	TRUE	unknown	0	5	0	23	0	25	0	28	0	32	0	23	0	39	0	29	0	25	0	13
161.3	TRUE	Empty	Peptidylprolyl isomerase OS=Macaca mulatta OX=9544 PE=4 SV=1	A0A1D5QQ54		22 kDa	TRUE	unknown	0	5	0	20	0	18	0	18	0	24	0	18	0	27	0	21	0	22	0	12
161.4	TRUE	Empty	Peptidylprolyl isomerase OS=Macaca mulatta OX=9544 PE=4 SV=1	A0A1D5QJX5		25 kDa	TRUE	unknown	0	0	0	0	0	0	0	0	0	0	0	0	0	0	0	0	0	0	0	0
162	TRUE	Empty	Cluster of Galectin OS=Macaca mulatta OX=9544 GN=LGALS1 PE=2 SV=1 (B6CBS7)	B6CBS7 [2]	LGALS1	15 kDa	TRUE	unknown	0	12	0	15	0	14	0	17	0	18	0	24	0	20	0	26	0	27	1	15
162.1	TRUE	Empty	Galectin OS=Macaca mulatta OX=9544 GN=LGALS1 PE=2 SV=1	B6CBS7	LGALS1	15 kDa	TRUE	unknown	0	12	0	15	0	14	0	17	0	18	0	24	0	20	0	26	0	27	1	15
162.2	TRUE	Empty	Galectin OS=Macaca mulatta OX=9544 GN=LGALS1 PE=4 SV=1	A0A1D5R3A7	LGALS1	17 kDa	TRUE	unknown	0	12	0	15	0	11	0	12	0	13	0	15	0	14	0	17	0	20	1	11
163	TRUE	Empty	Cluster of Programmed cell death 5 OS=Macaca mulatta OX=9544 GN=PDCD5 PE=2 SV=1 (F6S8R2)	F6S8R2 [3]	PDCD5	14 kDa	TRUE	unknown	15	22	20	22	25	29	22	29	19	27	20	23	21	32	19	28	24	35	17	27
163.1	TRUE	Empty	Programmed cell death 5 OS=Macaca mulatta OX=9544 GN=PDCD5 PE=2 SV=1	F6S8R2	PDCD5	14 kDa	TRUE	unknown	15	22	20	22	25	29	22	29	19	27	20	23	21	32	19	28	24	35	17	27
163.2	TRUE	Empty	Programmed cell death 5 OS=Macaca mulatta OX=9544 GN=PDCD5 PE=4 SV=1	A0A1D5Q6I2	PDCD5	7 kDa	TRUE	unknown	0	0	0	0	0	0	0	0	0	0	0	0	0	0	0	0	0	0	0	0
163.3	TRUE	Empty	Programmed cell death 5 OS=Macaca mulatta OX=9544 GN=PDCD5 PE=4 SV=2	F6XDH8	PDCD5	4 kDa	TRUE	unknown	0	0	0	0	0	0	0	0	0	0	0	0	0	0	0	0	0	0	0	0
164	TRUE	Empty	Cluster of Cysteine-rich protein 2 OS=Macaca mulatta OX=9544 GN=CRIP2 PE=2 SV=1 (H9FQ52)	H9FQ52 [2]	CRIP2	22 kDa	TRUE	unknown	8	26	10	33	8	29	6	30	0	20	0	23	4	41	4	39	5	35	3	29
164.1	TRUE	Empty	Cysteine-rich protein 2 OS=Macaca mulatta OX=9544 GN=CRIP2 PE=2 SV=1	H9FQ52	CRIP2	22 kDa	TRUE	unknown	8	26	10	33	8	29	6	30	0	20	0	23	4	41	4	39	5	35	3	29
164.2	TRUE	Empty	Cysteine rich protein 2 OS=Macaca mulatta OX=9544 GN=CRIP2 PE=4 SV=1	A0A1D5QHS1	CRIP2	28 kDa	TRUE	unknown	0	0	0	0	0	0	0	0	0	0	0	0	0	0	0	0	0	0	0	0
165	TRUE	Empty	Cluster of Myosin heavy chain 10 OS=Macaca mulatta OX=9544 GN=MYH10 PE=3 SV=2 (F7HRA5)	F7HRA5 [2]	MYH10	233 kDa	TRUE	unknown	8	16	18	34	9	19	15	25	5	19	9	23	5	33	15	24	8	40	27	31
165.1	TRUE	Empty	Myosin heavy chain 10 OS=Macaca mulatta OX=9544 GN=MYH10 PE=3 SV=2	F7HRA5	MYH10	233 kDa	TRUE	unknown	8	16	18	34	9	19	15	25	5	19	9	23	5	33	15	24	8	40	27	31
165.2	TRUE	Empty	Myosin heavy chain 10 OS=Macaca mulatta OX=9544 GN=MYH10 PE=2 SV=1	H9ENN2	MYH10	229 kDa	TRUE	unknown	8	16	18	34	9	19	15	25	5	19	9	23	5	33	15	24	8	40	27	31
166	TRUE	Empty	Cluster of NADH:ubiquinone oxidoreductase subunit V3 OS=Macaca mulatta OX=9544 GN=NDUFV3 PE=4 SV=2 (F7G588)	F7G588 [2]	NDUFV3	51 kDa	TRUE	unknown	6	17	5	17	12	29	6	21	6	41	7	23	3	20	2	20	4	10	4	9
166.1	TRUE	Empty	NADH:ubiquinone oxidoreductase subunit V3 OS=Macaca mulatta OX=9544 GN=NDUFV3 PE=4 SV=2	F7G588	NDUFV3	51 kDa	TRUE	unknown	6	14	5	12	12	19	6	11	6	26	7	16	3	14	2	14	4	10	4	9
166.2	TRUE	Empty	NADH dehydrogenase [ubiquinone] flavoprotein 3, mitochondrial isoform b OS=Macaca mulatta OX=9544 GN=NDUFV3 PE=2 SV=1	H9FUU4	NDUFV3	12 kDa	TRUE	unknown	0	5	0	7	0	15	0	12	0	21	0	12	0	9	0	11	0	0	0	0
167	TRUE	Empty	Cluster of Thioredoxin OS=Macaca mulatta OX=9544 GN=TXN PE=2 SV=1 (F6RHG3)	F6RHG3 [4]	TXN	12 kDa	TRUE	unknown	4	10	4	16	1	26	4	22	0	22	5	23	2	25	2	15	3	27	3	6
167.1	TRUE	Empty	Thioredoxin OS=Macaca mulatta OX=9544 GN=TXN PE=2 SV=1	F6RHG3	TXN	12 kDa	TRUE	unknown	4	10	4	16	1	26	4	22	0	22	5	23	2	25	2	15	3	27	3	6
167.2	TRUE	Empty	Thioredoxin OS=Macaca mulatta OX=9544 PE=3 SV=1	A0A1D5RDJ5		12 kDa	TRUE	unknown	0	0	0	0	0	0	0	0	0	0	0	0	0	23	0	0	0	0	3	0
167.3	TRUE	Empty	Thioredoxin OS=Macaca mulatta OX=9544 PE=3 SV=1	F7FDU7		12 kDa	TRUE	unknown	0	0	0	0	0	0	0	0	0	0	0	0	0	0	0	0	0	0	0	0
167.4	TRUE	Empty	Thioredoxin OS=Macaca mulatta OX=9544 PE=3 SV=1	F7H2R2		12 kDa	TRUE	unknown	0	0	0	0	0	0	0	0	0	0	0	0	0	0	0	0	0	0	0	0
168	TRUE	Empty	Cluster of Adducin 2 OS=Macaca mulatta OX=9544 GN=ADD2 PE=2 SV=1 (F7CGX1)	F7CGX1 [3]	ADD2	81 kDa	TRUE	unknown	92	8	109	22	72	12	107	24	48	18	94	22	37	18	105	36	149	37	120	44
168.1	TRUE	Empty	Adducin 2 OS=Macaca mulatta OX=9544 GN=ADD2 PE=2 SV=1	F7CGX1	ADD2	81 kDa	TRUE	unknown	92	8	109	22	72	12	107	24	48	18	94	22	37	18	105	36	149	37	120	44
168.2	TRUE	Empty	Adducin 2 OS=Macaca mulatta OX=9544 GN=ADD2 PE=4 SV=2	F7CGV0	ADD2	72 kDa	TRUE	unknown	0	0	0	0	0	0	0	0	0	0	0	0	0	0	0	0	0	0	0	0
168.3	TRUE	Empty	Adducin 2 OS=Macaca mulatta OX=9544 GN=ADD2 PE=4 SV=2	F7A5M4	ADD2	64 kDa	TRUE	unknown	0	0	0	0	0	0	0	0	0	0	0	0	0	0	0	0	0	0	0	0
169	TRUE	Empty	CAP-Gly domain containing linker protein 2 OS=Macaca mulatta OX=9544 GN=CLIP2 PE=4 SV=1	A0A1D5QUC1	CLIP2	113 kDa	TRUE	unknown	9	12	13	16	18	23	18	16	10	30	15	22	8	22	14	25	1	21	1	15
170	TRUE	Empty	Ubiquilin 2 OS=Macaca mulatta OX=9544 GN=UBQLN2 PE=4 SV=1	A0A1D5QRK1 (+1)	UBQLN2	62 kDa	TRUE	unknown	0	10	0	22	0	30	0	25	0	28	0	22	0	23	0	18	0	34	0	16
171	TRUE	Empty	Profilin OS=Macaca mulatta OX=9544 GN=PFN1 PE=2 SV=1	F7H2A5	PFN1	15 kDa		unknown	2	11	3	14	0	14	0	18	0	20	2	22	0	18	0	22	2	25	4	18
172	TRUE	Empty	Cluster of Laminin subunit beta 2 OS=Macaca mulatta OX=9544 GN=LAMB2 PE=4 SV=2 (F7GZQ3)	F7GZQ3 [2]	LAMB2	195 kDa	TRUE	unknown	0	15	1	14	3	15	2	16	2	18	1	22	0	21	1	21	2	14	0	15
172.1	TRUE	Empty	Laminin subunit beta 2 OS=Macaca mulatta OX=9544 GN=LAMB2 PE=4 SV=2	F7GZQ3	LAMB2	195 kDa	TRUE	unknown	0	15	1	14	3	15	2	16	2	18	1	22	0	21	1	21	2	14	0	15
172.2	TRUE	Empty	Laminin subunit beta 2 OS=Macaca mulatta OX=9544 GN=LAMB2 PE=4 SV=1	A0A1D5QVZ5	LAMB2	190 kDa	TRUE	unknown	0	15	0	14	0	15	0	16	0	18	0	22	0	21	0	21	0	14	0	15
173	TRUE	Empty	Chromogranin B OS=Macaca mulatta OX=9544 GN=CHGB PE=4 SV=1	F6RXB4	CHGB	78 kDa		unknown	68	11	100	21	91	17	143	34	55	10	78	21	79	31	123	43	109	21	148	33
174	TRUE	Empty	Uncharacterized protein OS=Macaca mulatta OX=9544 GN=PRRT2 PE=4 SV=2	F6YBL7	PRRT2	35 kDa		unknown	17	17	47	18	23	22	40	24	11	12	30	21	19	24	67	39	19	22	45	27
175	TRUE	Empty	Cluster of Iron-sulfur cluster assembly enzyme OS=Macaca mulatta OX=9544 GN=ISCU PE=2 SV=1 (A0A1D5RCM1)	A0A1D5RCM1 [2]	ISCU	18 kDa	TRUE	unknown	18	10	7	12	18	13	9	23	14	20	10	21	16	25	13	27	32	28	12	25
175.1	TRUE	Empty	Iron-sulfur cluster assembly enzyme OS=Macaca mulatta OX=9544 GN=ISCU PE=2 SV=1	A0A1D5RCM1	ISCU	18 kDa	TRUE	unknown	18	10	7	12	18	13	9	23	14	20	10	21	16	25	13	27	32	28	12	25
175.2	TRUE	Empty	Iron-sulfur cluster assembly enzyme OS=Macaca mulatta OX=9544 GN=ISCU PE=3 SV=1	A0A1D5Q197	ISCU	17 kDa	TRUE	unknown	0	0	0	0	0	0	0	0	0	0	0	0	0	0	0	0	0	0	0	0
176	TRUE	Empty	APC membrane recruitment protein 2 OS=Macaca mulatta OX=9544 GN=AMER2 PE=4 SV=1	A0A1D5Q8T7	AMER2	69 kDa	TRUE	unknown	1	11	9	15	6	19	11	28	10	31	32	21	9	21	24	29	0	19	3	16
177	TRUE	Empty	cAMP-regulated phosphoprotein 19 OS=Macaca mulatta OX=9544 GN=ARPP19 PE=2 SV=1	F7HRZ8	ARPP19	12 kDa	TRUE	unknown	6	9	11	20	7	31	18	22	4	29	9	21	5	34	12	27	5	23	8	12
178	TRUE	Empty	Amino acid transporter OS=Macaca mulatta OX=9544 GN=SLC1A2 PE=2 SV=2	F6QBZ7	SLC1A2	62 kDa	TRUE	unknown	1	8	3	28	1	21	1	29	0	23	2	21	4	31	1	25	7	54	2	38
179	TRUE	Empty	Cytochrome b-c1 complex subunit Rieske, mitochondrial OS=Macaca mulatta OX=9544 GN=LOC705178 PE=4 SV=1	F6V7Y3	LOC705178	30 kDa	TRUE	unknown	1	16	0	24	0	22	0	28	0	22	0	21	0	20	0	22	4	21	1	16
180	TRUE	Empty	Cluster of Clathrin coat assembly protein AP180 isoform a OS=Macaca mulatta OX=9544 GN=SNAP91 PE=2 SV=2 (F6VKT2)	F6VKT2 [3]	SNAP91	92 kDa	TRUE	unknown	0	8	9	18	1	12	2	24	0	20	0	21	0	23	4	35	9	24	5	20
180.1	TRUE	Empty	Clathrin coat assembly protein AP180 isoform a OS=Macaca mulatta OX=9544 GN=SNAP91 PE=2 SV=2	F6VKT2	SNAP91	92 kDa	TRUE	unknown	0	8	9	18	1	12	2	24	0	20	0	21	0	23	4	35	9	24	5	20
180.2	TRUE	Empty	Synaptosome associated protein 91 OS=Macaca mulatta OX=9544 GN=SNAP91 PE=4 SV=2	F7G786 (+1)	SNAP91	92 kDa	TRUE	unknown	0	8	5	18	0	12	2	24	0	20	0	21	0	23	1	35	8	24	5	20
181	TRUE	Empty	Cluster of Tubulin-specific chaperone A OS=Macaca mulatta OX=9544 GN=TBCA PE=3 SV=2 (F7HLH9)	F7HLH9 [2]	TBCA	15 kDa	TRUE	unknown	0	9	3	20	0	17	5	25	2	17	0	21	0	23	0	26	2	19	5	23
181.1	TRUE	Empty	Tubulin-specific chaperone A OS=Macaca mulatta OX=9544 GN=TBCA PE=3 SV=1	A0A1D5RAM0	TBCA	15 kDa	TRUE	unknown	0	7	3	19	0	14	4	20	0	13	0	19	0	20	0	22	2	17	5	23
181.2	TRUE	Empty	Tubulin-specific chaperone A OS=Macaca mulatta OX=9544 GN=TBCA PE=3 SV=2	F7HLH9	TBCA	15 kDa	TRUE	unknown	0	9	3	19	0	17	5	25	2	17	0	18	0	23	0	26	2	19	5	23
182	TRUE	Empty	Purkinje cell protein 4 OS=Macaca mulatta OX=9544 GN=PCP4 PE=2 SV=1	H9EPH8	PCP4	7 kDa		unknown	0	24	2	23	1	18	1	20	3	32	2	21	1	20	2	20	2	20	2	21
183	TRUE	Empty	Uncharacterized protein OS=Macaca mulatta OX=9544 PE=3 SV=2	F7H0R4		48 kDa		unknown	0	28	0	15	0	17	0	19	0	14	0	21	0	17	0	24	0	16	4	22
184	TRUE	Empty	Uncharacterized protein OS=Macaca mulatta OX=9544 PE=4 SV=2	F7FHZ4 (+2)		65 kDa		unknown	0	11	1	14	1	14	2	18	1	20	2	21	2	28	1	21	3	15	1	6
185	TRUE	Empty	SPARC like 1 OS=Macaca mulatta OX=9544 GN=SPARCL1 PE=4 SV=2	F6R2E7	SPARCL1	76 kDa		unknown	31	3	49	10	28	6	51	12	28	25	52	20	24	30	35	28	36	12	54	12
186	TRUE	Empty	Cluster of Tumor protein D52 like 2 OS=Macaca mulatta OX=9544 GN=TPD52L2 PE=4 SV=1 (A0A1D5Q3P0)	A0A1D5Q3P0 [4]	TPD52L2	25 kDa	TRUE	unknown	24	11	20	13	41	12	29	16	34	24	28	20	73	20	62	28	0	16	1	17
186.1	TRUE	Empty	Tumor protein D52 like 2 OS=Macaca mulatta OX=9544 GN=TPD52L2 PE=4 SV=1	A0A1D5Q3P0	TPD52L2	25 kDa	TRUE	unknown	23	10	19	13	41	10	28	15	34	22	26	19	63	18	52	26	0	16	1	17
186.2	TRUE	Empty	Tumor protein D52 like 2 OS=Macaca mulatta OX=9544 GN=TPD52L2 PE=4 SV=1	A0A1D5QXB8	TPD52L2	23 kDa	TRUE	unknown	19	8	12	10	33	11	19	13	27	20	20	17	60	15	45	25	0	14	0	16
186.3	TRUE	Empty	Tumor protein D52 like 2 OS=Macaca mulatta OX=9544 GN=TPD52L2 PE=4 SV=1	A0A1D5QM17	TPD52L2	16 kDa	TRUE	unknown	0	4	0	5	0	6	0	6	0	6	0	10	0	7	0	12	0	7	0	10
186.4	TRUE	Empty	Tumor protein D52 like 2 OS=Macaca mulatta OX=9544 GN=TPD52L2 PE=4 SV=1	A0A1D5QMU6	TPD52L2	24 kDa	TRUE	unknown	0	0	0	0	0	0	0	0	0	0	0	0	0	0	0	0	0	0	0	0
187	TRUE	Empty	Cluster of 14-3-3 protein gamma OS=Macaca mulatta OX=9544 GN=YWHAG PE=2 SV=1 (F6XLR8)	F6XLR8 [17]	YWHAG	28 kDa	TRUE	unknown	13	24	15	23	12	27	16	27	5	25	14	20	6	21	9	36	25	27	22	32
187.1	TRUE	Empty	14-3-3 protein beta/alpha OS=Macaca mulatta OX=9544 GN=YWHAB PE=2 SV=1	F6XFG9	YWHAB	28 kDa	TRUE	unknown	2	7	0	7	1	12	3	11	1	13	3	12	2	9	3	16	6	12	5	18
187.2	TRUE	Empty	14-3-3 protein gamma OS=Macaca mulatta OX=9544 GN=YWHAG PE=2 SV=1	F6XLR8	YWHAG	28 kDa	TRUE	unknown	7	11	7	7	4	13	5	9	2	12	5	10	3	5	4	9	10	10	6	11
187.3	TRUE	Empty	14-3-3 protein eta OS=Macaca mulatta OX=9544 GN=YWHAH PE=2 SV=1	F6RIX6	YWHAH	28 kDa	TRUE	unknown	0	8	1	5	0	6	0	8	0	6	0	7	0	3	0	8	0	7	0	9
187.4	TRUE	Empty	Uncharacterized protein OS=Macaca mulatta OX=9544 GN=YWHAZ PE=3 SV=2	F7EFF6	YWHAZ	28 kDa	TRUE	unknown	1	7	4	13	2	7	5	15	1	7	2	6	0	6	1	16	3	7	4	9
187.5	TRUE	Empty	Tyrosine 3-monooxygenase/tryptophan 5-monooxygenase activation protein theta OS=Macaca mulatta OX=9544 GN=YWHAQ PE=3 SV=1	A0A1D5RGN8	YWHAQ	19 kDa	TRUE	unknown	0	6	0	3	0	4	0	3	0	6	0	5	0	0	0	0	0	5	0	4
187.6	TRUE	Empty	Tyrosine 3-monooxygenase/tryptophan 5-monooxygenase activation protein epsilon OS=Macaca mulatta OX=9544 GN=YWHAE PE=3 SV=1	A0A1D5QKY2	YWHAE	27 kDa	TRUE	unknown	2	0	3	4	5	0	3	6	1	0	4	4	1	0	1	7	5	0	7	6
187.7	TRUE	Empty	Uncharacterized protein OS=Macaca mulatta OX=9544 PE=3 SV=1	A0A1D5QSF9		24 kDa	TRUE	unknown	0	6	0	4	0	7	0	4	0	4	0	3	0	2	0	5	1	4	0	5
187.8	TRUE	Empty	Tyrosine 3-monooxygenase/tryptophan 5-monooxygenase activation protein epsilon OS=Macaca mulatta OX=9544 GN=YWHAE PE=3 SV=2	F6T365	YWHAE	13 kDa	TRUE	unknown	0	4	0	3	0	4	0	3	0	4	0	3	0	1	0	4	0	3	0	2
187.9	TRUE	Empty	Uncharacterized protein OS=Macaca mulatta OX=9544 GN=LOC704010 PE=3 SV=2	F6WRN9	LOC704010	28 kDa	TRUE	unknown	0	0	0	0	0	0	0	0	0	0	0	0	0	0	0	0	0	0	0	0
187.1	TRUE	Empty	Uncharacterized protein OS=Macaca mulatta OX=9544 GN=YWHAZ PE=3 SV=1	A0A1D5QVP5	YWHAZ	21 kDa	TRUE	unknown	0	0	0	0	0	0	0	0	0	0	0	0	0	0	0	0	0	0	0	0
187.11	TRUE	Empty	14-3-3 protein sigma OS=Macaca mulatta OX=9544 GN=SFN PE=2 SV=1	G7MHX1	SFN	28 kDa	TRUE	unknown	0	0	0	0	0	0	0	0	0	0	0	0	0	0	0	0	0	0	0	0
187.12	TRUE	Empty	Uncharacterized protein OS=Macaca mulatta OX=9544 PE=3 SV=1	A0A1D5Q034		25 kDa	TRUE	unknown	1	4	0	6	0	0	0	5	0	4	0	0	0	2	0	6	0	4	0	4
187.13	TRUE	Empty	Tyrosine 3-monooxygenase/tryptophan 5-monooxygenase activation protein epsilon OS=Macaca mulatta OX=9544 GN=YWHAE PE=3 SV=1	A0A1D5QIF8	YWHAE	15 kDa	TRUE	unknown	0	0	0	0	0	0	0	0	0	0	0	0	0	0	0	0	0	0	0	0
187.14	TRUE	Empty	Uncharacterized protein OS=Macaca mulatta OX=9544 PE=3 SV=1	A0A1D5R9M5		27 kDa	TRUE	unknown	0	0	0	0	0	0	0	0	0	0	0	0	0	0	0	0	0	0	0	0
187.15	TRUE	Empty	Tyrosine 3-monooxygenase/tryptophan 5-monooxygenase activation protein eta OS=Macaca mulatta OX=9544 GN=YWHAH PE=3 SV=1	A0A1D5QYI5	YWHAH	19 kDa	TRUE	unknown	0	0	0	0	0	0	0	0	0	0	0	0	0	0	0	0	0	0	0	0
187.16	TRUE	Empty	Uncharacterized protein OS=Macaca mulatta OX=9544 PE=3 SV=1	A0A1D5RHJ2		26 kDa	TRUE	unknown	0	0	0	0	0	0	0	0	0	0	0	0	0	0	0	0	0	0	0	0
187.17	TRUE	Empty	Uncharacterized protein OS=Macaca mulatta OX=9544 PE=3 SV=1	A0A1D5RIF0		31 kDa	TRUE	unknown	0	0	0	0	0	0	0	0	0	0	0	0	0	0	0	0	0	0	0	0
188	TRUE	Empty	Cluster of Ran-specific GTPase-activating protein OS=Macaca mulatta OX=9544 GN=RANBP1 PE=2 SV=2 (F7GMJ1)	F7GMJ1 [2]	RANBP1	23 kDa	TRUE	unknown	3	10	10	15	4	22	16	21	3	25	7	20	1	34	8	25	14	22	20	11
188.1	TRUE	Empty	Ran-specific GTPase-activating protein OS=Macaca mulatta OX=9544 GN=RANBP1 PE=2 SV=2	F7GMJ1	RANBP1	23 kDa	TRUE	unknown	3	10	10	15	4	22	16	21	3	25	7	20	1	34	8	25	14	21	20	11
188.2	TRUE	Empty	Ran-specific GTPase-activating protein OS=Macaca mulatta OX=9544 GN=RANBP1 PE=4 SV=1	A0A1D5RHC9	RANBP1	32 kDa	TRUE	unknown	0	10	3	9	2	15	13	17	2	20	2	14	0	26	4	24	5	12	6	10
189	TRUE	Empty	Cluster of Calumenin isoform c OS=Macaca mulatta OX=9544 GN=CALU PE=2 SV=1 (F6ZZ64)	F6ZZ64 [2]	CALU	37 kDa	TRUE	unknown	0	6	6	34	0	15	2	44	0	11	2	20	3	26	8	31	0	20	11	22
189.1	TRUE	Empty	Calumenin isoform c OS=Macaca mulatta OX=9544 GN=CALU PE=2 SV=1	F6ZZ64	CALU	37 kDa	TRUE	unknown	0	6	5	31	0	14	0	41	0	10	2	19	0	22	8	30	0	17	11	20
189.2	TRUE	Empty	Calumenin precursor OS=Macaca mulatta OX=9544 GN=CALU PE=4 SV=2	F6ZZ73	CALU	38 kDa	TRUE	unknown	0	4	4	25	0	12	2	37	0	8	0	16	3	22	6	27	0	17	9	14
190	TRUE	Empty	Cluster of Zyxin OS=Macaca mulatta OX=9544 GN=ZYX PE=4 SV=2 (F7F059)	F7F059 [2]	ZYX	58 kDa	TRUE	unknown	2	13	3	16	0	20	1	10	0	24	5	20	6	20	4	16	0	12	0	11
190.1	TRUE	Empty	Zyxin OS=Macaca mulatta OX=9544 GN=ZYX PE=4 SV=2	F7F053	ZYX	45 kDa	TRUE	unknown	2	13	2	12	0	14	1	8	0	15	5	18	6	14	4	13	0	12	0	11
190.2	TRUE	Empty	Zyxin OS=Macaca mulatta OX=9544 GN=ZYX PE=4 SV=2	F7F059	ZYX	58 kDa	TRUE	unknown	2	9	3	12	0	19	1	7	0	21	5	17	6	16	4	16	0	9	0	8
191	TRUE	Empty	Enolase 2 OS=Macaca mulatta OX=9544 GN=ENO2 PE=2 SV=1	F6X1V9	ENO2	47 kDa	TRUE	unknown	2	11	3	14	1	25	4	21	0	18	0	20	2	13	1	23	1	13	2	18
192	TRUE	Empty	SH3 domain-binding glutamic acid-rich-like protein OS=Macaca mulatta OX=9544 GN=SH3BGRL PE=2 SV=1	G7NS79	SH3BGRL	13 kDa		unknown	0	5	1	16	0	17	1	17	0	16	4	20	0	18	0	19	0	21	2	13
193	TRUE	Empty	Cluster of Erythrocyte membrane protein band 4.1 like 1 OS=Macaca mulatta OX=9544 GN=EPB41L1 PE=4 SV=2 (F6UAX5)	F6UAX5 [6]	EPB41L1	171 kDa	TRUE	unknown	30	19	44	24	49	16	52	22	41	27	40	19	39	22	67	22	25	18	23	20
193.1	TRUE	Empty	Erythrocyte membrane protein band 4.1 like 1 OS=Macaca mulatta OX=9544 GN=EPB41L1 PE=4 SV=2	F6UAX5	EPB41L1	171 kDa	TRUE	unknown	30	17	43	22	49	13	52	21	41	25	40	17	37	22	66	20	25	15	23	18
193.2	TRUE	Empty	Erythrocyte membrane protein band 4.1 like 1 OS=Macaca mulatta OX=9544 GN=EPB41L1 PE=4 SV=2	F7CBA0	EPB41L1	88 kDa	TRUE	unknown	22	9	30	14	39	14	23	16	26	15	18	12	34	18	47	21	20	15	17	17
193.3	TRUE	Empty	Erythrocyte membrane protein band 4.1 like 1 OS=Macaca mulatta OX=9544 GN=EPB41L1 PE=4 SV=2	F7CB08	EPB41L1	99 kDa	TRUE	unknown	22	11	31	16	39	13	23	18	26	15	18	11	34	22	47	19	20	17	17	16
193.4	TRUE	Empty	Erythrocyte membrane protein band 4.1 like 1 OS=Macaca mulatta OX=9544 GN=EPB41L1 PE=4 SV=1	A0A1D5QHX2	EPB41L1	98 kDa	TRUE	unknown	0	0	0	0	0	0	0	0	0	0	0	0	0	0	0	0	0	0	0	0
193.5	TRUE	Empty	Erythrocyte membrane protein band 4.1 like 1 OS=Macaca mulatta OX=9544 GN=EPB41L1 PE=4 SV=2	F7CBB9	EPB41L1	84 kDa	TRUE	unknown	0	0	0	0	0	0	0	0	0	0	0	0	0	0	0	0	0	0	0	0
193.6	TRUE	Empty	Erythrocyte membrane protein band 4.1 like 1 OS=Macaca mulatta OX=9544 GN=EPB41L1 PE=4 SV=2	F6PK61	EPB41L1	83 kDa	TRUE	unknown	0	0	0	0	0	0	0	0	0	0	0	0	0	0	0	0	0	0	0	0
194	TRUE	Empty	Cluster of 28S ribosomal protein S28, mitochondrial OS=Macaca mulatta OX=9544 GN=TPD52 PE=4 SV=2 (F6Z4R8)	F6Z4R8 [3]	TPD52	27 kDa	TRUE	unknown	25	10	18	20	29	23	25	16	40	30	28	19	69	37	61	28	3	24	0	17
194.1	TRUE	Empty	28S ribosomal protein S28, mitochondrial OS=Macaca mulatta OX=9544 GN=TPD52 PE=4 SV=2	F6Z4R8	TPD52	27 kDa	TRUE	unknown	25	10	18	20	29	23	25	16	29	30	25	19	69	37	61	28	2	24	0	17
194.2	TRUE	Empty	28S ribosomal protein S28, mitochondrial OS=Macaca mulatta OX=9544 GN=TPD52 PE=4 SV=2	F6PYF5	TPD52	22 kDa	TRUE	unknown	18	10	12	16	26	20	17	12	18	24	18	18	51	30	37	23	0	19	0	17
194.3	TRUE	Empty	28S ribosomal protein S28, mitochondrial OS=Macaca mulatta OX=9544 GN=TPD52 PE=4 SV=1	A0A1D5QCF3	TPD52	31 kDa	TRUE	unknown	11	9	3	13	8	17	3	11	18	19	9	16	32	24	16	18	3	19	0	16
195	TRUE	Empty	Cluster of Reticulon OS=Macaca mulatta OX=9544 GN=RTN3 PE=4 SV=2 (F6TAU8)	F6TAU8 [3]	RTN3	112 kDa	TRUE	unknown	14	14	20	22	16	21	20	21	12	11	21	19	14	10	32	17	5	24	7	26
195.1	TRUE	Empty	Reticulon OS=Macaca mulatta OX=9544 GN=RTN3 PE=4 SV=2	F6TAU8 (+1)	RTN3	112 kDa	TRUE	unknown	14	14	20	22	16	21	20	21	12	11	21	19	14	10	32	17	5	24	7	26
195.2	TRUE	Empty	Reticulon OS=Macaca mulatta OX=9544 GN=RTN3 PE=4 SV=2	F7C1H4	RTN3	20 kDa	TRUE	unknown	0	0	0	0	0	0	0	0	0	0	0	0	0	0	0	0	0	0	0	0
196	TRUE	Empty	Heterogeneous nuclear ribonucleoprotein D like OS=Macaca mulatta OX=9544 GN=HNRNPDL PE=4 SV=2	F6QIA8	HNRNPDL	25 kDa	TRUE	unknown	2	20	4	26	4	25	1	39	0	23	1	19	0	50	1	33	3	32	7	24
197	TRUE	Empty	CDC42 effector protein 4 OS=Macaca mulatta OX=9544 GN=CDC42EP4 PE=2 SV=1	F7F354	CDC42EP4	38 kDa		unknown	6	13	10	16	10	28	6	26	6	22	12	19	16	25	18	21	1	11	1	7
198	TRUE	Empty	Cluster of PEST proteolytic signal-containing nuclear protein OS=Macaca mulatta OX=9544 GN=PCNP PE=2 SV=1 (F6R4G2)	F6R4G2 [5]	PCNP	19 kDa	TRUE	unknown	13	15	17	8	22	13	33	17	19	21	17	19	10	20	17	17	1	14	1	12
198.1	TRUE	Empty	PEST proteolytic signal-containing nuclear protein OS=Macaca mulatta OX=9544 GN=PCNP PE=2 SV=1	F6R4G2	PCNP	19 kDa	TRUE	unknown	13	15	17	8	22	13	33	17	19	21	17	19	10	20	17	17	1	14	1	12
198.2	TRUE	Empty	Uncharacterized protein OS=Macaca mulatta OX=9544 PE=4 SV=2	F7H5N1		16 kDa	TRUE	unknown	0	0	0	0	0	0	0	0	0	0	0	0	0	0	0	0	0	0	0	0
198.3	TRUE	Empty	Uncharacterized protein OS=Macaca mulatta OX=9544 PE=4 SV=1	A0A1D5RHH3 (+1)		9 kDa	TRUE	unknown	0	0	0	0	0	0	0	0	0	0	0	0	0	0	0	0	0	0	0	0
198.4	TRUE	Empty	Uncharacterized protein OS=Macaca mulatta OX=9544 PE=4 SV=1	A0A1D5QJY4		6 kDa	TRUE	unknown	0	0	0	0	0	0	0	0	0	0	0	0	0	0	0	0	0	0	0	0
199	TRUE	Empty	Chromosome 1 open reading frame 198 OS=Macaca mulatta OX=9544 GN=C1orf198 PE=4 SV=2	F6TLD1	C1orf198	36 kDa		unknown	4	5	9	10	3	14	8	10	11	16	31	19	9	23	16	11	2	5	4	6
200	TRUE	Empty	Cluster of Charged multivesicular body protein 5 OS=Macaca mulatta OX=9544 GN=CHMP5 PE=2 SV=1 (F6TSB3)	F6TSB3 [4]	CHMP5	25 kDa	TRUE	unknown	1	18	2	14	0	21	0	13	0	21	0	19	2	28	2	20	1	20	0	20
200.1	TRUE	Empty	Charged multivesicular body protein 5 OS=Macaca mulatta OX=9544 GN=CHMP5 PE=2 SV=1	F6TSB3	CHMP5	25 kDa	TRUE	unknown	1	18	2	14	0	21	0	13	0	21	0	19	2	28	2	20	1	20	0	20
200.2	TRUE	Empty	Uncharacterized protein OS=Macaca mulatta OX=9544 PE=3 SV=1	A0A1D5QFI5 (+2)		23 kDa	TRUE	unknown	0	0	0	0	0	0	0	0	0	0	0	0	0	0	0	0	0	0	0	0
201	TRUE	Empty	Cluster of Charged multivesicular body protein 4B OS=Macaca mulatta OX=9544 GN=CHMP4B PE=2 SV=1 (H9FPW6)	H9FPW6 [3]	CHMP4B	25 kDa	TRUE	unknown	0	12	0	13	0	17	0	20	0	23	0	19	0	26	0	28	0	19	0	12
201.1	TRUE	Empty	Charged multivesicular body protein 4B OS=Macaca mulatta OX=9544 GN=CHMP4B PE=2 SV=1	H9FPW6	CHMP4B	25 kDa	TRUE	unknown	0	12	0	13	0	17	0	20	0	23	0	19	0	26	0	28	0	19	0	12
201.2	TRUE	Empty	Uncharacterized protein OS=Macaca mulatta OX=9544 PE=3 SV=1	A0A1D5QK65		29 kDa	TRUE	unknown	0	2	0	0	0	1	0	0	0	3	0	0	0	9	0	8	0	0	0	4
201.3	TRUE	Empty	Charged multivesicular body protein 4C OS=Macaca mulatta OX=9544 GN=CHMP4C PE=3 SV=1	F7H7C4	CHMP4C	26 kDa	TRUE	unknown	0	0	0	0	0	0	0	0	0	0	0	0	0	0	0	0	0	0	0	0
202	TRUE	Empty	Cluster of Uncharacterized protein OS=Macaca mulatta OX=9544 GN=LOC711309 PE=3 SV=1 (A0A1D5RKU7)	A0A1D5RKU7 [7]	LOC711309	17 kDa	TRUE	unknown	0	4	0	7	0	12	0	10	0	17	0	19	0	18	0	17	0	22	0	11
202.1	TRUE	Empty	Uncharacterized protein OS=Macaca mulatta OX=9544 GN=LOC711309 PE=3 SV=1	A0A1D5RKU7	LOC711309	17 kDa	TRUE	unknown	0	4	0	7	0	12	0	10	0	17	0	19	0	18	0	17	0	22	0	11
202.2	TRUE	Empty	Uncharacterized protein OS=Macaca mulatta OX=9544 GN=LOC106992390 PE=3 SV=2	F7G769	LOC106992390	12 kDa	TRUE	unknown	0	2	0	6	0	8	0	7	0	12	0	14	0	14	0	11	0	15	0	6
202.3	TRUE	Empty	Uncharacterized protein OS=Macaca mulatta OX=9544 PE=3 SV=2	F7GTP8		12 kDa	TRUE	unknown	0	2	0	2	0	3	0	2	0	6	0	9	0	5	0	7	0	8	0	4
202.4	TRUE	Empty	Uncharacterized protein OS=Macaca mulatta OX=9544 GN=LOC698225 PE=3 SV=1	G1K372	LOC698225	12 kDa	TRUE	unknown	0	2	0	4	0	4	0	2	0	4	0	5	0	4	0	3	0	6	0	0
202.5	TRUE	Empty	Uncharacterized protein OS=Macaca mulatta OX=9544 GN=LOC106995399 PE=3 SV=2	F7BU07	LOC106995399	12 kDa	TRUE	unknown	0	0	0	0	0	0	0	0	0	0	0	0	0	0	0	0	0	0	0	0
202.6	TRUE	Empty	Uncharacterized protein OS=Macaca mulatta OX=9544 PE=3 SV=2	F6ZST7		10 kDa	TRUE	unknown	0	0	0	0	0	0	0	0	0	0	0	0	0	0	0	0	0	0	0	0
202.7	TRUE	Empty	Uncharacterized protein OS=Macaca mulatta OX=9544 GN=LOC716056 PE=3 SV=1	F7BMG9	LOC716056	12 kDa	TRUE	unknown	0	0	0	0	0	0	0	0	0	0	0	0	0	0	0	0	0	0	0	0
203	TRUE	Empty	Heat shock protein beta-1 OS=Macaca mulatta OX=9544 GN=HSPB1 PE=2 SV=1	F6XTF7	HSPB1	23 kDa		unknown	1	4	0	9	0	10	1	12	0	14	2	19	1	10	1	18	0	15	0	17
204	TRUE	Empty	28 kDa heat- and acid-stable phosphoprotein OS=Macaca mulatta OX=9544 GN=PDAP1 PE=4 SV=2	F7BKG0	PDAP1	21 kDa		unknown	57	17	60	16	63	17	59	25	51	24	58	18	47	38	40	25	60	30	64	20
205	TRUE	Empty	Protein phosphatase 3 regulatory subunit B, alpha OS=Macaca mulatta OX=9544 GN=PPP3R1 PE=4 SV=2	F7HKB4	PPP3R1	21 kDa		unknown	7	20	3	20	14	31	10	28	0	16	7	18	2	30	7	20	14	32	16	23
206	TRUE	Empty	SH3 domain binding glutamate rich protein like 3 OS=Macaca mulatta OX=9544 GN=SH3BGRL3 PE=4 SV=2	F6XR95	SH3BGRL3	16 kDa		unknown	5	11	2	13	2	16	7	17	2	16	30	18	10	5	14	10	6	12	16	7
207	TRUE	Empty	Cluster of TSC22 domain family member 1 OS=Macaca mulatta OX=9544 GN=TSC22D1 PE=4 SV=1 (A0A1D5RDM4)	A0A1D5RDM4 [2]	TSC22D1	96 kDa	TRUE	unknown	4	17	7	17	4	16	4	15	3	22	1	18	5	21	4	29	3	26	5	12
207.1	TRUE	Empty	TSC22 domain family member 1 OS=Macaca mulatta OX=9544 GN=TSC22D1 PE=4 SV=1	A0A1D5RDM4	TSC22D1	96 kDa	TRUE	unknown	4	17	7	17	4	16	4	15	3	22	1	18	5	20	4	27	3	26	5	12
207.2	TRUE	Empty	TSC22 domain family member 1 OS=Macaca mulatta OX=9544 GN=TSC22D1 PE=4 SV=2	F7GXE7	TSC22D1	102 kDa	TRUE	unknown	0	6	0	6	0	4	0	2	0	9	0	7	0	6	0	8	0	13	0	6
208	TRUE	Empty	Cluster of Splicing factor 1 OS=Macaca mulatta OX=9544 GN=SF1 PE=2 SV=1 (H9EPF6)	H9EPF6 [3]	SF1	60 kDa	TRUE	unknown	0	9	7	14	0	17	10	22	0	18	11	18	0	19	5	35	0	19	7	13
208.1	TRUE	Empty	Splicing factor 1 OS=Macaca mulatta OX=9544 GN=SF1 PE=2 SV=1	H9EPF6	SF1	60 kDa	TRUE	unknown	0	8	7	14	0	17	10	22	0	17	11	17	0	18	5	34	0	19	7	11
208.2	TRUE	Empty	Splicing factor 1 OS=Macaca mulatta OX=9544 GN=SF1 PE=4 SV=1	A0A1D5Q0P9	SF1	71 kDa	TRUE	unknown	0	6	7	13	0	15	10	21	0	15	11	15	0	17	5	32	0	18	7	11
208.3	TRUE	Empty	Splicing factor 1 OS=Macaca mulatta OX=9544 GN=SF1 PE=4 SV=1	A0A1D5QE84	SF1	48 kDa	TRUE	unknown	0	5	7	13	0	15	10	21	0	14	11	14	0	16	5	31	0	18	7	0
209	TRUE	Empty	TATA-box binding protein associated factor 15 OS=Macaca mulatta OX=9544 GN=TAF15 PE=4 SV=1	A0A1D5Q307	TAF15	50 kDa	TRUE	unknown	0	12	3	14	1	17	4	19	1	19	1	18	0	30	1	22	3	15	4	15
210	TRUE	Empty	Cluster of Peptidylprolyl isomerase OS=Macaca mulatta OX=9544 GN=FKBP1A PE=4 SV=1 (F7CQQ5)	F7CQQ5 [3]	FKBP1A	13 kDa	TRUE	unknown	4	15	7	33	7	7	5	25	0	11	1	18	4	17	2	31	10	10	8	19
210.1	TRUE	Empty	Peptidylprolyl isomerase OS=Macaca mulatta OX=9544 GN=FKBP1A PE=4 SV=1	F7CQQ5	FKBP1A	13 kDa	TRUE	unknown	4	7	7	21	7	4	5	14	0	6	1	12	4	15	2	19	10	5	8	8
210.2	TRUE	Empty	Peptidylprolyl isomerase OS=Macaca mulatta OX=9544 GN=FKBP1A PE=4 SV=2	F6XMD4	FKBP1A	16 kDa	TRUE	unknown	0	8	0	23	0	3	0	18	0	7	0	12	0	8	0	22	0	7	1	11
210.3	TRUE	Empty	Peptidylprolyl isomerase OS=Macaca mulatta OX=9544 GN=FKBP1A PE=4 SV=1	A0A1D5QAB9	FKBP1A	10 kDa	TRUE	unknown	0	0	0	0	0	0	0	0	0	0	0	0	0	0	0	0	0	0	0	0
211	TRUE	Empty	Cluster of 60 kDa heat shock protein, mitochondrial OS=Macaca mulatta OX=9544 GN=HSPD1 PE=2 SV=1 (H9FTU5)	H9FTU5 [8]	HSPD1	61 kDa	TRUE	unknown	1	16	0	15	0	21	2	15	1	28	4	18	1	26	3	21	0	17	2	10
211.1	TRUE	Empty	60 kDa heat shock protein, mitochondrial OS=Macaca mulatta OX=9544 GN=HSPD1 PE=2 SV=1	H9FTU5 (+1)	HSPD1	61 kDa	TRUE	unknown	1	16	0	15	0	21	2	15	1	28	4	18	1	26	3	21	0	17	2	10
211.2	TRUE	Empty	Uncharacterized protein OS=Macaca mulatta OX=9544 PE=3 SV=2	F7GZG0		59 kDa	TRUE	unknown	0	0	0	0	0	0	0	0	0	0	0	0	0	8	0	0	0	0	0	0
211.3	TRUE	Empty	Heat shock protein family D (Hsp60) member 1 OS=Macaca mulatta OX=9544 GN=HSPD1 PE=3 SV=1	A0A1D5QFS9	HSPD1	18 kDa	TRUE	unknown	0	0	0	0	0	0	0	0	0	0	0	0	0	0	0	0	0	0	0	0
211.4	TRUE	Empty	Heat shock protein family D (Hsp60) member 1 OS=Macaca mulatta OX=9544 GN=HSPD1 PE=3 SV=1	A0A1D5RC89	HSPD1	19 kDa	TRUE	unknown	0	0	0	0	0	0	0	0	0	0	0	0	0	0	0	0	0	0	0	0
211.5	TRUE	Empty	Uncharacterized protein OS=Macaca mulatta OX=9544 PE=4 SV=1	A0A1D5Q1B2		52 kDa	TRUE	unknown	0	0	0	0	0	0	0	0	0	0	0	0	0	0	0	0	0	0	0	0
211.6	TRUE	Empty	Uncharacterized protein OS=Macaca mulatta OX=9544 PE=3 SV=2	F7EKM6		54 kDa	TRUE	unknown	0	0	0	0	0	0	0	0	0	0	0	0	0	0	0	0	0	0	0	0
211.7	TRUE	Empty	Uncharacterized protein OS=Macaca mulatta OX=9544 PE=3 SV=1	A0A1D5QTH9		18 kDa	TRUE	unknown	0	0	0	0	0	0	0	0	0	0	0	0	0	0	0	0	0	0	0	0
212	TRUE	Empty	Uncharacterized protein OS=Macaca mulatta OX=9544 PE=4 SV=2	F6QT06		10 kDa	TRUE	unknown	0	8	0	11	0	17	0	16	0	15	0	18	0	15	0	8	0	13	0	14
213	TRUE	Empty	Cluster of KIAA1211 like OS=Macaca mulatta OX=9544 GN=KIAA1211L PE=4 SV=1 (A0A1D5Q703)	A0A1D5Q703 [2]	KIAA1211L	99 kDa	TRUE	unknown	40	22	63	15	43	25	100	27	31	18	62	17	64	45	90	45	33	33	57	19
213.1	TRUE	Empty	KIAA1211 like OS=Macaca mulatta OX=9544 GN=KIAA1211L PE=4 SV=1	A0A1D5Q703	KIAA1211L	99 kDa	TRUE	unknown	40	22	63	15	43	25	100	27	31	18	62	17	64	45	90	45	33	33	57	19
213.2	TRUE	Empty	KIAA1211 like OS=Macaca mulatta OX=9544 GN=KIAA1211L PE=4 SV=2	F6UHK7	KIAA1211L	21 kDa	TRUE	unknown	0	0	0	0	0	0	37	0	0	0	0	0	0	0	43	0	0	0	0	6
214	TRUE	Empty	BM88 antigen OS=Macaca mulatta OX=9544 GN=CEND1 PE=2 SV=1	F6QDS4	CEND1	15 kDa		unknown	21	12	30	12	19	12	29	17	34	15	29	17	20	20	40	16	13	18	15	11
215	TRUE	Empty	Cluster of Superoxide dismutase [Mn], mitochondrial OS=Macaca mulatta OX=9544 GN=SOD2 PE=2 SV=2 (Q8HXP2)	Q8HXP2 [3]	SOD2	22 kDa	TRUE	unknown	14	3	36	12	6	16	71	21	8	18	36	17	8	16	37	18	8	11	42	5
215.1	TRUE	Empty	Superoxide dismutase [Mn], mitochondrial OS=Macaca mulatta OX=9544 GN=SOD2 PE=2 SV=2	Q8HXP2	SOD2	22 kDa	TRUE	unknown	14	3	36	12	6	16	71	21	8	18	36	17	8	16	37	18	8	11	42	5
215.2	TRUE	Empty	Superoxide dismutase OS=Macaca mulatta OX=9544 GN=SOD2 PE=3 SV=1	A0A1D5Q1H7	SOD2	21 kDa	TRUE	unknown	0	0	0	0	0	0	0	0	0	0	0	0	0	0	0	0	0	0	0	0
215.3	TRUE	Empty	Superoxide dismutase [Mn], mitochondrial OS=Macaca mulatta OX=9544 GN=SOD2 PE=4 SV=1	A0A1D5RFN9	SOD2	13 kDa	TRUE	unknown	0	0	0	0	0	0	0	0	0	0	0	0	0	0	0	0	0	0	0	0
216	TRUE	Empty	Cluster of Sorbin and SH3 domain containing 1 OS=Macaca mulatta OX=9544 GN=SORBS1 PE=4 SV=2 (F6QIE2)	F6QIE2 [4]	SORBS1	144 kDa	TRUE	unknown	20	11	15	17	26	15	19	14	17	21	26	17	27	19	37	13	6	26	9	22
216.1	TRUE	Empty	Sorbin and SH3 domain containing 1 OS=Macaca mulatta OX=9544 GN=SORBS1 PE=4 SV=2	F6QIE2	SORBS1	144 kDa	TRUE	unknown	20	11	15	16	26	14	18	12	17	19	26	16	27	19	37	12	6	24	9	22
216.2	TRUE	Empty	Sorbin and SH3 domain containing 1 OS=Macaca mulatta OX=9544 GN=SORBS1 PE=4 SV=2	F6QIE9	SORBS1	143 kDa	TRUE	unknown	18	10	14	15	26	13	16	13	15	19	21	15	21	18	25	12	6	18	8	19
216.3	TRUE	Empty	Sorbin and SH3 domain containing 1 OS=Macaca mulatta OX=9544 GN=SORBS1 PE=4 SV=2	F6QIG3	SORBS1	101 kDa	TRUE	unknown	0	0	0	0	0	0	0	0	0	0	0	0	0	0	0	0	0	0	0	0
216.4	TRUE	Empty	Sorbin and SH3 domain containing 1 OS=Macaca mulatta OX=9544 GN=SORBS1 PE=4 SV=2	F6QJH2	SORBS1	84 kDa	TRUE	unknown	0	0	0	0	0	0	0	0	0	0	0	0	0	0	0	0	0	0	0	0
217	TRUE	Empty	Cluster of Heterogeneous nuclear ribonucleoprotein A1 OS=Macaca mulatta OX=9544 GN=HNRNPA1 PE=2 SV=3 (Q28521)	Q28521 [5]	HNRNPA1	34 kDa	TRUE	unknown	6	1	11	19	20	1	25	21	20	8	19	17	8	33	17	23	26	15	26	6
217.1	TRUE	Empty	Heterogeneous nuclear ribonucleoprotein A1 OS=Macaca mulatta OX=9544 GN=HNRNPA1 PE=2 SV=3	Q28521	HNRNPA1	34 kDa	TRUE	unknown	6	1	11	15	20	1	25	18	20	7	19	15	8	27	17	18	26	13	26	6
217.2	TRUE	Empty	Uncharacterized protein OS=Macaca mulatta OX=9544 PE=4 SV=2	F6XM83		22 kDa	TRUE	unknown	0	0	0	11	0	0	0	16	0	0	0	13	0	0	0	15	0	0	0	0
217.3	TRUE	Empty	Uncharacterized protein OS=Macaca mulatta OX=9544 PE=4 SV=2	F7HC96		33 kDa	TRUE	unknown	0	0	0	13	0	0	0	17	0	0	0	13	0	0	0	15	0	0	0	0
217.4	TRUE	Empty	Uncharacterized protein OS=Macaca mulatta OX=9544 PE=4 SV=2	F6TWB7		32 kDa	TRUE	unknown	0	1	2	13	0	1	2	13	0	3	2	10	0	10	3	15	0	10	3	5
217.5	TRUE	Empty	Uncharacterized protein OS=Macaca mulatta OX=9544 PE=4 SV=2	F7DLA3		22 kDa	TRUE	unknown	0	0	0	0	0	0	0	0	0	0	0	0	0	0	0	0	0	0	0	0
218	TRUE	Empty	Protein phosphatase 1 regulatory subunit 9B OS=Macaca mulatta OX=9544 GN=PPP1R9B PE=4 SV=2	F7G993	PPP1R9B	89 kDa	TRUE	unknown	1	21	1	19	2	29	2	21	1	22	2	17	7	30	10	35	0	37	0	20
219	TRUE	Empty	Cluster of Methyl-CpG-binding protein 2 OS=Macaca mulatta OX=9544 GN=MECP2 PE=4 SV=2 (F7GKH5)	F7GKH5 [4]	MECP2	54 kDa	TRUE	unknown	3	8	4	16	5	18	5	19	2	5	4	17	6	21	3	17	9	31	8	24
219.1	TRUE	Empty	Methyl-CpG-binding protein 2 OS=Macaca mulatta OX=9544 GN=MECP2 PE=4 SV=2	F7GKH5	MECP2	54 kDa	TRUE	unknown	3	8	4	14	4	17	5	17	2	5	4	15	6	21	2	16	9	29	7	22
219.2	TRUE	Empty	Methyl-CpG-binding protein 2 OS=Macaca mulatta OX=9544 GN=MECP2 PE=4 SV=1	A0A1D5R9D1	MECP2	20 kDa	TRUE	unknown	3	0	4	7	5	3	4	7	2	0	4	4	3	7	3	5	6	6	7	6
219.3	TRUE	Empty	Methyl-CpG-binding protein 2 OS=Macaca mulatta OX=9544 GN=MECP2 PE=4 SV=1	A0A1D5RJI8	MECP2	32 kDa	TRUE	unknown	0	0	0	0	0	0	0	0	0	0	0	0	0	0	0	0	0	0	0	0
219.4	TRUE	Empty	Methyl-CpG-binding protein 2 OS=Macaca mulatta OX=9544 GN=MECP2 PE=4 SV=1	A0A1D5RJB5	MECP2	19 kDa	TRUE	unknown	0	0	0	0	0	0	0	0	0	0	0	0	0	0	0	0	0	0	0	0
220	TRUE	Empty	Cluster of Glyceraldehyde-3-phosphate dehydrogenase OS=Macaca mulatta OX=9544 GN=GAPDH PE=3 SV=2 (F6WJJ6)	F6WJJ6 [6]	GAPDH	31 kDa	TRUE	unknown	0	14	0	15	0	21	0	18	0	21	0	17	0	34	0	15	0	21	0	17
220.1	TRUE	Empty	Glyceraldehyde-3-phosphate dehydrogenase OS=Macaca mulatta OX=9544 GN=GAPDH PE=3 SV=2	F6WJJ6	GAPDH	31 kDa	TRUE	unknown	0	10	0	12	0	16	0	15	0	14	0	14	0	25	0	11	0	16	0	14
220.2	TRUE	Empty	Uncharacterized protein OS=Macaca mulatta OX=9544 PE=3 SV=2	F7HHD7		32 kDa	TRUE	unknown	0	3	0	4	0	5	0	4	0	4	0	5	0	11	0	2	0	4	0	2
220.3	TRUE	Empty	Glyceraldehyde-3-phosphate dehydrogenase OS=Macaca mulatta OX=9544 PE=3 SV=2	F7HS59		36 kDa	TRUE	unknown	0	0	0	0	0	0	0	0	0	0	0	0	0	0	0	0	0	0	0	0
220.4	TRUE	Empty	Uncharacterized protein OS=Macaca mulatta OX=9544 PE=4 SV=1	A0A1D5RCQ9		27 kDa	TRUE	unknown	0	0	0	0	0	0	0	0	0	0	0	0	0	0	0	0	0	0	0	0
220.5	TRUE	Empty	Uncharacterized protein OS=Macaca mulatta OX=9544 PE=3 SV=2	F6Q7J4		36 kDa	TRUE	unknown	0	0	0	0	0	0	0	0	0	0	0	0	0	0	0	0	0	0	0	0
220.6	TRUE	Empty	Uncharacterized protein OS=Macaca mulatta OX=9544 PE=3 SV=2	F6YVQ2		33 kDa	TRUE	unknown	0	0	0	0	0	0	0	0	0	0	0	0	0	0	0	0	0	0	0	0
221	TRUE	Empty	Cluster of Cell cycle associated protein 1 OS=Macaca mulatta OX=9544 GN=CAPRIN1 PE=4 SV=2 (F7FA51)	F7FA51 [2]	CAPRIN1	69 kDa	TRUE	unknown	0	13	0	16	0	18	0	22	0	20	0	17	0	35	0	30	0	17	0	15
221.1	TRUE	Empty	Cell cycle associated protein 1 OS=Macaca mulatta OX=9544 GN=CAPRIN1 PE=4 SV=2	F7FA51	CAPRIN1	69 kDa	TRUE	unknown	0	13	0	15	0	16	0	20	0	18	0	17	0	31	0	28	0	17	0	15
221.2	TRUE	Empty	Cell cycle associated protein 1 OS=Macaca mulatta OX=9544 GN=CAPRIN1 PE=4 SV=2	F7FA40	CAPRIN1	70 kDa	TRUE	unknown	0	11	0	10	0	11	0	12	0	12	0	7	0	20	0	16	0	8	0	8
222	TRUE	Empty	Complement C1q binding protein OS=Macaca mulatta OX=9544 GN=C1QBP PE=4 SV=1	F7HPK9	C1QBP	32 kDa		unknown	0	10	0	23	0	14	0	26	0	14	0	17	0	29	0	23	0	21	1	9
223	TRUE	Empty	Cluster of Eukaryotic translation initiation factor 5A OS=Macaca mulatta OX=9544 GN=EIF5A PE=3 SV=1 (A0A1D5Q0G5)	A0A1D5Q0G5 [3]	EIF5A	17 kDa	TRUE	unknown	2	6	1	19	5	15	3	25	0	11	1	17	0	15	0	28	0	13	3	6
223.1	TRUE	Empty	Eukaryotic translation initiation factor 5A OS=Macaca mulatta OX=9544 GN=EIF5A PE=3 SV=1	A0A1D5Q0G5	EIF5A	17 kDa	TRUE	unknown	2	6	1	19	5	15	3	24	0	11	1	17	0	15	0	28	0	13	3	6
223.2	TRUE	Empty	Eukaryotic translation initiation factor 5A OS=Macaca mulatta OX=9544 GN=EIF5A2 PE=3 SV=2	F6WM55	EIF5A2	17 kDa	TRUE	unknown	0	4	0	12	0	10	0	18	0	10	0	13	0	13	0	22	0	11	0	3
223.3	TRUE	Empty	Eukaryotic translation initiation factor 5A OS=Macaca mulatta OX=9544 GN=EIF5A PE=2 SV=1	F7HNN9	EIF5A	20 kDa	TRUE	unknown	0	0	0	0	0	0	0	0	0	0	0	0	0	0	0	0	0	0	0	0
224	TRUE	Empty	Cluster of Voltage-dependent anion-selective channel protein 1 OS=Macaca mulatta OX=9544 GN=VDAC1 PE=4 SV=2 (F7GH97)	F7GH97 [2]	VDAC1	31 kDa	TRUE	unknown	1	12	2	14	1	17	0	13	0	22	0	17	1	18	0	16	2	17	2	19
224.1	TRUE	Empty	Voltage-dependent anion-selective channel protein 1 OS=Macaca mulatta OX=9544 GN=VDAC1 PE=4 SV=2	F7GH97	VDAC1	31 kDa	TRUE	unknown	1	12	2	14	1	17	0	13	0	22	0	17	1	18	0	16	2	17	2	19
224.2	TRUE	Empty	Uncharacterized protein OS=Macaca mulatta OX=9544 PE=4 SV=2	F7GD41		26 kDa	TRUE	unknown	0	0	0	0	0	0	0	0	0	0	0	0	0	0	0	0	0	0	0	0
225	TRUE	Empty	ATP synthase subunit e, mitochondrial OS=Macaca mulatta OX=9544 GN=ATP5I PE=2 SV=1	H9FVS9	ATP5I	8 kDa		unknown	1	13	3	10	1	8	2	10	3	15	4	17	0	12	2	10	4	17	3	11
226	TRUE	Empty	Cluster of SAP domain-containing ribonucleoprotein OS=Macaca mulatta OX=9544 GN=SARNP PE=2 SV=1 (H9EQN2)	H9EQN2 [3]	SARNP	24 kDa	TRUE	unknown	0	10	0	7	0	10	0	8	0	14	0	17	0	19	0	19	0	15	0	13
226.1	TRUE	Empty	SAP domain-containing ribonucleoprotein OS=Macaca mulatta OX=9544 GN=SARNP PE=2 SV=1	H9EQN2	SARNP	24 kDa	TRUE	unknown	0	10	0	7	0	10	0	8	0	14	0	17	0	19	0	19	0	15	0	13
226.2	TRUE	Empty	Uncharacterized protein OS=Macaca mulatta OX=9544 PE=4 SV=2	F6W8R8		23 kDa	TRUE	unknown	0	0	0	0	0	0	0	0	0	0	0	0	0	0	0	0	0	0	0	0
226.3	TRUE	Empty	Uncharacterized protein OS=Macaca mulatta OX=9544 PE=4 SV=2	F6QEV3		19 kDa	TRUE	unknown	0	0	0	0	0	0	0	0	0	0	0	0	0	0	0	0	0	0	0	0
227	TRUE	Empty	Cluster of Adducin 1 OS=Macaca mulatta OX=9544 GN=ADD1 PE=2 SV=1 (F7HMM7)	F7HMM7 [3]	ADD1	84 kDa	TRUE	unknown	60	14	75	16	54	14	73	21	54	25	72	16	59	31	85	30	79	25	75	23
227.1	TRUE	Empty	Adducin 1 OS=Macaca mulatta OX=9544 GN=ADD1 PE=2 SV=1	F7HMM7	ADD1	84 kDa	TRUE	unknown	53	14	70	15	48	14	71	21	53	25	71	16	55	31	83	30	70	25	75	23
227.2	TRUE	Empty	Adducin 1 OS=Macaca mulatta OX=9544 GN=ADD1 PE=2 SV=1	A0A1D5R5T2	ADD1	73 kDa	TRUE	unknown	44	14	62	13	43	14	54	17	39	21	54	14	37	24	51	20	66	22	61	23
227.3	TRUE	Empty	Adducin 1 OS=Macaca mulatta OX=9544 GN=ADD1 PE=4 SV=2	F7HMH8	ADD1	74 kDa	TRUE	unknown	0	0	0	0	0	0	0	0	0	0	0	0	0	0	0	0	0	0	0	0
228	TRUE	Empty	WAS/WASL-interacting protein family member 2 OS=Macaca mulatta OX=9544 GN=WIPF2 PE=2 SV=1	G7NI88	WIPF2	46 kDa		unknown	15	15	11	11	16	17	13	18	4	20	4	16	23	19	26	22	19	21	14	25
229	TRUE	Empty	Cluster of Uncharacterized protein OS=Macaca mulatta OX=9544 PE=4 SV=1 (A0A1D5RDG2)	A0A1D5RDG2 [3]		19 kDa	TRUE	unknown	4	14	18	13	21	15	29	11	9	26	8	16	7	26	6	18	7	21	10	15
229.1	TRUE	Empty	Centrin, EF-hand protein, 2 OS=Macaca mulatta OX=9544 GN=CETN2 PE=4 SV=2	F7HKU5	CETN2	19 kDa	TRUE	unknown	4	13	17	13	20	14	29	11	8	24	8	14	5	25	6	16	7	20	10	13
229.2	TRUE	Empty	Uncharacterized protein OS=Macaca mulatta OX=9544 PE=4 SV=1	A0A1D5RDG2		19 kDa	TRUE	unknown	4	14	16	11	21	15	28	10	9	26	8	14	7	23	5	15	7	21	7	14
229.3	TRUE	Empty	Caltractin isoform 2 OS=Macaca mulatta OX=9544 GN=CETN1 PE=4 SV=1	F7GZZ4	CETN1	20 kDa	TRUE	unknown	0	4	0	0	0	0	0	0	0	6	0	0	0	7	0	0	0	4	0	0
230	TRUE	Empty	Cluster of Fructose-bisphosphate aldolase OS=Macaca mulatta OX=9544 GN=ALDOC PE=2 SV=1 (G7NGJ8)	G7NGJ8 [2]	ALDOC	39 kDa	TRUE	unknown	0	18	0	16	0	18	0	21	0	17	2	16	0	16	1	19	2	18	3	18
230.1	TRUE	Empty	Fructose-bisphosphate aldolase OS=Macaca mulatta OX=9544 GN=ALDOC PE=2 SV=1	G7NGJ8	ALDOC	39 kDa	TRUE	unknown	0	18	0	16	0	18	0	21	0	17	2	16	0	16	1	19	2	18	3	18
230.2	TRUE	Empty	Fructose-bisphosphate aldolase OS=Macaca mulatta OX=9544 GN=ALDOC PE=3 SV=2	F6ULB8	ALDOC	36 kDa	TRUE	unknown	0	0	0	0	0	0	0	0	0	0	0	0	0	0	0	19	0	0	0	0
231	TRUE	Empty	Cluster of Prostaglandin E synthase 3 OS=Macaca mulatta OX=9544 GN=PTGES3 PE=4 SV=2 (F6Q847)	F6Q847 [4]	PTGES3	19 kDa	TRUE	unknown	4	2	31	18	7	8	35	26	0	13	35	15	2	23	21	28	6	13	44	10
231.1	TRUE	Empty	Prostaglandin E synthase 3 OS=Macaca mulatta OX=9544 GN=PTGES3 PE=4 SV=2	F6Q847	PTGES3	19 kDa	TRUE	unknown	4	2	31	18	7	8	35	26	0	13	35	15	2	23	21	28	6	13	44	10
231.2	TRUE	Empty	Prostaglandin E synthase 3 OS=Macaca mulatta OX=9544 GN=PTGES3 PE=4 SV=1	A0A1D5RJ41	PTGES3	19 kDa	TRUE	unknown	0	0	24	18	0	0	0	26	0	0	0	15	0	23	0	28	0	13	31	10
231.3	TRUE	Empty	Prostaglandin E synthase 3 OS=Macaca mulatta OX=9544 GN=PTGES3 PE=4 SV=1	A0A1D5Q915	PTGES3	16 kDa	TRUE	unknown	0	2	0	18	0	8	0	0	0	13	0	0	0	0	0	28	0	13	0	0
231.4	TRUE	Empty	Prostaglandin E synthase 3 OS=Macaca mulatta OX=9544 GN=PTGES3 PE=4 SV=1	A0A1D5QLK8	PTGES3	15 kDa	TRUE	unknown	0	2	0	16	0	8	0	0	0	13	0	0	0	0	0	23	0	12	0	0
232	TRUE	Empty	L1 cell adhesion molecule OS=Macaca mulatta OX=9544 GN=L1CAM PE=2 SV=2	F7FEV5	L1CAM	140 kDa		unknown	2	13	4	24	4	29	10	32	3	25	2	15	0	38	6	29	10	27	7	17
233	TRUE	Empty	Cluster of Uncharacterized protein OS=Macaca mulatta OX=9544 PE=4 SV=1 (A0A1D5RCN9)	A0A1D5RCN9 [3]		147 kDa	TRUE	unknown	12	5	19	14	14	16	18	14	15	13	21	15	13	23	26	20	5	16	4	11
233.1	TRUE	Empty	Uncharacterized protein OS=Macaca mulatta OX=9544 PE=4 SV=2	F7FAX3		134 kDa	TRUE	unknown	9	4	16	13	4	15	12	14	9	13	19	15	10	22	23	20	4	15	4	11
233.2	TRUE	Empty	Uncharacterized protein OS=Macaca mulatta OX=9544 PE=4 SV=1	A0A1D5RCN9		147 kDa	TRUE	unknown	11	4	18	13	12	15	17	14	15	13	21	15	12	23	26	20	5	16	4	11
233.3	TRUE	Empty	Uncharacterized protein OS=Macaca mulatta OX=9544 PE=4 SV=1	A0A1D5QQK5		46 kDa	TRUE	unknown	3	1	5	7	10	6	7	5	7	3	3	7	4	9	8	6	2	2	0	3
234	TRUE	Empty	Cluster of NSFL1 cofactor OS=Macaca mulatta OX=9544 GN=NSFL1C PE=4 SV=2 (F6XMH7)	F6XMH7 [3]	NSFL1C	41 kDa	TRUE	unknown	23	10	25	10	4	9	8	11	5	18	21	15	27	14	18	17	8	12	21	19
234.1	TRUE	Empty	NSFL1 cofactor OS=Macaca mulatta OX=9544 GN=NSFL1C PE=4 SV=2	F6XMH7 (+1)	NSFL1C	41 kDa	TRUE	unknown	23	10	25	10	4	9	8	11	5	18	21	15	27	14	18	17	8	12	21	19
234.2	TRUE	Empty	Uncharacterized protein OS=Macaca mulatta OX=9544 PE=4 SV=1	A0A1D5QYE3		35 kDa	TRUE	unknown	0	3	0	0	0	0	0	0	0	1	0	0	0	0	0	0	0	0	0	0
235	TRUE	Empty	WAS/WASL interacting protein family member 3 OS=Macaca mulatta OX=9544 GN=WIPF3 PE=4 SV=1	A0A1D5RB54	WIPF3	50 kDa		unknown	6	18	4	16	8	19	8	19	4	24	8	15	11	22	15	16	4	19	3	16
236	TRUE	Empty	Cluster of Lamin A/C OS=Macaca mulatta OX=9544 GN=LMNA PE=2 SV=1 (A0A1D5QQZ2)	A0A1D5QQZ2 [2]	LMNA	74 kDa	TRUE	unknown	2	7	3	19	7	27	5	22	6	31	6	15	1	21	2	21	4	23	3	14
236.1	TRUE	Empty	Lamin A/C OS=Macaca mulatta OX=9544 GN=LMNA PE=2 SV=1	A0A1D5QQZ2	LMNA	74 kDa	TRUE	unknown	2	7	3	19	7	27	5	22	6	31	6	15	1	21	2	21	4	23	3	14
236.2	TRUE	Empty	Lamin A/C OS=Macaca mulatta OX=9544 GN=LMNA PE=4 SV=2	F7GLD7	LMNA	21 kDa	TRUE	unknown	0	0	0	0	0	0	0	0	0	0	0	0	0	0	0	0	0	0	0	0
237	TRUE	Empty	Cluster of Uncharacterized protein OS=Macaca mulatta OX=9544 GN=HNRNPA3 PE=4 SV=1 (A0A1D5QW22)	A0A1D5QW22 [8]	HNRNPA3	40 kDa	TRUE	unknown	4	5	4	12	2	6	5	24	4	4	4	15	5	27	3	26	5	24	5	18
237.1	TRUE	Empty	Uncharacterized protein OS=Macaca mulatta OX=9544 GN=HNRNPA3 PE=4 SV=1	A0A1D5QW22 (+2)	HNRNPA3	40 kDa	TRUE	unknown	4	5	4	12	2	6	5	24	4	4	4	15	5	27	3	26	5	24	5	18
237.2	TRUE	Empty	Uncharacterized protein OS=Macaca mulatta OX=9544 PE=4 SV=2	F7GPE2		32 kDa	TRUE	unknown	0	0	0	2	0	0	1	5	0	0	1	1	0	3	0	3	2	1	2	3
237.3	TRUE	Empty	Uncharacterized protein OS=Macaca mulatta OX=9544 PE=4 SV=2	F7AIF6		36 kDa	TRUE	unknown	0	0	0	0	0	0	0	0	0	0	0	0	0	0	0	0	0	0	0	0
237.4	TRUE	Empty	Uncharacterized protein OS=Macaca mulatta OX=9544 PE=4 SV=2	F7BSA9		36 kDa	TRUE	unknown	0	0	0	0	0	0	0	0	0	0	0	0	0	0	0	0	0	0	0	0
237.5	TRUE	Empty	Uncharacterized protein OS=Macaca mulatta OX=9544 GN=HNRNPA3 PE=4 SV=1	A0A1D5QFU3	HNRNPA3	11 kDa	TRUE	unknown	0	0	0	0	0	0	0	0	0	0	0	0	0	0	0	0	0	0	0	0
237.6	TRUE	Empty	Uncharacterized protein OS=Macaca mulatta OX=9544 PE=4 SV=1	A0A1D5QUR9		37 kDa	TRUE	unknown	0	0	0	0	0	0	0	0	0	0	0	0	0	6	0	0	0	0	0	0
238	TRUE	Empty	Cluster of Kinectin 1 OS=Macaca mulatta OX=9544 GN=KTN1 PE=4 SV=2 (F7H400)	F7H400 [3]	KTN1	150 kDa	TRUE	unknown	1	9	0	24	0	14	1	21	1	25	0	15	0	19	0	9	4	34	2	30
238.1	TRUE	Empty	Kinectin 1 OS=Macaca mulatta OX=9544 GN=KTN1 PE=4 SV=2	F7H400	KTN1	150 kDa	TRUE	unknown	1	9	0	22	0	13	1	20	1	24	0	14	0	19	0	9	4	32	2	30
238.2	TRUE	Empty	Kinectin 1 OS=Macaca mulatta OX=9544 GN=KTN1 PE=4 SV=1	A0A1D5QZ20	KTN1	69 kDa	TRUE	unknown	1	5	0	11	0	9	1	9	1	12	0	13	0	12	0	4	1	17	1	12
238.3	TRUE	Empty	Kinectin 1 OS=Macaca mulatta OX=9544 GN=KTN1 PE=4 SV=1	A0A1D5R8F5	KTN1	154 kDa	TRUE	unknown	0	0	0	0	0	0	0	0	0	0	0	0	0	0	0	0	0	0	0	0
239	TRUE	Empty	Laminin subunit gamma 1 OS=Macaca mulatta OX=9544 GN=LAMC1 PE=4 SV=2	F6WVB2	LAMC1	145 kDa	TRUE	unknown	0	7	2	14	0	13	2	22	0	19	3	15	0	28	1	21	0	15	5	13
240	TRUE	Empty	40S ribosomal protein S28 OS=Macaca mulatta OX=9544 GN=RPS28 PE=2 SV=1	F7AA98	RPS28	8 kDa		unknown	3	14	3	8	1	14	1	13	3	23	6	15	5	19	5	10	3	15	4	14
241	TRUE	Empty	Cyclin-dependent kinase inhibitor 1B OS=Macaca mulatta OX=9544 GN=CDKN1B PE=2 SV=1	A0A1D5RC88	CDKN1B	22 kDa		unknown	4	1	6	8	12	9	6	11	7	25	7	15	5	13	6	9	1	6	1	6
242	TRUE	Empty	Cluster of ATPase H+ transporting V1 subunit E1 OS=Macaca mulatta OX=9544 GN=ATP6V1E1 PE=2 SV=1 (H9FVU4)	H9FVU4 [3]	ATP6V1E1	26 kDa	TRUE	unknown	0	6	0	13	0	12	0	16	0	7	0	15	0	10	0	14	0	14	0	12
242.1	TRUE	Empty	ATPase H+ transporting V1 subunit E1 OS=Macaca mulatta OX=9544 GN=ATP6V1E1 PE=2 SV=1	H9FVU4	ATP6V1E1	26 kDa	TRUE	unknown	0	6	0	13	0	12	0	16	0	7	0	15	0	10	0	14	0	14	0	12
242.2	TRUE	Empty	Uncharacterized protein OS=Macaca mulatta OX=9544 PE=4 SV=1	A0A1D5QKL4		22 kDa	TRUE	unknown	0	0	0	0	0	0	0	0	0	0	0	0	0	0	0	0	0	0	0	0
242.3	TRUE	Empty	ATPase H+ transporting V1 subunit E2 OS=Macaca mulatta OX=9544 GN=ATP6V1E2 PE=3 SV=1	F7GUI3	ATP6V1E2	26 kDa	TRUE	unknown	0	0	0	3	0	0	0	3	0	0	0	0	0	0	0	0	0	0	0	0
243	TRUE	Empty	Cluster of Prefoldin subunit 6 OS=Macaca mulatta OX=9544 GN=PFDN6 PE=4 SV=2 (F7H802)	F7H802 [2]	PFDN6	12 kDa	TRUE	unknown	0	6	0	11	0	12	0	7	0	15	0	15	0	13	0	15	0	15	0	14
243.1	TRUE	Empty	Prefoldin subunit 6 OS=Macaca mulatta OX=9544 GN=PFDN6 PE=4 SV=2	F7H802	PFDN6	12 kDa	TRUE	unknown	0	6	0	11	0	10	0	7	0	13	0	14	0	10	0	15	0	13	0	14
243.2	TRUE	Empty	Prefoldin subunit 6 OS=Macaca mulatta OX=9544 GN=PFDN6 PE=4 SV=1	A0A1D5RBP4	PFDN6	12 kDa	TRUE	unknown	0	1	0	6	0	4	0	6	0	5	0	7	0	5	0	6	0	5	0	10
244	TRUE	Empty	Malate dehydrogenase OS=Macaca mulatta OX=9544 GN=MDH2 PE=2 SV=1	G7MNY8	MDH2	36 kDa		unknown	0	6	0	13	0	15	0	10	0	16	0	15	0	17	0	17	0	15	0	5
245	TRUE	Empty	Sorcin OS=Macaca mulatta OX=9544 GN=SRI PE=4 SV=1	A0A1D5Q407	SRI	18 kDa		unknown	0	5	0	8	0	13	0	11	0	16	0	15	0	12	0	11	0	13	0	12
246	TRUE	Empty	Cluster of Peroxiredoxin-1 OS=Macaca mulatta OX=9544 GN=PRDX1 PE=4 SV=1 (A0A1D5RKT1)	A0A1D5RKT1 [3]	PRDX1	19 kDa	TRUE	unknown	0	7	0	7	0	6	0	10	0	28	0	15	0	7	0	7	0	8	0	5
246.1	TRUE	Empty	Peroxiredoxin-1 OS=Macaca mulatta OX=9544 GN=PRDX1 PE=4 SV=1	A0A1D5RKT1 (+1)	PRDX1	19 kDa	TRUE	unknown	0	7	0	7	0	6	0	10	0	28	0	15	0	7	0	7	0	8	0	5
246.2	TRUE	Empty	Peroxiredoxin 4 OS=Macaca mulatta OX=9544 GN=PRDX4 PE=4 SV=1	A0A1D5Q449	PRDX4	29 kDa	TRUE	unknown	0	2	0	0	0	0	0	0	0	0	0	0	0	0	0	0	0	0	0	0
247	TRUE	Empty	Cluster of Coiled-coil-helix-coiled-coil-helix domain-containing protein 2, mitochondrial OS=Macaca mulatta OX=9544 GN=CHCHD2 PE=4 SV=2 (F7BCI1)	F7BCI1 [2]	CHCHD2	15 kDa	TRUE	unknown	0	13	0	9	0	4	0	10	0	10	0	15	0	13	0	8	0	12	0	10
247.1	TRUE	Empty	Coiled-coil-helix-coiled-coil-helix domain-containing protein 2, mitochondrial OS=Macaca mulatta OX=9544 GN=CHCHD2 PE=4 SV=2	F7BCI1	CHCHD2	15 kDa	TRUE	unknown	0	13	0	9	0	4	0	10	0	10	0	15	0	13	0	8	0	12	0	10
247.2	TRUE	Empty	Uncharacterized protein OS=Macaca mulatta OX=9544 PE=4 SV=1	A0A1D5QVX7		15 kDa	TRUE	unknown	0	0	0	0	0	0	0	0	0	0	0	0	0	0	0	0	0	0	0	0
248	TRUE	Empty	Cluster of Antioxidant 1 copper chaperone OS=Macaca mulatta OX=9544 GN=ATOX1 PE=2 SV=1 (H9Z3B8)	H9Z3B8 [2]	ATOX1	7 kDa	TRUE	unknown	0	0	0	15	0	1	0	15	0	0	0	15	0	0	0	36	0	0	0	3
248.1	TRUE	Empty	Antioxidant 1 copper chaperone OS=Macaca mulatta OX=9544 GN=ATOX1 PE=2 SV=1	H9Z3B8	ATOX1	7 kDa	TRUE	unknown	0	0	0	15	0	1	0	15	0	0	0	15	0	0	0	36	0	0	0	3
248.2	TRUE	Empty	Antioxidant 1 copper chaperone OS=Macaca mulatta OX=9544 GN=ATOX1 PE=4 SV=2	F6Y7M3	ATOX1	7 kDa	TRUE	unknown	0	0	0	11	0	1	0	11	0	0	0	9	0	0	0	31	0	0	0	3
249	TRUE	Empty	HDGF like 2 OS=Macaca mulatta OX=9544 GN=HDGFL2 PE=4 SV=2	F6TFQ9	HDGFL2	74 kDa	TRUE	unknown	7	2	8	10	9	8	4	14	4	18	12	15	4	31	5	23	13	9	2	4
250	TRUE	Empty	Macrophage migration inhibitory factor OS=Macaca mulatta OX=9544 GN=MIF PE=4 SV=1	A0A1D5QP80 (+1)	MIF	12 kDa		unknown	4	9	3	16	1	13	8	18	5	7	11	15	4	13	5	23	11	12	7	13
251	TRUE	Empty	Uncharacterized protein OS=Macaca mulatta OX=9544 PE=4 SV=2	F7APF4		10 kDa		unknown	17	6	20	14	30	17	32	21	12	17	12	14	22	33	28	23	29	26	24	14
252	TRUE	Empty	Cluster of CDV3 homolog OS=Macaca mulatta OX=9544 GN=CDV3 PE=2 SV=2 (F7HMA2)	F7HMA2 [2]	CDV3	27 kDa	TRUE	unknown	4	9	5	12	3	16	5	18	5	23	1	14	1	24	1	22	7	21	8	13
252.1	TRUE	Empty	CDV3 homolog OS=Macaca mulatta OX=9544 GN=CDV3 PE=2 SV=2	F7HMA2	CDV3	27 kDa	TRUE	unknown	4	9	5	12	3	16	5	18	5	23	1	14	1	24	1	22	7	21	8	13
252.2	TRUE	Empty	CDV3 homolog OS=Macaca mulatta OX=9544 GN=CDV3 PE=2 SV=1	I2CXB4	CDV3	22 kDa	TRUE	unknown	0	0	0	0	0	0	0	0	0	0	0	0	0	0	0	0	0	0	0	0
253	TRUE	Empty	Cluster of Splicing factor, arginine/serine-rich 2 OS=Macaca mulatta OX=9544 GN=SRSF2 PE=4 SV=2 (F7DBT5)	F7DBT5 [3]	SRSF2	24 kDa	TRUE	unknown	14	19	12	14	2	2	1	3	7	12	9	14	6	18	5	14	10	1	6	6
253.1	TRUE	Empty	Splicing factor, arginine/serine-rich 2 OS=Macaca mulatta OX=9544 GN=SRSF2 PE=4 SV=2	F7DBT5	SRSF2	24 kDa	TRUE	unknown	14	19	12	14	2	2	1	3	7	12	9	14	6	18	5	14	10	1	6	6
253.2	TRUE	Empty	Serine and arginine rich splicing factor 8 OS=Macaca mulatta OX=9544 GN=SRSF8 PE=2 SV=1	F7AJ92	SRSF8	33 kDa	TRUE	unknown	0	0	0	0	0	0	0	0	0	0	0	0	0	0	0	0	0	0	0	0
253.3	TRUE	Empty	Uncharacterized protein OS=Macaca mulatta OX=9544 GN=LOC106993437 PE=4 SV=1	A0A1D5QYM6	LOC106993437	31 kDa	TRUE	unknown	0	0	0	3	0	0	0	0	0	0	0	0	0	0	0	0	0	0	0	0
254	TRUE	Empty	NADH:ubiquinone oxidoreductase subunit S4 OS=Macaca mulatta OX=9544 GN=NDUFS4 PE=4 SV=2	F7AVF8	NDUFS4	13 kDa		unknown	2	5	4	8	4	12	2	16	1	19	1	14	1	21	0	17	4	17	2	9
255	TRUE	Empty	Cluster of Uncharacterized protein OS=Macaca mulatta OX=9544 PE=3 SV=2 (F6UFR3)	F6UFR3 [3]		9 kDa	TRUE	unknown	0	8	0	13	0	13	0	15	0	27	2	14	0	18	0	12	0	15	0	8
255.1	TRUE	Empty	Uncharacterized protein OS=Macaca mulatta OX=9544 PE=3 SV=2	F6UFR3		9 kDa	TRUE	unknown	0	4	0	11	0	9	0	12	0	23	2	11	0	16	0	9	0	13	0	5
255.2	TRUE	Empty	Acylphosphatase OS=Macaca mulatta OX=9544 PE=3 SV=1	A0A1D5Q4P4 (+1)		10 kDa	TRUE	unknown	0	5	0	9	0	10	0	10	0	14	1	9	0	10	0	9	0	6	0	5
256	TRUE	Empty	Cluster of Ribosome binding protein 1 OS=Macaca mulatta OX=9544 GN=RRBP1 PE=4 SV=2 (F6TEB4)	F6TEB4 [2]	RRBP1	155 kDa	TRUE	unknown	0	12	0	13	0	8	0	13	1	28	2	14	0	16	0	7	0	16	1	14
256.1	TRUE	Empty	Ribosome binding protein 1 OS=Macaca mulatta OX=9544 GN=RRBP1 PE=4 SV=2	F6TEB4	RRBP1	155 kDa	TRUE	unknown	0	12	0	13	0	8	0	13	1	28	2	14	0	16	0	7	0	16	1	14
256.2	TRUE	Empty	Ribosome binding protein 1 OS=Macaca mulatta OX=9544 GN=RRBP1 PE=4 SV=2	F6TEE0	RRBP1	150 kDa	TRUE	unknown	0	12	0	11	0	7	0	11	0	25	2	14	0	15	0	7	0	15	0	12
257	TRUE	Empty	Cluster of Tetratricopeptide repeat domain 1 OS=Macaca mulatta OX=9544 GN=TTC1 PE=4 SV=2 (F7AF32)	F7AF32 [2]	TTC1	34 kDa	TRUE	unknown	3	9	1	14	0	6	0	16	0	13	0	14	1	6	1	13	0	9	2	15
257.1	TRUE	Empty	Tetratricopeptide repeat domain 1 OS=Macaca mulatta OX=9544 GN=TTC1 PE=4 SV=2	F7AF32	TTC1	34 kDa	TRUE	unknown	3	9	1	14	0	6	0	16	0	13	0	14	1	6	1	13	0	9	2	15
257.2	TRUE	Empty	Tetratricopeptide repeat domain 1 OS=Macaca mulatta OX=9544 GN=TTC1 PE=4 SV=1	A0A1D5QJN7	TTC1	18 kDa	TRUE	unknown	0	0	0	0	0	0	0	0	0	0	0	0	0	0	0	0	0	0	0	0
258	TRUE	Empty	Cluster of Sodium/potassium-transporting ATPase subunit beta OS=Macaca mulatta OX=9544 GN=ATP1B1 PE=2 SV=2 (F7GY84)	F7GY84 [2]	ATP1B1	35 kDa	TRUE	unknown	0	6	0	11	0	13	0	13	0	22	0	14	0	14	0	18	0	19	0	12
258.1	TRUE	Empty	Sodium/potassium-transporting ATPase subunit beta OS=Macaca mulatta OX=9544 GN=ATP1B1 PE=2 SV=2	F7GY84	ATP1B1	35 kDa	TRUE	unknown	0	6	0	11	0	13	0	13	0	22	0	14	0	14	0	18	0	19	0	12
258.2	TRUE	Empty	ATPase Na+/K+ transporting subunit beta 1 OS=Macaca mulatta OX=9544 GN=ATP1B1 PE=4 SV=1	A0A1D5QB70	ATP1B1	18 kDa	TRUE	unknown	0	0	0	0	0	0	0	0	0	0	0	0	0	0	0	0	0	0	0	0
259	TRUE	Empty	Uncharacterized protein OS=Macaca mulatta OX=9544 GN=PSMD9 PE=4 SV=2	F7GF27	PSMD9	25 kDa		unknown	0	8	0	13	0	8	1	8	0	12	0	14	0	12	0	10	0	19	0	8
260	TRUE	Empty	Endothelial differentiation related factor 1 OS=Macaca mulatta OX=9544 GN=EDF1 PE=2 SV=1	F7DDP0	EDF1	16 kDa		unknown	0	9	0	8	0	9	0	14	0	14	0	14	0	9	0	12	1	10	0	8
261	TRUE	Empty	Uncharacterized protein OS=Macaca mulatta OX=9544 PE=3 SV=1	A0A1D5QSD3		40 kDa	TRUE	unknown	2	9	2	12	6	13	5	12	2	19	2	14	2	12	3	13	5	18	7	17
262	TRUE	Empty	ATP synthase subunit delta, mitochondrial OS=Macaca mulatta OX=9544 GN=ATP5D PE=2 SV=1	F7ERL9	ATP5D	17 kDa		unknown	0	13	0	10	1	13	0	14	0	15	0	14	0	12	1	9	1	8	0	12
263	TRUE	Empty	Piccolo presynaptic cytomatrix protein OS=Macaca mulatta OX=9544 GN=PCLO PE=4 SV=2	F7HKA9	PCLO	450 kDa	TRUE	unknown	89	15	86	32	111	45	132	42	71	30	99	13	85	42	150	39	59	36	64	32
264	TRUE	Empty	Serine and arginine rich splicing factor 3 OS=Macaca mulatta OX=9544 GN=SRSF3 PE=2 SV=1	F7BSI5	SRSF3	19 kDa	TRUE	unknown	7	10	9	17	3	10	2	11	3	20	2	13	2	19	1	23	2	7	2	6
265	TRUE	Empty	Centrosomal protein 170 OS=Macaca mulatta OX=9544 GN=CEP170 PE=4 SV=1	F6R8Z2	CEP170	175 kDa	TRUE	unknown	15	5	26	8	16	12	10	14	16	11	15	13	18	17	27	19	11	13	9	12
266	TRUE	Empty	Cluster of Uncharacterized protein OS=Macaca mulatta OX=9544 PE=4 SV=2 (F7C0F7)	F7C0F7 [3]		149 kDa	TRUE	unknown	14	10	20	18	17	9	23	18	9	14	11	13	10	17	19	20	2	13	5	14
266.1	TRUE	Empty	Uncharacterized protein OS=Macaca mulatta OX=9544 PE=4 SV=2	F7HG45		121 kDa	TRUE	unknown	7	8	14	11	12	9	15	11	6	12	9	11	7	11	11	14	1	11	4	9
266.2	TRUE	Empty	Uncharacterized protein OS=Macaca mulatta OX=9544 PE=4 SV=2	F7C0F7		149 kDa	TRUE	unknown	14	10	19	16	17	9	21	17	9	13	11	11	10	17	18	20	2	13	5	14
266.3	TRUE	Empty	Uncharacterized protein OS=Macaca mulatta OX=9544 PE=4 SV=2	F7C0G5		42 kDa	TRUE	unknown	7	8	6	14	5	6	8	12	3	10	2	9	3	10	8	14	1	7	2	13
267	TRUE	Empty	Calcium-regulated heat stable protein 1 OS=Macaca mulatta OX=9544 GN=CARHSP1 PE=2 SV=1	F7F6H6	CARHSP1	16 kDa		unknown	14	5	14	9	14	7	18	9	20	13	20	13	20	14	23	17	0	7	0	2
268	TRUE	Empty	Secretogranin III OS=Macaca mulatta OX=9544 GN=SCG3 PE=2 SV=1	F7HMQ6	SCG3	53 kDa		unknown	1	7	1	15	0	20	0	16	1	24	0	13	2	37	1	21	8	29	5	18
269	TRUE	Empty	Cluster of Proline rich coiled-coil 2C OS=Macaca mulatta OX=9544 GN=PRRC2C PE=4 SV=2 (F7GIJ3)	F7GIJ3 [2]	PRRC2C	312 kDa	TRUE	unknown	0	6	1	12	1	17	2	20	1	16	7	13	11	20	15	23	0	18	0	12
269.1	TRUE	Empty	Proline rich coiled-coil 2C OS=Macaca mulatta OX=9544 GN=PRRC2C PE=4 SV=2	F7GIJ3	PRRC2C	312 kDa	TRUE	unknown	0	6	1	11	1	17	2	20	1	15	7	13	11	19	15	22	0	17	0	12
269.2	TRUE	Empty	Proline rich coiled-coil 2C OS=Macaca mulatta OX=9544 GN=PRRC2C PE=4 SV=2	F7GKV3	PRRC2C	306 kDa	TRUE	unknown	0	5	1	10	1	15	2	19	1	13	7	13	11	19	15	21	0	16	0	11
270	TRUE	Empty	Parathymosin OS=Macaca mulatta OX=9544 GN=PTMS PE=2 SV=1	H9FXQ3	PTMS	12 kDa		unknown	6	27	3	11	13	20	9	13	7	10	2	13	4	16	2	11	8	11	5	16
271	TRUE	Empty	Cluster of CREB regulated transcription coactivator 1 OS=Macaca mulatta OX=9544 GN=CRTC1 PE=4 SV=2 (F7H6Y7)	F7H6Y7 [2]	CRTC1	67 kDa	TRUE	unknown	2	10	1	11	1	18	0	18	0	13	1	13	2	15	1	20	0	23	0	11
271.1	TRUE	Empty	CREB regulated transcription coactivator 1 OS=Macaca mulatta OX=9544 GN=CRTC1 PE=4 SV=2	F7H6Y7	CRTC1	67 kDa	TRUE	unknown	2	10	1	10	1	17	0	16	0	12	1	12	2	14	1	18	0	21	0	11
271.2	TRUE	Empty	CREB regulated transcription coactivator 1 OS=Macaca mulatta OX=9544 GN=CRTC1 PE=4 SV=1	F6Z620	CRTC1	42 kDa	TRUE	unknown	1	4	0	5	0	8	0	9	0	7	0	7	0	8	0	10	0	11	0	4
272	TRUE	Empty	Prefoldin subunit 2 OS=Macaca mulatta OX=9544 GN=PFDN2 PE=2 SV=1	F6V169	PFDN2	17 kDa		unknown	1	16	0	15	2	16	0	19	1	22	0	13	0	17	0	20	2	21	3	14
273	TRUE	Empty	Cluster of Uncharacterized protein OS=Macaca mulatta OX=9544 GN=SET PE=3 SV=2 (F6WIP3)	F6WIP3 [4]	SET	31 kDa	TRUE	unknown	1	7	4	13	2	14	8	17	0	10	0	13	0	17	0	19	4	13	4	10
273.1	TRUE	Empty	Uncharacterized protein OS=Macaca mulatta OX=9544 GN=SET PE=3 SV=2	F6WIP3 (+1)	SET	31 kDa	TRUE	unknown	1	7	4	13	2	14	8	17	0	10	0	13	0	17	0	19	4	13	4	10
273.2	TRUE	Empty	Uncharacterized protein OS=Macaca mulatta OX=9544 PE=3 SV=2	F7GE76		29 kDa	TRUE	unknown	0	0	0	0	0	0	0	0	0	0	0	0	0	0	0	0	0	0	0	0
273.3	TRUE	Empty	Uncharacterized protein OS=Macaca mulatta OX=9544 PE=3 SV=2	F7FNY0		29 kDa	TRUE	unknown	0	3	0	0	0	0	0	0	0	0	0	0	0	0	0	0	0	0	0	0
274	TRUE	Empty	Cluster of ATP synthase subunit alpha OS=Macaca mulatta OX=9544 GN=ATP5A1 PE=3 SV=1 (A0A1D5QD91)	A0A1D5QD91 [6]	ATP5A1	58 kDa	TRUE	unknown	0	12	0	15	0	16	0	14	0	24	0	13	0	13	0	15	0	13	0	19
274.1	TRUE	Empty	ATP synthase subunit alpha OS=Macaca mulatta OX=9544 GN=ATP5A1 PE=3 SV=1	A0A1D5QD91 (+2)	ATP5A1	58 kDa	TRUE	unknown	0	12	0	15	0	16	0	14	0	24	0	13	0	13	0	15	0	13	0	19
274.2	TRUE	Empty	ATP synthase, H+ transporting, mitochondrial F1 complex, alpha subunit 1, cardiac muscle OS=Macaca mulatta OX=9544 GN=ATP5A1 PE=3 SV=1	A0A1D5RBN7	ATP5A1	54 kDa	TRUE	unknown	0	10	0	14	0	14	0	13	0	22	0	11	0	12	0	14	0	11	0	16
274.3	TRUE	Empty	ATP synthase subunit alpha OS=Macaca mulatta OX=9544 PE=3 SV=1	A0A1D5R5H0 (+1)		49 kDa	TRUE	unknown	0	0	0	0	0	0	0	0	0	0	0	0	0	0	0	0	0	0	0	0
275	TRUE	Empty	Acyl carrier protein OS=Macaca mulatta OX=9544 GN=PALB2 PE=2 SV=1	F7AF75	PALB2	18 kDa		unknown	0	0	0	10	0	9	0	19	0	5	0	13	0	16	0	16	0	13	0	10
276	TRUE	Empty	Reticulocalbin 1 OS=Macaca mulatta OX=9544 GN=RCN1 PE=4 SV=2	F7H3P3	RCN1	31 kDa		unknown	0	5	3	13	2	9	1	16	2	7	0	13	0	6	0	10	15	9	1	10
277	TRUE	Empty	Oligodendrocyte-myelin glycoprotein OS=Macaca mulatta OX=9544 GN=OMG PE=2 SV=1	F7GZA4	OMG	50 kDa		unknown	1	6	1	6	0	14	1	16	1	23	2	13	0	15	2	12	0	14	1	6
278	TRUE	Empty	Glutaredoxin OS=Macaca mulatta OX=9544 GN=GLRX PE=2 SV=1	F7GJV9	GLRX	12 kDa		unknown	2	7	1	10	3	6	5	12	2	6	5	13	2	14	2	9	4	6	3	6
279	TRUE	Empty	Cluster of Ubiquitin conjugating enzyme E2 L3 OS=Macaca mulatta OX=9544 GN=UBE2L3 PE=3 SV=1 (A0A1D5R4N3)	A0A1D5R4N3 [3]	UBE2L3	17 kDa	TRUE	unknown	0	0	1	9	0	7	0	18	0	8	0	13	0	5	0	16	0	10	0	8
279.1	TRUE	Empty	Ubiquitin conjugating enzyme E2 L3 OS=Macaca mulatta OX=9544 GN=UBE2L3 PE=3 SV=1	A0A1D5R4N3	UBE2L3	17 kDa	TRUE	unknown	0	0	1	9	0	7	0	18	0	8	0	13	0	5	0	16	0	10	0	8
279.2	TRUE	Empty	Uncharacterized protein OS=Macaca mulatta OX=9544 GN=LOC699895 PE=3 SV=1	F6ZC17	LOC699895	18 kDa	TRUE	unknown	0	0	0	7	0	6	0	13	0	0	0	12	0	5	0	13	0	10	0	7
279.3	TRUE	Empty	Ubiquitin conjugating enzyme E2 L5 OS=Macaca mulatta OX=9544 GN=UBE2L5 PE=3 SV=1	F7EVY1	UBE2L5	18 kDa	TRUE	unknown	0	0	0	0	0	0	0	0	0	0	0	0	0	0	0	0	0	0	0	0
280	TRUE	Empty	Alpha-crystallin B chain OS=Macaca mulatta OX=9544 GN=CRYAB PE=2 SV=1	A0A1D5R999	CRYAB	20 kDa	TRUE	unknown	0	0	0	2	0	1	0	3	0	16	0	13	0	8	0	9	0	5	0	2
281	TRUE	Empty	Cluster of Synaptosomal-associated protein OS=Macaca mulatta OX=9544 GN=SNAP23 PE=2 SV=1 (A0A1D5QYR9)	A0A1D5QYR9 [2]	SNAP23	23 kDa	TRUE	unknown	0	5	0	7	0	7	0	4	0	10	1	13	0	7	0	7	0	2	0	3
281.1	TRUE	Empty	Synaptosomal-associated protein OS=Macaca mulatta OX=9544 GN=SNAP23 PE=2 SV=1	A0A1D5QYR9	SNAP23	23 kDa	TRUE	unknown	0	5	0	7	0	7	0	4	0	10	1	13	0	7	0	7	0	2	0	3
281.2	TRUE	Empty	Synaptosome associated protein 23 OS=Macaca mulatta OX=9544 GN=SNAP23 PE=4 SV=1	A0A1D5Q6X8	SNAP23	18 kDa	TRUE	unknown	0	5	0	0	0	0	0	0	0	0	0	11	0	0	0	6	0	0	0	3
282	TRUE	Empty	Cluster of Sodium/potassium-transporting ATPase subunit alpha OS=Macaca mulatta OX=9544 GN=ATP1A3 PE=2 SV=1 (F7HPP6)	F7HPP6 [10]	ATP1A3	112 kDa	TRUE	unknown	3	14	6	24	2	18	9	26	1	22	8	12	4	21	7	26	10	25	10	17
282.1	TRUE	Empty	Sodium/potassium-transporting ATPase subunit alpha OS=Macaca mulatta OX=9544 GN=ATP1A3 PE=2 SV=1	F7HPP6	ATP1A3	112 kDa	TRUE	unknown	3	11	5	13	2	14	9	17	1	16	8	11	4	16	7	15	10	16	10	10
282.2	TRUE	Empty	Sodium/potassium-transporting ATPase subunit alpha OS=Macaca mulatta OX=9544 GN=ATP1A3 PE=3 SV=1	A0A1D5QT51	ATP1A3	115 kDa	TRUE	unknown	0	11	2	13	2	14	2	17	1	16	0	11	0	15	1	15	7	16	3	10
282.3	TRUE	Empty	Sodium/potassium-transporting ATPase subunit alpha OS=Macaca mulatta OX=9544 GN=ATP1A4 PE=2 SV=1	A0A1D5R1L9	ATP1A4	112 kDa	TRUE	unknown	0	9	0	15	0	15	0	18	0	13	0	10	0	0	0	16	0	18	0	8
282.4	TRUE	Empty	Sodium/potassium-transporting ATPase subunit alpha OS=Macaca mulatta OX=9544 GN=ATP1A4 PE=3 SV=2	F6WKK2	ATP1A4	109 kDa	TRUE	unknown	0	8	2	11	0	12	0	13	0	11	0	9	0	0	0	13	4	15	2	7
282.5	TRUE	Empty	Sodium/potassium-transporting ATPase subunit alpha OS=Macaca mulatta OX=9544 GN=ATP1A1 PE=3 SV=1	A0A1D5QUS6	ATP1A1	113 kDa	TRUE	unknown	0	8	0	13	1	10	2	14	1	12	0	9	0	16	0	16	4	16	2	13
282.6	TRUE	Empty	Sodium/potassium-transporting ATPase subunit alpha OS=Macaca mulatta OX=9544 GN=ATP1A1 PE=3 SV=1	A0A1D5Q1B7	ATP1A1	114 kDa	TRUE	unknown	0	0	0	0	0	0	0	0	0	0	0	0	0	0	0	0	0	0	0	0
282.7	TRUE	Empty	Sodium/potassium-transporting ATPase subunit alpha OS=Macaca mulatta OX=9544 GN=ATP1A4 PE=3 SV=2	F7DQE8	ATP1A4	114 kDa	TRUE	unknown	0	0	0	0	0	0	0	0	0	0	0	0	0	0	0	0	0	0	0	0
282.8	TRUE	Empty	Sodium/potassium-transporting ATPase subunit alpha OS=Macaca mulatta OX=9544 GN=ATP12A PE=3 SV=1	A0A1D5Q9S7	ATP12A	115 kDa	TRUE	unknown	0	2	0	0	0	0	0	0	0	0	0	0	0	0	0	0	0	0	0	0
282.9	TRUE	Empty	Sodium/potassium-transporting ATPase subunit alpha OS=Macaca mulatta OX=9544 GN=ATP12A PE=3 SV=2	F6Z6X5	ATP12A	112 kDa	TRUE	unknown	0	0	0	0	0	0	0	0	0	0	0	0	0	0	0	0	0	0	0	0
282.1	TRUE	Empty	ATPase H+/K+ transporting alpha subunit OS=Macaca mulatta OX=9544 GN=ATP4A PE=3 SV=2	F6TGE9	ATP4A	103 kDa	TRUE	unknown	0	2	0	0	0	2	0	0	0	0	0	0	0	0	0	0	0	0	0	0
283	TRUE	Empty	Cluster of NudE neurodevelopment protein 1 like 1 OS=Macaca mulatta OX=9544 GN=NDEL1 PE=4 SV=2 (F6T3W7)	F6T3W7 [2]	NDEL1	37 kDa	TRUE	unknown	8	8	15	5	14	7	26	9	5	8	11	12	9	7	13	9	9	10	8	12
283.1	TRUE	Empty	NudE neurodevelopment protein 1 like 1 OS=Macaca mulatta OX=9544 GN=NDEL1 PE=4 SV=2	F6UAF4	NDEL1	31 kDa	TRUE	unknown	8	8	14	5	13	7	22	9	5	8	9	12	7	7	11	9	9	10	7	12
283.2	TRUE	Empty	NudE neurodevelopment protein 1 like 1 OS=Macaca mulatta OX=9544 GN=NDEL1 PE=4 SV=2	F6T3W7	NDEL1	37 kDa	TRUE	unknown	8	8	15	5	14	7	26	9	5	8	11	12	9	7	13	9	9	10	8	12
284	TRUE	Empty	Cluster of Splicing factor 3b subunit 2 OS=Macaca mulatta OX=9544 GN=SF3B2 PE=4 SV=2 (F7GWY4)	F7GWY4 [2]	SF3B2	97 kDa	TRUE	unknown	0	4	1	10	2	13	0	11	1	15	1	12	0	17	0	16	1	16	0	8
284.1	TRUE	Empty	Splicing factor 3b subunit 2 OS=Macaca mulatta OX=9544 GN=SF3B2 PE=4 SV=2	F7GWY4	SF3B2	97 kDa	TRUE	unknown	0	3	1	9	2	11	0	10	1	15	1	11	0	16	0	16	1	15	0	8
284.2	TRUE	Empty	Splicing factor 3b subunit 2 OS=Macaca mulatta OX=9544 GN=SF3B2 PE=4 SV=1	A0A1D5RBL4	SF3B2	99 kDa	TRUE	unknown	0	4	1	9	2	12	0	9	1	14	1	10	0	16	0	14	1	15	0	6
285	TRUE	Empty	Cluster of Uncharacterized protein OS=Macaca mulatta OX=9544 GN=LOC695847 PE=4 SV=1 (F7GZC5)	F7GZC5 [4]	LOC695847	21 kDa	TRUE	unknown	8	0	5	7	5	11	6	9	7	8	4	12	6	7	6	12	6	7	3	13
285.1	TRUE	Empty	Uncharacterized protein OS=Macaca mulatta OX=9544 GN=LOC695847 PE=4 SV=1	F7GZC5 (+1)	LOC695847	21 kDa	TRUE	unknown	8	0	5	7	5	11	6	9	7	8	4	12	6	7	6	12	6	7	3	13
285.2	TRUE	Empty	Chromobox 3 OS=Macaca mulatta OX=9544 GN=CBX3 PE=4 SV=1	A0A1D5RB47	CBX3	12 kDa	TRUE	unknown	0	0	0	0	0	0	0	0	0	0	0	0	0	0	0	0	0	0	0	0
285.3	TRUE	Empty	Uncharacterized protein OS=Macaca mulatta OX=9544 PE=4 SV=2	F6QEX5		18 kDa	TRUE	unknown	0	0	0	0	0	0	0	0	0	0	0	0	0	0	0	0	0	0	0	0
286	TRUE	Empty	Translocated promoter region, nuclear basket protein OS=Macaca mulatta OX=9544 GN=TPR PE=4 SV=2	F7EEB8	TPR	268 kDa	TRUE	unknown	1	5	0	8	1	12	0	15	1	12	1	12	0	8	0	14	0	10	1	10
287	TRUE	Empty	Cluster of Uncharacterized protein OS=Macaca mulatta OX=9544 GN=LOC715912 PE=4 SV=1 (A0A1D5RDA7)	A0A1D5RDA7 [3]	LOC715912	43 kDa	TRUE	unknown	1	12	0	7	0	15	0	11	1	11	1	12	0	13	0	9	1	12	3	7
287.1	TRUE	Empty	Uncharacterized protein OS=Macaca mulatta OX=9544 GN=LOC715912 PE=4 SV=1	A0A1D5RDA7	LOC715912	43 kDa	TRUE	unknown	0	12	0	6	0	15	0	11	0	8	0	10	0	11	0	8	0	9	0	5
287.2	TRUE	Empty	Uncharacterized protein OS=Macaca mulatta OX=9544 GN=LOC715954 PE=4 SV=2	F7HCP1	LOC715954	43 kDa	TRUE	unknown	1	4	0	4	0	5	0	4	1	5	1	4	0	6	0	2	1	4	3	3
287.3	TRUE	Empty	Uncharacterized protein OS=Macaca mulatta OX=9544 PE=4 SV=2	F6X949		18 kDa	TRUE	unknown	0	0	0	0	0	0	0	0	0	0	0	0	0	0	0	0	0	0	0	0
288	TRUE	Empty	Uncharacterized protein OS=Macaca mulatta OX=9544 PE=3 SV=2	F6SAR5		16 kDa	TRUE	unknown	1	2	0	8	0	9	0	12	0	11	0	12	0	5	0	13	1	4	1	6
289	TRUE	Empty	Cluster of NOVA alternative splicing regulator 1 OS=Macaca mulatta OX=9544 GN=NOVA1 PE=2 SV=2 (F6ZSR6)	F6ZSR6 [2]	NOVA1	52 kDa	TRUE	unknown	2	5	1	7	1	10	2	4	2	8	3	12	1	9	3	9	1	5	0	6
289.1	TRUE	Empty	NOVA alternative splicing regulator 1 OS=Macaca mulatta OX=9544 GN=NOVA1 PE=2 SV=2	F6ZSR6	NOVA1	52 kDa	TRUE	unknown	2	5	1	7	1	10	2	4	2	8	3	12	1	9	3	9	1	5	0	6
289.2	TRUE	Empty	NOVA alternative splicing regulator 1 OS=Macaca mulatta OX=9544 GN=NOVA1 PE=4 SV=2	F6ZST1	NOVA1	47 kDa	TRUE	unknown	0	0	0	0	0	0	0	0	0	0	0	0	0	0	0	0	0	0	0	0
290	TRUE	Empty	Cluster of Heterogeneous nuclear ribonucleoprotein K OS=Macaca mulatta OX=9544 GN=HNRNPK PE=2 SV=2 (F6VJH6)	F6VJH6 [8]	HNRNPK	51 kDa	TRUE	unknown	4	15	2	16	2	10	6	13	0	8	3	11	3	16	1	15	5	14	7	15
290.1	TRUE	Empty	Heterogeneous nuclear ribonucleoprotein K OS=Macaca mulatta OX=9544 GN=HNRNPK PE=2 SV=2	F6VJH6 (+1)	HNRNPK	51 kDa	TRUE	unknown	4	15	2	16	2	10	6	13	0	8	3	11	3	16	1	15	5	14	7	15
290.2	TRUE	Empty	Heterogeneous nuclear ribonucleoprotein K OS=Macaca mulatta OX=9544 GN=HNRNPK PE=4 SV=2	F6WZ20 (+1)	HNRNPK	50 kDa	TRUE	unknown	0	12	0	13	0	0	0	12	0	0	0	0	0	14	0	0	0	12	0	12
290.3	TRUE	Empty	Uncharacterized protein OS=Macaca mulatta OX=9544 PE=4 SV=1	A0A1D5QM23 (+1)		47 kDa	TRUE	unknown	0	0	0	0	0	0	0	0	0	0	0	0	0	0	0	0	0	0	0	0
290.4	TRUE	Empty	Uncharacterized protein OS=Macaca mulatta OX=9544 PE=4 SV=1	A0A1D5Q1X9		46 kDa	TRUE	unknown	0	0	0	0	0	0	0	0	0	0	0	0	0	0	0	0	0	0	0	0
290.5	TRUE	Empty	Uncharacterized protein OS=Macaca mulatta OX=9544 PE=4 SV=1	A0A1D5QSR1		13 kDa	TRUE	unknown	0	0	0	0	0	0	0	0	0	0	0	0	0	0	0	0	0	0	0	0
291	TRUE	Empty	Proline rich 36 OS=Macaca mulatta OX=9544 GN=PRR36 PE=4 SV=2	F7AVI8	PRR36	122 kDa	TRUE	unknown	4	13	3	13	3	10	8	14	2	11	3	11	5	11	6	12	2	17	1	20
292	TRUE	Empty	Cluster of Protein phosphatase 2 catalytic subunit alpha OS=Macaca mulatta OX=9544 GN=SKP1 PE=2 SV=1 (I0FL62)	I0FL62 [2]	SKP1	19 kDa	TRUE	unknown	2	5	4	15	8	11	4	14	7	9	3	11	0	7	6	10	5	11	3	4
292.1	TRUE	Empty	Protein phosphatase 2 catalytic subunit alpha OS=Macaca mulatta OX=9544 GN=SKP1 PE=2 SV=1	I0FL62	SKP1	19 kDa	TRUE	unknown	2	5	4	15	8	11	4	14	7	9	3	11	0	7	6	10	5	11	3	4
292.2	TRUE	Empty	Uncharacterized protein OS=Macaca mulatta OX=9544 PE=3 SV=1	A0A1D5R1M9		19 kDa	TRUE	unknown	0	0	0	0	0	0	0	0	0	0	0	0	0	0	0	0	0	0	0	0
293	TRUE	Empty	Limbic system-associated membrane protein OS=Macaca mulatta OX=9544 GN=LSAMP PE=4 SV=2	F7FED6	LSAMP	38 kDa	TRUE	unknown	0	8	0	15	0	13	0	12	0	7	0	11	0	14	1	13	1	18	3	19
294	TRUE	Empty	Cluster of Synergin gamma OS=Macaca mulatta OX=9544 GN=SYNRG PE=4 SV=1 (A0A1D5RGZ9)	A0A1D5RGZ9 [2]	SYNRG	120 kDa	TRUE	unknown	2	5	1	9	1	10	0	6	1	9	0	11	12	12	14	8	1	7	0	10
294.1	TRUE	Empty	Synergin gamma OS=Macaca mulatta OX=9544 GN=SYNRG PE=4 SV=1	A0A1D5RGZ9	SYNRG	120 kDa	TRUE	unknown	2	5	1	9	1	10	0	6	1	9	0	11	12	12	14	8	1	7	0	10
294.2	TRUE	Empty	Synergin gamma OS=Macaca mulatta OX=9544 GN=SYNRG PE=4 SV=2	F7GXT2	SYNRG	137 kDa	TRUE	unknown	2	5	1	9	1	7	0	5	1	7	0	10	12	10	14	8	1	6	0	9
295	TRUE	Empty	Peptidyl-prolyl cis-trans isomerase OS=Macaca mulatta OX=9544 GN=PPIF PE=3 SV=2	F7EJE1	PPIF	22 kDa	TRUE	unknown	0	1	0	4	0	9	0	8	0	13	0	11	0	14	0	11	0	3	1	4
296	TRUE	Empty	Cluster of Myosin light chain 12B OS=Macaca mulatta OX=9544 GN=MYL12B PE=2 SV=1 (F6RFU8)	F6RFU8 [3]	MYL12B	20 kDa	TRUE	unknown	0	8	0	15	0	11	0	11	0	10	0	11	0	16	0	12	0	9	0	15
296.1	TRUE	Empty	Myosin light chain 12B OS=Macaca mulatta OX=9544 GN=MYL12B PE=2 SV=1	F6RFU8	MYL12B	20 kDa	TRUE	unknown	0	8	0	12	0	11	0	10	0	9	0	10	0	14	0	11	0	9	0	13
296.2	TRUE	Empty	Myosin light chain 9 OS=Macaca mulatta OX=9544 GN=MYL9 PE=2 SV=1	G7N4X7	MYL9	20 kDa	TRUE	unknown	0	3	0	11	0	5	0	7	0	4	0	6	0	8	0	6	0	4	0	10
296.3	TRUE	Empty	Myosin light chain 12A OS=Macaca mulatta OX=9544 GN=MYL12A PE=4 SV=1	F7AEV1	MYL12A	20 kDa	TRUE	unknown	0	8	0	0	0	0	0	0	0	0	0	0	0	14	0	0	0	0	0	0
297	TRUE	Empty	Eukaryotic translation initiation factor 4E-binding protein 2 OS=Macaca mulatta OX=9544 GN=EIF4EBP2 PE=2 SV=1	F7FDD1	EIF4EBP2	13 kDa		unknown	1	6	4	4	1	5	3	9	0	7	1	11	3	7	4	9	0	7	1	7
298	TRUE	Empty	Cluster of Iron-sulfur cluster assembly 2 OS=Macaca mulatta OX=9544 GN=ISCA2 PE=2 SV=1 (H9EW17)	H9EW17 [2]	ISCA2	16 kDa	TRUE	unknown	0	6	0	11	0	9	0	4	0	8	0	11	0	5	0	8	0	8	0	10
298.1	TRUE	Empty	Iron-sulfur cluster assembly 2 OS=Macaca mulatta OX=9544 GN=ISCA2 PE=2 SV=1	H9EW17	ISCA2	16 kDa	TRUE	unknown	0	6	0	11	0	9	0	4	0	8	0	11	0	5	0	8	0	8	0	10
298.2	TRUE	Empty	Uncharacterized protein OS=Macaca mulatta OX=9544 PE=4 SV=1	A0A1D5R6G0		15 kDa	TRUE	unknown	0	0	0	0	0	0	0	0	0	0	0	0	0	0	0	0	0	0	0	0
299	TRUE	Empty	Transgelin OS=Macaca mulatta OX=9544 GN=TAGLN2 PE=3 SV=1	A0A1D5QR26 (+2)	TAGLN2	26 kDa	TRUE	unknown	0	11	1	12	1	13	1	15	4	17	1	11	1	10	1	15	1	14	1	14
300	TRUE	Empty	Cluster of Acidic leucine-rich nuclear phosphoprotein 32 family member B OS=Macaca mulatta OX=9544 GN=ANP32B PE=2 SV=1 (A0A1D5Q4B1)	A0A1D5Q4B1 [3]	ANP32B	29 kDa	TRUE	unknown	3	0	2	18	2	7	1	23	4	9	2	11	3	16	3	23	2	8	0	13
300.1	TRUE	Empty	Acidic leucine-rich nuclear phosphoprotein 32 family member B OS=Macaca mulatta OX=9544 GN=ANP32B PE=2 SV=1	A0A1D5Q4B1 (+1)	ANP32B	29 kDa	TRUE	unknown	3	0	2	18	2	7	1	23	4	9	2	11	3	16	3	23	2	8	0	13
300.2	TRUE	Empty	Uncharacterized protein OS=Macaca mulatta OX=9544 PE=4 SV=1	A0A1D5QJA4		27 kDa	TRUE	unknown	0	0	0	0	0	0	0	0	0	0	0	0	0	0	0	0	0	0	0	0
301	TRUE	Empty	Cluster of SH3 domain GRB2 like endophilin interacting protein 1 OS=Macaca mulatta OX=9544 GN=SGIP1 PE=4 SV=2 (F7HM58)	F7HM58 [3]	SGIP1	93 kDa	TRUE	unknown	78	8	100	17	100	7	125	10	50	6	100	10	101	11	134	16	62	20	73	26
301.1	TRUE	Empty	SH3 domain GRB2 like endophilin interacting protein 1 OS=Macaca mulatta OX=9544 GN=SGIP1 PE=4 SV=2	F7HM58	SGIP1	93 kDa	TRUE	unknown	75	8	96	17	98	7	123	10	48	6	100	10	96	11	133	16	62	20	73	26
301.2	TRUE	Empty	SH3 domain GRB2 like endophilin interacting protein 1 OS=Macaca mulatta OX=9544 GN=SGIP1 PE=4 SV=2	F6XT83	SGIP1	86 kDa	TRUE	unknown	67	5	92	15	83	5	108	6	39	2	86	7	74	7	108	12	62	14	73	20
301.3	TRUE	Empty	SH3 domain GRB2 like endophilin interacting protein 1 OS=Macaca mulatta OX=9544 GN=SGIP1 PE=4 SV=2	F6XT71	SGIP1	87 kDa	TRUE	unknown	64	5	88	15	81	5	106	6	37	0	86	7	69	7	107	12	62	14	73	20
302	TRUE	Empty	Cluster of Apoptotic chromatin condensation inducer 1 OS=Macaca mulatta OX=9544 GN=ACIN1 PE=4 SV=1 (A0A1D5RA14)	A0A1D5RA14 [2]	ACIN1	152 kDa	TRUE	unknown	52	5	62	8	64	10	74	9	53	9	65	10	42	14	57	13	49	10	37	9
302.1	TRUE	Empty	Apoptotic chromatin condensation inducer 1 OS=Macaca mulatta OX=9544 GN=ACIN1 PE=4 SV=1	A0A1D5RA14	ACIN1	152 kDa	TRUE	unknown	52	5	62	8	64	9	74	9	53	8	65	9	42	12	56	12	49	10	37	9
302.2	TRUE	Empty	Apoptotic chromatin condensation inducer 1 OS=Macaca mulatta OX=9544 GN=ACIN1 PE=4 SV=2	F7HTB7	ACIN1	67 kDa	TRUE	unknown	10	3	9	5	12	7	9	5	10	3	10	5	8	9	11	10	8	4	10	4
303	TRUE	Empty	Cluster of Protein phosphatase 1 regulatory subunit 12A OS=Macaca mulatta OX=9544 GN=PPP1R12A PE=2 SV=1 (I0FRY0)	I0FRY0 [2]	PPP1R12A	115 kDa	TRUE	unknown	11	11	15	15	17	14	10	16	6	16	7	10	15	27	20	18	12	23	16	18
303.1	TRUE	Empty	Protein phosphatase 1 regulatory subunit 12A OS=Macaca mulatta OX=9544 GN=PPP1R12A PE=2 SV=1	I0FRY0	PPP1R12A	115 kDa	TRUE	unknown	11	11	15	15	17	14	10	16	6	16	7	10	15	27	20	18	12	23	16	18
303.2	TRUE	Empty	Protein phosphatase 1 regulatory subunit 12A OS=Macaca mulatta OX=9544 GN=PPP1R12A PE=4 SV=2	F6QPG9	PPP1R12A	116 kDa	TRUE	unknown	11	10	15	14	17	13	10	15	6	16	0	9	15	26	20	17	12	22	16	17
304	TRUE	Empty	Cluster of Neural cell adhesion molecule 1 OS=Macaca mulatta OX=9544 GN=NCAM1 PE=4 SV=1 (A0A1D5QXN3)	A0A1D5QXN3 [3]	NCAM1	95 kDa	TRUE	unknown	6	8	18	8	9	15	10	12	6	10	7	10	2	24	11	18	11	38	10	21
304.1	TRUE	Empty	Neural cell adhesion molecule 1 OS=Macaca mulatta OX=9544 GN=NCAM1 PE=4 SV=1	A0A1D5QXN3	NCAM1	95 kDa	TRUE	unknown	6	8	18	8	9	15	10	12	6	10	7	10	2	24	11	18	11	38	10	21
304.2	TRUE	Empty	Neural cell adhesion molecule 1 OS=Macaca mulatta OX=9544 GN=NCAM1 PE=4 SV=1	A0A1D5Q8J7	NCAM1	95 kDa	TRUE	unknown	0	0	0	0	0	0	0	0	0	0	0	0	0	0	0	0	0	0	0	0
304.3	TRUE	Empty	Neural cell adhesion molecule 1 OS=Macaca mulatta OX=9544 GN=NCAM1 PE=4 SV=2	F6RM24	NCAM1	80 kDa	TRUE	unknown	0	5	0	6	0	12	0	9	0	0	0	0	0	12	0	14	0	18	0	15
305	TRUE	Empty	Cluster of Tubulin alpha chain OS=Macaca mulatta OX=9544 GN=TUBA1C PE=3 SV=1 (A0A1D5R1V1)	A0A1D5R1V1 [9]	TUBA1C	50 kDa	TRUE	unknown	1	9	3	17	1	14	6	21	0	10	0	10	0	14	1	20	8	16	5	20
305.1	TRUE	Empty	Tubulin alpha chain OS=Macaca mulatta OX=9544 GN=TUBA1C PE=3 SV=1	A0A1D5R1V1	TUBA1C	50 kDa	TRUE	unknown	1	7	3	13	1	11	6	16	0	8	0	6	0	7	1	16	8	12	5	14
305.2	TRUE	Empty	Tubulin alpha chain OS=Macaca mulatta OX=9544 GN=TUBA4A PE=3 SV=2	F7BVM0	TUBA4A	44 kDa	TRUE	unknown	0	2	0	10	0	7	0	11	0	3	0	5	0	7	0	12	0	7	0	10
305.3	TRUE	Empty	Tubulin alpha chain OS=Macaca mulatta OX=9544 GN=TUBA8 PE=3 SV=2	F6SAA0 (+1)	TUBA8	50 kDa	TRUE	unknown	0	0	1	6	0	4	0	6	0	1	0	1	0	0	1	4	2	2	0	4
305.4	TRUE	Empty	Tubulin alpha chain OS=Macaca mulatta OX=9544 GN=LOC718034 PE=3 SV=2	F7H3X5 (+1)	LOC718034	49 kDa	TRUE	unknown	0	5	3	10	1	7	0	0	0	0	0	0	0	3	0	11	8	9	0	10
305.5	TRUE	Empty	Tubulin alpha chain OS=Macaca mulatta OX=9544 GN=TUBA4A PE=2 SV=1	F6QRE8	TUBA4A	50 kDa	TRUE	unknown	0	0	0	0	0	0	0	0	0	0	0	0	0	0	0	0	0	0	0	0
305.6	TRUE	Empty	Tubulin alpha chain OS=Macaca mulatta OX=9544 GN=TUBA4B PE=3 SV=2	F7B0T9	TUBA4B	23 kDa	TRUE	unknown	0	0	1	2	0	1	0	0	0	2	0	0	0	0	0	0	2	0	0	2
305.7	TRUE	Empty	Tubulin alpha chain OS=Macaca mulatta OX=9544 GN=TUBAL3 PE=3 SV=1	F7HMJ1	TUBAL3	50 kDa	TRUE	unknown	0	0	0	0	0	0	0	0	0	0	0	0	0	0	0	0	0	0	0	0
306	TRUE	Empty	Cluster of Uncharacterized protein OS=Macaca mulatta OX=9544 PE=4 SV=2 (F7DGV0)	F7DGV0 [2]		15 kDa	TRUE	unknown	3	1	7	10	3	4	7	16	0	3	9	10	0	7	7	13	8	5	12	8
306.1	TRUE	Empty	Uncharacterized protein OS=Macaca mulatta OX=9544 PE=4 SV=2	F7DGV0		15 kDa	TRUE	unknown	3	1	7	10	3	4	7	16	0	3	9	10	0	7	7	13	8	5	12	8
306.2	TRUE	Empty	Uncharacterized protein OS=Macaca mulatta OX=9544 PE=4 SV=1	A0A1D5QVV5		14 kDa	TRUE	unknown	0	0	0	0	0	0	0	0	0	0	0	0	0	0	0	0	0	0	0	0
307	TRUE	Empty	Cluster of Amyloid-beta A4 protein OS=Macaca mulatta OX=9544 GN=APP PE=4 SV=1 (A0A1D5R7X6)	A0A1D5R7X6 [6]	APP	85 kDa	TRUE	unknown	0	4	1	11	0	11	1	17	1	14	2	10	0	9	1	15	0	17	0	14
307.1	TRUE	Empty	Amyloid-beta A4 protein OS=Macaca mulatta OX=9544 GN=APP PE=4 SV=1	A0A1D5R7X6 (+1)	APP	85 kDa	TRUE	unknown	0	4	1	11	0	11	1	17	1	14	2	10	0	9	1	15	0	17	0	14
307.2	TRUE	Empty	Amyloid beta precursor like protein 2 OS=Macaca mulatta OX=9544 GN=APLP2 PE=4 SV=1	A0A1D5Q110 (+1)	APLP2	87 kDa	TRUE	unknown	0	0	0	0	0	0	0	0	0	0	0	0	0	0	0	0	0	0	0	0
307.3	TRUE	Empty	Amyloid beta precursor like protein 2 OS=Macaca mulatta OX=9544 GN=APLP2 PE=4 SV=2	F7FJ90	APLP2	80 kDa	TRUE	unknown	0	0	0	0	0	0	0	0	0	0	0	0	0	0	0	0	0	0	0	0
307.4	TRUE	Empty	Amyloid beta precursor like protein 2 OS=Macaca mulatta OX=9544 GN=APLP2 PE=4 SV=2	F7FJ69	APLP2	59 kDa	TRUE	unknown	0	0	0	0	0	0	0	0	0	0	0	0	0	0	0	0	0	0	0	0
308	TRUE	Empty	Capping protein regulator and myosin 1 linker 2 OS=Macaca mulatta OX=9544 GN=CARMIL2 PE=4 SV=2	F6XSH8	CARMIL2	153 kDa		unknown	4	5	3	14	2	10	6	9	4	8	2	10	7	8	9	15	0	13	1	7
309	TRUE	Empty	Cluster of Homer protein homolog 1 OS=Macaca mulatta OX=9544 GN=HOMER1 PE=2 SV=1 (H9EPI5)	H9EPI5 [9]	HOMER1	40 kDa	TRUE	unknown	0	5	0	16	0	8	0	11	0	8	0	10	0	12	0	10	0	24	0	24
309.1	TRUE	Empty	Homer protein homolog 1 OS=Macaca mulatta OX=9544 GN=HOMER1 PE=2 SV=1	H9EPI5	HOMER1	40 kDa	TRUE	unknown	0	5	0	16	0	8	0	11	0	8	0	10	0	12	0	10	0	24	0	24
309.2	TRUE	Empty	Homer scaffolding protein 1 OS=Macaca mulatta OX=9544 GN=HOMER1 PE=4 SV=2	F7HNK9	HOMER1	42 kDa	TRUE	unknown	0	5	0	16	0	8	0	11	0	8	0	10	0	12	0	10	0	24	0	24
309.3	TRUE	Empty	Homer scaffolding protein 1 OS=Macaca mulatta OX=9544 GN=HOMER1 PE=4 SV=1	A0A1D5R084	HOMER1	41 kDa	TRUE	unknown	0	5	0	16	0	8	0	11	0	8	0	10	0	12	0	10	0	24	0	24
309.4	TRUE	Empty	Homer scaffolding protein 1 OS=Macaca mulatta OX=9544 GN=HOMER1 PE=4 SV=1	F7HNS6	HOMER1	21 kDa	TRUE	unknown	0	3	0	11	0	5	0	9	0	8	0	7	0	9	0	7	0	15	0	14
309.5	TRUE	Empty	Homer scaffolding protein 1 OS=Macaca mulatta OX=9544 GN=HOMER1 PE=4 SV=1	A0A1D5QXF5	HOMER1	24 kDa	TRUE	unknown	0	0	0	6	0	3	0	3	0	3	0	3	0	6	0	3	0	10	0	8
309.6	TRUE	Empty	Homer scaffolding protein 1 OS=Macaca mulatta OX=9544 GN=HOMER1 PE=4 SV=1	A0A1D5QRD8	HOMER1	21 kDa	TRUE	unknown	0	0	0	0	0	0	0	0	0	0	0	0	0	0	0	0	0	0	0	0
309.7	TRUE	Empty	Homer protein homolog 3 OS=Macaca mulatta OX=9544 GN=HOMER3 PE=4 SV=1	F7FF19 (+1)	HOMER3	36 kDa	TRUE	unknown	0	0	0	0	0	0	0	0	0	0	0	0	0	0	0	0	0	0	0	0
309.8	TRUE	Empty	Homer scaffolding protein 2 OS=Macaca mulatta OX=9544 GN=HOMER2 PE=4 SV=2	F7H931	HOMER2	41 kDa	TRUE	unknown	0	0	0	0	0	0	0	0	0	0	0	0	0	0	0	0	0	2	0	2
310	TRUE	Empty	Enolase 1, (alpha) OS=Macaca mulatta OX=9544 GN=ENO1 PE=3 SV=2	F7HMT2	ENO1	47 kDa	TRUE	unknown	0	6	1	6	0	8	2	8	0	10	0	10	0	11	0	8	0	8	0	10
311	TRUE	Empty	Cluster of Paraspeckle component 1 OS=Macaca mulatta OX=9544 GN=PSPC1 PE=4 SV=1 (A0A1D5QG32)	A0A1D5QG32 [5]	PSPC1	54 kDa	TRUE	unknown	0	1	1	9	2	7	0	7	1	9	0	10	1	12	0	10	0	9	2	7
311.1	TRUE	Empty	Paraspeckle component 1 OS=Macaca mulatta OX=9544 GN=PSPC1 PE=4 SV=1	A0A1D5QG32 (+2)	PSPC1	54 kDa	TRUE	unknown	0	1	1	9	2	7	0	7	1	9	0	10	1	12	0	10	0	9	2	7
311.2	TRUE	Empty	Paraspeckle component 1 OS=Macaca mulatta OX=9544 GN=PSPC1 PE=4 SV=2	F6XYT7	PSPC1	49 kDa	TRUE	unknown	0	0	0	8	0	7	0	7	0	0	0	0	0	9	0	0	0	9	0	6
311.3	TRUE	Empty	Paraspeckle component 1 OS=Macaca mulatta OX=9544 GN=PSPC1 PE=4 SV=1	A0A1D5R9U7	PSPC1	43 kDa	TRUE	unknown	0	0	0	8	0	0	0	0	0	0	0	0	0	9	0	0	0	0	0	0
312	TRUE	Empty	Cluster of Uncharacterized protein OS=Macaca mulatta OX=9544 GN=HMGB2 PE=4 SV=2 (F7EJE5)	F7EJE5 [2]	HMGB2	23 kDa	TRUE	unknown	0	1	0	7	0	12	0	8	0	15	0	10	0	17	0	7	0	5	0	2
312.1	TRUE	Empty	Uncharacterized protein OS=Macaca mulatta OX=9544 GN=HMGB2 PE=4 SV=2	F7EJE5	HMGB2	23 kDa	TRUE	unknown	0	1	0	7	0	12	0	8	0	15	0	10	0	17	0	7	0	5	0	2
312.2	TRUE	Empty	Uncharacterized protein OS=Macaca mulatta OX=9544 PE=4 SV=2	F7GLH2		24 kDa	TRUE	unknown	0	0	0	7	0	0	0	7	0	0	0	9	0	16	0	0	0	0	0	0
313	TRUE	Empty	Cluster of Calponin OS=Macaca mulatta OX=9544 GN=CNN3 PE=2 SV=1 (F7G309)	F7G309 [2]	CNN3	36 kDa	TRUE	unknown	0	8	1	9	0	6	0	8	0	7	0	10	0	9	0	9	0	3	0	3
313.1	TRUE	Empty	Calponin OS=Macaca mulatta OX=9544 GN=CNN3 PE=2 SV=1	F7G309	CNN3	36 kDa	TRUE	unknown	0	8	1	9	0	6	0	8	0	7	0	10	0	9	0	9	0	3	0	3
313.2	TRUE	Empty	Calponin OS=Macaca mulatta OX=9544 GN=CNN3 PE=3 SV=1	A0A1D5QZM8	CNN3	31 kDa	TRUE	unknown	0	0	0	0	0	0	0	0	0	0	0	0	0	0	0	0	0	0	0	0
314	TRUE	Empty	Cluster of Protein-L-isoaspartate O-methyltransferase OS=Macaca mulatta OX=9544 GN=PCMT1 PE=3 SV=2 (F7GFV8)	F7GFV8 [2]	PCMT1	24 kDa	TRUE	unknown	0	0	0	7	0	6	0	9	0	8	0	10	0	16	0	12	0	3	0	7
314.1	TRUE	Empty	Protein-L-isoaspartate O-methyltransferase OS=Macaca mulatta OX=9544 GN=PCMT1 PE=3 SV=2	F7GFV8	PCMT1	24 kDa	TRUE	unknown	0	0	0	7	0	6	0	9	0	8	0	10	0	16	0	12	0	3	0	7
314.2	TRUE	Empty	Protein-L-isoaspartate (D-aspartate) O-methyltransferase OS=Macaca mulatta OX=9544 GN=PCMT1 PE=4 SV=1	F7FQF1	PCMT1	13 kDa	TRUE	unknown	0	0	0	0	0	0	0	0	0	0	0	0	0	0	0	0	0	0	0	0
315	TRUE	Empty	Cluster of Jupiter microtubule associated homolog 2 OS=Macaca mulatta OX=9544 GN=JPT2 PE=4 SV=1 (A0A1D5RE85)	A0A1D5RE85 [5]	JPT2	23 kDa	TRUE	unknown	0	1	0	1	0	2	0	3	0	11	2	10	0	6	1	6	0	2	0	1
315.1	TRUE	Empty	Jupiter microtubule associated homolog 2 OS=Macaca mulatta OX=9544 GN=JPT2 PE=4 SV=1	A0A1D5RE85 (+1)	JPT2	23 kDa	TRUE	unknown	0	1	0	1	0	2	0	3	0	11	2	10	0	6	1	6	0	2	0	1
315.2	TRUE	Empty	Jupiter microtubule associated homolog 2 OS=Macaca mulatta OX=9544 GN=JPT2 PE=4 SV=1	A0A1D5QGA4	JPT2	21 kDa	TRUE	unknown	0	0	0	0	0	0	0	0	0	0	0	0	0	0	0	0	0	0	0	0
315.3	TRUE	Empty	Jupiter microtubule associated homolog 2 OS=Macaca mulatta OX=9544 GN=JPT2 PE=4 SV=1	A0A1D5R4K5	JPT2	12 kDa	TRUE	unknown	0	0	0	0	0	0	0	0	0	0	0	0	0	0	0	0	0	0	0	0
315.4	TRUE	Empty	Jupiter microtubule associated homolog 2 OS=Macaca mulatta OX=9544 GN=JPT2 PE=4 SV=2	F7AP37	JPT2	10 kDa	TRUE	unknown	0	0	0	0	0	0	0	0	0	0	0	0	0	0	0	0	0	0	0	0
316	TRUE	Empty	Cofilin-2 OS=Macaca mulatta OX=9544 GN=CFL2 PE=2 SV=1	G7MXF7	CFL2	19 kDa	TRUE	unknown	1	8	0	5	0	8	0	3	0	8	0	10	1	7	0	8	1	8	1	8
317	TRUE	Empty	Cluster of Thy-1 membrane glycoprotein OS=Macaca mulatta OX=9544 GN=THY1 PE=2 SV=1 (F7EW76)	F7EW76 [2]	THY1	18 kDa	TRUE	unknown	0	9	0	8	0	8	0	14	0	6	0	10	0	17	1	10	0	14	0	12
317.1	TRUE	Empty	Thy-1 membrane glycoprotein OS=Macaca mulatta OX=9544 GN=THY1 PE=2 SV=1	F7EW76	THY1	18 kDa	TRUE	unknown	0	9	0	8	0	8	0	14	0	6	0	10	0	17	1	10	0	14	0	12
317.2	TRUE	Empty	Thy-1 membrane glycoprotein OS=Macaca mulatta OX=9544 GN=THY1 PE=2 SV=1	O62643	THY1	18 kDa	TRUE	unknown	0	8	0	6	0	0	0	12	0	4	0	0	0	15	0	0	0	0	0	0
318	TRUE	Empty	Cluster of Serine/arginine repetitive matrix 2 OS=Macaca mulatta OX=9544 GN=SRRM2 PE=4 SV=1 (A0A1D5RIX1)	A0A1D5RIX1 [2]	SRRM2	294 kDa	TRUE	unknown	114	6	123	9	100	4	96	4	88	4	105	9	97	9	111	7	49	2	44	4
318.1	TRUE	Empty	Serine/arginine repetitive matrix 2 OS=Macaca mulatta OX=9544 GN=SRRM2 PE=4 SV=1	A0A1D5RIX1	SRRM2	294 kDa	TRUE	unknown	114	6	123	9	100	4	96	4	88	4	105	9	97	9	111	7	49	2	44	4
318.2	TRUE	Empty	Serine/arginine repetitive matrix 2 OS=Macaca mulatta OX=9544 GN=SRRM2 PE=4 SV=2	F6XRR4	SRRM2	282 kDa	TRUE	unknown	103	6	111	9	93	4	88	4	81	4	93	9	90	9	97	7	47	2	44	4
319	TRUE	Empty	Cluster of Syntaxin 1A OS=Macaca mulatta OX=9544 GN=STX1A PE=2 SV=1 (A0A1D5QEM1)	A0A1D5QEM1 [3]	STX1A	33 kDa	TRUE	unknown	24	4	31	10	33	18	54	23	16	4	24	9	15	22	18	24	48	27	64	16
319.1	TRUE	Empty	Syntaxin 1A OS=Macaca mulatta OX=9544 GN=STX1A PE=2 SV=1	A0A1D5QEM1	STX1A	33 kDa	TRUE	unknown	24	4	31	10	33	18	54	23	16	4	24	9	15	22	18	24	48	27	64	16
319.2	TRUE	Empty	Syntaxin 1A OS=Macaca mulatta OX=9544 GN=STX1A PE=3 SV=1	A0A1D5QRJ7	STX1A	33 kDa	TRUE	unknown	3	4	9	9	0	18	16	22	0	0	8	9	0	19	0	22	0	27	24	15
319.3	TRUE	Empty	Syntaxin 1A OS=Macaca mulatta OX=9544 GN=STX1A PE=4 SV=1	A0A1D5QIQ1	STX1A	26 kDa	TRUE	unknown	0	0	0	0	0	0	0	0	0	0	0	0	0	0	0	0	0	0	0	0
320	TRUE	Empty	CASK interacting protein 1 OS=Macaca mulatta OX=9544 GN=CASKIN1 PE=4 SV=2	F6QHA2	CASKIN1	146 kDa		unknown	20	7	37	9	35	11	33	8	19	9	24	9	53	18	47	13	13	21	9	13
321	TRUE	Empty	Cluster of Actin binding LIM protein 1 OS=Macaca mulatta OX=9544 GN=ABLIM1 PE=4 SV=2 (F6YH36)	F6YH36 [3]	ABLIM1	88 kDa	TRUE	unknown	17	7	15	9	40	9	23	11	32	13	12	9	24	15	21	12	6	12	6	8
321.1	TRUE	Empty	Actin binding LIM protein 1 OS=Macaca mulatta OX=9544 GN=ABLIM1 PE=4 SV=1	A0A1D5QGW6	ABLIM1	76 kDa	TRUE	unknown	17	7	15	9	38	9	20	11	32	13	12	9	22	12	19	11	6	12	6	8
321.2	TRUE	Empty	Actin binding LIM protein 1 OS=Macaca mulatta OX=9544 GN=ABLIM1 PE=4 SV=2	F6YH63	ABLIM1	85 kDa	TRUE	unknown	17	7	15	9	39	9	23	11	27	13	12	9	21	15	19	12	6	12	6	8
321.3	TRUE	Empty	Actin binding LIM protein 1 OS=Macaca mulatta OX=9544 GN=ABLIM1 PE=4 SV=2	F6YH36	ABLIM1	88 kDa	TRUE	unknown	17	0	15	0	40	0	23	11	32	0	0	0	24	15	19	12	0	0	0	0
322	TRUE	Empty	Cluster of Epsin 1 OS=Macaca mulatta OX=9544 GN=EPN1 PE=4 SV=1 (A0A1D5RGX9)	A0A1D5RGX9 [3]	EPN1	66 kDa	TRUE	unknown	14	11	19	11	18	10	18	8	13	13	28	9	22	8	46	15	8	16	7	14
322.1	TRUE	Empty	Epsin 1 OS=Macaca mulatta OX=9544 GN=EPN1 PE=4 SV=1	A0A1D5RGX9	EPN1	66 kDa	TRUE	unknown	14	11	19	11	18	10	18	8	13	13	28	9	22	8	46	15	8	16	7	14
322.2	TRUE	Empty	Epsin 1 OS=Macaca mulatta OX=9544 GN=EPN1 PE=4 SV=2	F6RZL6 (+1)	EPN1	60 kDa	TRUE	unknown	14	11	19	10	18	10	18	8	13	13	28	9	22	8	46	14	8	16	6	14
323	TRUE	Empty	Ataxin 2 like OS=Macaca mulatta OX=9544 GN=ATXN2L PE=2 SV=2	F7FFJ8	ATXN2L	114 kDa	TRUE	unknown	3	7	8	9	6	12	5	13	14	15	13	9	11	12	29	14	0	10	0	11
324	TRUE	Empty	Cluster of Synaptojanin 1 OS=Macaca mulatta OX=9544 GN=SYNJ1 PE=4 SV=2 (F6PZA6)	F6PZA6 [2]	SYNJ1	145 kDa	TRUE	unknown	0	9	1	13	1	14	0	11	1	16	1	9	10	8	19	15	0	22	1	23
324.1	TRUE	Empty	Synaptojanin 1 OS=Macaca mulatta OX=9544 GN=SYNJ1 PE=4 SV=2	F6PZA6	SYNJ1	145 kDa	TRUE	unknown	0	9	1	13	1	14	0	11	1	16	1	9	10	8	19	15	0	22	1	23
324.2	TRUE	Empty	Synaptojanin 1 OS=Macaca mulatta OX=9544 GN=SYNJ1 PE=4 SV=2	F7DSU6	SYNJ1	176 kDa	TRUE	unknown	0	9	0	12	1	12	0	10	1	14	1	9	9	8	18	14	0	20	0	20
325	TRUE	Empty	Oxidation resistance 1 OS=Macaca mulatta OX=9544 GN=OXR1 PE=4 SV=2	F7DKP2	OXR1	94 kDa	TRUE	unknown	5	7	4	9	9	10	6	10	1	9	2	9	8	19	11	11	2	16	8	13
326	TRUE	Empty	Cluster of Phosphoglycerate kinase OS=Macaca mulatta OX=9544 GN=PGK1 PE=3 SV=2 (F6RXA0)	F6RXA0 [7]	PGK1	45 kDa	TRUE	unknown	1	7	2	15	3	10	1	18	1	16	0	9	0	20	0	13	2	11	0	8
326.1	TRUE	Empty	Phosphoglycerate kinase OS=Macaca mulatta OX=9544 GN=PGK1 PE=3 SV=2	F6RXA0	PGK1	45 kDa	TRUE	unknown	1	7	2	12	2	8	1	14	1	16	0	9	0	17	0	12	2	10	0	6
326.2	TRUE	Empty	Phosphoglycerate kinase OS=Macaca mulatta OX=9544 PE=3 SV=1	A0A1D5QEL3		37 kDa	TRUE	unknown	1	3	2	5	2	6	0	10	1	7	0	8	0	8	0	6	1	8	0	4
326.3	TRUE	Empty	Phosphoglycerate kinase OS=Macaca mulatta OX=9544 PE=3 SV=2	F6SFZ4		41 kDa	TRUE	unknown	0	1	0	8	0	5	0	11	0	9	0	3	0	14	0	7	0	5	0	4
326.4	TRUE	Empty	Phosphoglycerate kinase OS=Macaca mulatta OX=9544 GN=PGK2 PE=3 SV=2	F7H0D2	PGK2	45 kDa	TRUE	unknown	0	4	0	7	1	2	1	6	0	7	0	1	0	9	0	6	1	2	0	2
326.5	TRUE	Empty	Phosphoglycerate kinase OS=Macaca mulatta OX=9544 PE=3 SV=1	A0A1D5Q2J9 (+2)		21 kDa	TRUE	unknown	0	0	0	0	0	0	0	0	0	0	0	0	0	0	0	0	0	0	0	0
327	TRUE	Empty	Cluster of Histone H2B OS=Macaca mulatta OX=9544 GN=HIST2H2BF PE=3 SV=2 (F7BDR4)	F7BDR4 [9]	HIST2H2BF	15 kDa	TRUE	unknown	0	6	0	10	0	14	0	12	0	7	0	9	0	16	0	18	0	16	0	12
327.1	TRUE	Empty	Histone H2B OS=Macaca mulatta OX=9544 GN=HIST2H2BF PE=3 SV=2	F7BDR4	HIST2H2BF	15 kDa	TRUE	unknown	0	6	0	10	0	14	0	11	0	7	0	9	0	15	0	18	0	16	0	12
327.2	TRUE	Empty	Histone H2B OS=Macaca mulatta OX=9544 GN=HIST1H2BM PE=3 SV=1	G7MR89	HIST1H2BM	14 kDa	TRUE	unknown	0	6	0	10	0	14	0	11	0	7	0	9	0	15	0	18	0	16	0	12
327.3	TRUE	Empty	Histone H2B OS=Macaca mulatta OX=9544 GN=LOC714001 PE=3 SV=2	F6TWY4	LOC714001	14 kDa	TRUE	unknown	0	5	0	5	0	7	0	6	0	5	0	7	0	8	0	10	0	9	0	7
327.4	TRUE	Empty	Histone H2B OS=Macaca mulatta OX=9544 GN=HIST1H2BD PE=3 SV=1	F7GHH1	HIST1H2BD	14 kDa	TRUE	unknown	0	6	0	7	0	11	0	10	0	5	0	7	0	14	0	14	0	13	0	10
327.5	TRUE	Empty	Histone H2B OS=Macaca mulatta OX=9544 GN=HIST1H2BA PE=3 SV=1	G7MQV4	HIST1H2BA	14 kDa	TRUE	unknown	0	6	0	4	0	7	0	7	0	4	0	6	0	8	0	10	0	9	0	7
327.6	TRUE	Empty	Histone H2B OS=Macaca mulatta OX=9544 GN=HIST2H2BE PE=3 SV=2	F7BDS2 (+1)	HIST2H2BE	14 kDa	TRUE	unknown	0	0	0	0	0	0	0	0	0	0	0	0	0	0	0	0	0	0	0	0
327.7	TRUE	Empty	Histone H2B OS=Macaca mulatta OX=9544 GN=HIST3H2BB PE=3 SV=1	F7BRE5	HIST3H2BB	14 kDa	TRUE	unknown	0	6	0	0	0	0	0	10	0	0	0	0	0	14	0	0	0	0	0	0
327.8	TRUE	Empty	Uncharacterized protein OS=Macaca mulatta OX=9544 GN=LOC106997851 PE=3 SV=1	G7MQV5	LOC106997851	14 kDa	TRUE	unknown	0	0	0	0	0	0	0	0	0	0	0	0	0	0	0	0	0	0	0	0
328	TRUE	Empty	NADH dehydrogenase [ubiquinone] 1 alpha subcomplex subunit 2 OS=Macaca mulatta OX=9544 PE=4 SV=2	F6SKV1		10 kDa	TRUE	unknown	0	12	0	7	0	9	0	10	0	9	0	9	0	10	0	6	0	8	0	9
329	TRUE	Empty	Sterol carrier protein 2 OS=Macaca mulatta OX=9544 GN=SCP2 PE=3 SV=2	F7C7P2	SCP2	59 kDa		unknown	0	10	0	5	0	15	0	15	0	18	0	9	0	9	0	9	0	15	0	10
330	TRUE	Empty	LRR binding FLII interacting protein 1 OS=Macaca mulatta OX=9544 GN=LRRFIP1 PE=4 SV=2	F7FEW0	LRRFIP1	73 kDa	TRUE	unknown	0	9	1	11	0	12	0	13	1	8	0	9	3	14	0	10	0	5	0	10
331	TRUE	Empty	Aconitase 2 OS=Macaca mulatta OX=9544 GN=ACO2 PE=4 SV=1	A0A1D5QB91 (+2)	ACO2	88 kDa		unknown	0	3	0	12	0	10	1	11	0	6	0	9	0	12	0	10	0	8	0	6
332	TRUE	Empty	Protein disulfide-isomerase OS=Macaca mulatta OX=9544 GN=PDIA3 PE=2 SV=2	F6W4X0	PDIA3	57 kDa		unknown	0	5	0	9	0	7	0	10	0	8	1	9	0	15	0	11	0	10	0	10
333	TRUE	Empty	Synaptosomal-associated protein 29 OS=Macaca mulatta OX=9544 GN=SNAP29 PE=2 SV=1	F6UFJ7	SNAP29	29 kDa		unknown	0	8	1	8	1	7	0	7	0	10	0	9	0	16	0	9	1	4	1	8
334	TRUE	Empty	Cluster of Adipogenesis associated Mth938 domain containing OS=Macaca mulatta OX=9544 GN=AAMDC PE=4 SV=1 (A0A1D5Q4F9)	A0A1D5Q4F9 [2]	AAMDC	16 kDa	TRUE	unknown	0	7	1	6	0	2	0	3	1	7	1	9	0	5	0	8	5	8	2	10
334.1	TRUE	Empty	Adipogenesis associated Mth938 domain containing OS=Macaca mulatta OX=9544 GN=AAMDC PE=4 SV=1	A0A1D5Q4F9	AAMDC	16 kDa	TRUE	unknown	0	5	1	5	0	2	0	3	1	6	1	8	0	5	0	8	5	8	2	9
334.2	TRUE	Empty	Adipogenesis associated Mth938 domain containing OS=Macaca mulatta OX=9544 GN=AAMDC PE=4 SV=2	F6R6I3	AAMDC	14 kDa	TRUE	unknown	0	5	1	2	0	1	0	2	1	2	1	5	0	2	0	4	5	3	2	4
335	TRUE	Empty	Cluster of ATP synthase subunit beta OS=Macaca mulatta OX=9544 PE=3 SV=2 (F7F3I6)	F7F3I6 [2]		56 kDa	TRUE	unknown	0	2	0	8	0	9	0	10	0	11	0	9	0	8	0	7	0	6	0	5
335.1	TRUE	Empty	ATP synthase subunit beta OS=Macaca mulatta OX=9544 PE=3 SV=2	F7F3I6		56 kDa	TRUE	unknown	0	2	0	7	0	9	0	10	0	11	0	9	0	8	0	7	0	6	0	4
335.2	TRUE	Empty	Uncharacterized protein OS=Macaca mulatta OX=9544 GN=ATP5B PE=4 SV=1	A0A1D5QY42	ATP5B	30 kDa	TRUE	unknown	0	0	0	2	0	0	0	0	0	0	0	0	0	0	0	0	0	0	0	1
336	TRUE	Empty	V-type proton ATPase subunit G OS=Macaca mulatta OX=9544 GN=LOC699522 PE=2 SV=2	F6Z8T3	LOC699522	14 kDa	TRUE	unknown	2	11	2	10	2	11	1	17	1	15	1	9	2	17	1	16	1	14	3	11
337	TRUE	Empty	WW domain-binding protein 2 OS=Macaca mulatta OX=9544 GN=WBP2 PE=2 SV=1	F7HF12	WBP2	28 kDa		unknown	0	0	0	6	0	5	0	7	0	3	0	9	0	2	0	4	0	2	0	0
338	TRUE	Empty	Cluster of Serine and arginine repetitive matrix 1 OS=Macaca mulatta OX=9544 GN=SRRM1 PE=4 SV=2 (F7FWH8)	F7FWH8 [8]	SRRM1	104 kDa	TRUE	unknown	103	3	106	5	57	1	50	2	81	6	79	8	102	5	84	8	30	1	25	1
338.1	TRUE	Empty	Thyroid hormone receptor-associated protein 3 OS=Macaca mulatta OX=9544 GN=THRAP3 PE=2 SV=1	F7GNF6	THRAP3	109 kDa	TRUE	unknown	32	2	38	3	23	1	26	2	38	5	33	7	38	3	39	8	5	1	10	1
338.2	TRUE	Empty	Serine and arginine repetitive matrix 1 OS=Macaca mulatta OX=9544 GN=SRRM1 PE=4 SV=2	F7FWH8	SRRM1	104 kDa	TRUE	unknown	70	1	68	2	32	0	18	0	42	1	44	1	61	2	43	0	24	0	14	0
338.3	TRUE	Empty	Serine and arginine repetitive matrix 1 OS=Macaca mulatta OX=9544 GN=SRRM1 PE=4 SV=1	A0A1D5R2S0	SRRM1	93 kDa	TRUE	unknown	0	0	0	0	0	0	0	0	0	0	0	0	0	0	0	0	0	0	0	0
338.4	TRUE	Empty	Uncharacterized protein OS=Macaca mulatta OX=9544 PE=4 SV=1	A0A1D5QEX5		89 kDa	TRUE	unknown	12	0	10	0	4	0	5	0	7	0	16	0	13	0	15	0	5	0	3	0
338.5	TRUE	Empty	Zinc finger protein 318 OS=Macaca mulatta OX=9544 GN=ZNF318 PE=4 SV=2	F7BLI4	ZNF318	251 kDa	TRUE	unknown	1	0	0	0	2	0	6	0	1	0	2	0	3	0	2	0	1	0	1	0
338.6	TRUE	Empty	Pre-mRNA processing factor 38A OS=Macaca mulatta OX=9544 GN=PRPF38A PE=4 SV=2	F7CZ30	PRPF38A	33 kDa	TRUE	unknown	0	0	0	0	0	0	0	0	0	0	0	0	0	0	0	0	0	0	0	0
338.7	TRUE	Empty	Uncharacterized protein OS=Macaca mulatta OX=9544 PE=3 SV=1	A0A1D5QSA6_MACMU-DECOY		?	TRUE	unknown	0	0	0	0	0	0	0	0	0	0	0	0	0	0	0	0	0	0	0	0
338.8	TRUE	Empty	Uncharacterized protein OS=Macaca mulatta OX=9544 PE=4 SV=2	F6UAL5		95 kDa	TRUE	unknown	0	1	2	0	0	0	0	0	0	0	0	0	1	0	1	0	0	0	0	0
339	TRUE	Empty	Adducin 3 OS=Macaca mulatta OX=9544 GN=ADD3 PE=2 SV=1	H9EUT6	ADD3	76 kDa	TRUE	unknown	38	1	30	8	38	1	41	7	45	5	40	8	48	8	61	18	40	19	32	13
340	TRUE	Empty	Cluster of Collagen alpha-2(I) chain OS=Macaca mulatta OX=9544 GN=COL1A2 PE=2 SV=1 (H9Z2D1)	H9Z2D1 [3]	COL1A2	129 kDa	TRUE	unknown	2	30	0	33	5	52	1	51	0	7	0	8	1	30	0	25	9	51	7	37
340.1	TRUE	Empty	Collagen alpha-2(I) chain OS=Macaca mulatta OX=9544 GN=COL1A2 PE=2 SV=1	H9Z2D1	COL1A2	129 kDa	TRUE	unknown	2	30	0	33	5	52	1	51	0	7	0	8	1	30	0	25	9	51	7	37
340.2	TRUE	Empty	Collagen type I alpha 2 chain OS=Macaca mulatta OX=9544 GN=COL1A2 PE=4 SV=1	A0A1D5R5K5	COL1A2	128 kDa	TRUE	unknown	0	0	0	0	0	0	0	0	0	0	0	0	0	0	0	0	0	0	0	0
340.3	TRUE	Empty	Collagen type I alpha 2 chain OS=Macaca mulatta OX=9544 GN=COL1A2 PE=4 SV=1	A0A1D5RIU1	COL1A2	125 kDa	TRUE	unknown	0	0	0	0	0	0	0	0	0	0	0	0	0	0	0	0	0	0	0	0
341	TRUE	Empty	Brevican OS=Macaca mulatta OX=9544 GN=BCAN PE=4 SV=2	F7HJ53	BCAN	100 kDa		unknown	14	1	11	7	21	6	12	4	19	9	19	8	13	8	16	11	21	7	29	7
342	TRUE	Empty	Transcription factor BTF3 OS=Macaca mulatta OX=9544 GN=BTF3L4 PE=2 SV=1	G7MH02	BTF3L4	17 kDa	TRUE	unknown	22	4	12	5	5	7	1	11	7	9	13	8	18	11	11	16	17	11	30	8
343	TRUE	Empty	Leucine zipper protein 1 OS=Macaca mulatta OX=9544 GN=LUZP1 PE=4 SV=1	A0A1D5QU75	LUZP1	120 kDa	TRUE	unknown	7	5	12	10	16	7	14	8	18	18	18	8	14	6	31	8	5	3	5	1
344	TRUE	Empty	Cluster of Protein PRRC2A OS=Macaca mulatta OX=9544 GN=PRRC2A PE=3 SV=1 (Q5TM26)	Q5TM26 [3]	PRRC2A	229 kDa	TRUE	unknown	8	6	10	6	5	14	11	10	2	8	7	8	10	16	13	16	0	10	2	16
344.1	TRUE	Empty	Protein PRRC2A OS=Macaca mulatta OX=9544 GN=PRRC2A PE=3 SV=1	Q5TM26	PRRC2A	229 kDa	TRUE	unknown	8	6	10	6	5	14	11	10	2	8	7	8	10	16	13	16	0	10	2	16
344.2	TRUE	Empty	Protein PRRC2A OS=Macaca mulatta OX=9544 GN=PRRC2A PE=4 SV=1	F7GK28 (+1)	PRRC2A	229 kDa	TRUE	unknown	0	0	0	0	0	0	0	0	0	0	0	0	0	0	0	0	0	0	0	0
345	TRUE	Empty	Purkinje cell protein 4 like 1 OS=Macaca mulatta OX=9544 GN=PCP4L1 PE=2 SV=1	H9FYP4	PCP4L1	7 kDa		unknown	16	6	8	9	19	6	11	2	14	7	10	8	10	10	10	10	8	4	5	5
346	TRUE	Empty	Cluster of Transcription elongation factor A protein 1 isoform 1 OS=Macaca mulatta OX=9544 GN=TCEA1 PE=2 SV=1 (H9FZ09)	H9FZ09 [3]	TCEA1	34 kDa	TRUE	unknown	8	5	5	7	8	7	9	7	8	7	10	8	5	3	7	4	7	6	8	6
346.1	TRUE	Empty	Transcription elongation factor A protein 1 isoform 1 OS=Macaca mulatta OX=9544 GN=TCEA1 PE=2 SV=1	H9FZ09	TCEA1	34 kDa	TRUE	unknown	8	5	5	7	8	7	9	7	8	7	10	8	5	3	7	4	7	6	8	6
346.2	TRUE	Empty	Transcription elongation factor A1 OS=Macaca mulatta OX=9544 GN=TCEA1 PE=4 SV=1	A0A1D5RD77	TCEA1	13 kDa	TRUE	unknown	0	3	0	0	0	0	0	0	0	0	0	0	0	0	0	0	0	0	0	0
346.3	TRUE	Empty	Transcription elongation factor A2 OS=Macaca mulatta OX=9544 GN=TCEA2 PE=4 SV=2	F6WYS8	TCEA2	33 kDa	TRUE	unknown	0	0	0	0	0	0	0	0	0	0	0	0	0	0	0	0	0	0	0	0
347	TRUE	Empty	Small glutamine rich tetratricopeptide repeat containing alpha OS=Macaca mulatta OX=9544 GN=SGTA PE=2 SV=1	F7FGF5	SGTA	34 kDa		unknown	2	4	3	8	2	8	7	4	5	10	4	8	2	9	4	10	6	12	6	9
348	TRUE	Empty	SH3 domain containing kinase binding protein 1 OS=Macaca mulatta OX=9544 GN=SH3KBP1 PE=4 SV=2	F6SU56	SH3KBP1	78 kDa		unknown	2	5	4	6	2	8	5	7	3	9	6	8	5	9	8	8	0	7	2	7
349	TRUE	Empty	BolA family member 1 OS=Macaca mulatta OX=9544 GN=BOLA1 PE=2 SV=1	F7FGU2	BOLA1	14 kDa		unknown	4	3	3	10	1	12	5	11	5	13	4	8	4	12	3	8	0	7	0	6
350	TRUE	Empty	Cluster of 40S ribosomal protein S12 OS=Macaca mulatta OX=9544 GN=LOC711318 PE=2 SV=1 (F7HDP3)	F7HDP3 [3]	LOC711318	15 kDa	TRUE	unknown	0	6	1	7	0	14	0	7	0	16	0	8	0	11	0	18	0	10	0	8
350.1	TRUE	Empty	40S ribosomal protein S12 OS=Macaca mulatta OX=9544 GN=LOC711318 PE=2 SV=1	F7HDP3	LOC711318	15 kDa	TRUE	unknown	0	6	1	7	0	14	0	7	0	16	0	8	0	11	0	18	0	10	0	8
350.2	TRUE	Empty	40S ribosomal protein S12 OS=Macaca mulatta OX=9544 PE=3 SV=1	F7HF70		14 kDa	TRUE	unknown	0	4	0	4	0	11	0	4	0	6	0	2	0	8	0	8	0	4	0	2
350.3	TRUE	Empty	40S ribosomal protein S12 OS=Macaca mulatta OX=9544 PE=3 SV=2	F6SGN0		12 kDa	TRUE	unknown	0	0	0	0	0	0	0	0	0	0	0	0	0	0	0	0	0	0	0	0
351	TRUE	Empty	BAG family molecular chaperone regulator 3 OS=Macaca mulatta OX=9544 GN=BAG3 PE=2 SV=1	F6R2V4	BAG3	62 kDa		unknown	0	2	1	4	1	2	1	4	2	11	5	8	3	12	3	10	0	4	0	2
352	TRUE	Empty	Cluster of Na(+)/H(+) exchange regulatory cofactor NHE-RF OS=Macaca mulatta OX=9544 GN=SLC9A3R2 PE=4 SV=1 (A0A1D5QB01)	A0A1D5QB01 [3]	SLC9A3R2	37 kDa	TRUE	unknown	2	6	4	5	2	5	1	3	4	12	1	8	3	10	1	11	1	7	0	9
352.1	TRUE	Empty	Na(+)/H(+) exchange regulatory cofactor NHE-RF OS=Macaca mulatta OX=9544 GN=SLC9A3R2 PE=4 SV=1	A0A1D5QB01 (+1)	SLC9A3R2	37 kDa	TRUE	unknown	2	6	4	5	1	5	0	3	3	12	0	8	3	10	0	11	1	7	0	9
352.2	TRUE	Empty	SLC9A3 regulator 2 OS=Macaca mulatta OX=9544 GN=SLC9A3R2 PE=4 SV=1	A0A1D5QK99	SLC9A3R2	25 kDa	TRUE	unknown	0	3	4	3	2	3	1	0	4	9	1	7	3	8	1	5	1	6	0	7
353	TRUE	Empty	Cluster of Clusterin OS=Macaca mulatta OX=9544 GN=CLU PE=3 SV=2 (F6S885)	F6S885 [2]	CLU	52 kDa	TRUE	unknown	0	3	0	8	0	7	0	8	0	10	1	8	0	12	0	13	0	19	2	9
353.1	TRUE	Empty	Clusterin OS=Macaca mulatta OX=9544 GN=CLU PE=3 SV=2	F6S885	CLU	52 kDa	TRUE	unknown	0	3	0	8	0	7	0	8	0	10	1	8	0	12	0	13	0	19	2	9
353.2	TRUE	Empty	Clusterin OS=Macaca mulatta OX=9544 GN=CLU PE=3 SV=2	F6S868	CLU	39 kDa	TRUE	unknown	0	2	0	4	0	0	0	0	0	5	0	0	0	7	0	0	0	0	0	0
354	TRUE	Empty	LDL receptor related protein associated protein 1 OS=Macaca mulatta OX=9544 GN=LRPAP1 PE=4 SV=1	F7DRI7	LRPAP1	42 kDa		unknown	1	4	0	7	0	12	0	6	0	14	0	8	0	10	0	11	1	10	0	5
355	TRUE	Empty	Osteoclast-stimulating factor 1 OS=Macaca mulatta OX=9544 GN=OSTF1 PE=2 SV=1	F7D3T7	OSTF1	24 kDa		unknown	2	1	3	5	3	3	2	5	0	4	2	8	3	8	1	10	2	6	2	4
356	TRUE	Empty	Cluster of UBX domain protein 1 OS=Macaca mulatta OX=9544 GN=UBXN1 PE=4 SV=2 (F6W1J6)	F6W1J6 [2]	UBXN1	33 kDa	TRUE	unknown	0	5	0	7	0	5	0	7	0	5	0	8	0	8	0	9	0	5	0	4
356.1	TRUE	Empty	UBX domain protein 1 OS=Macaca mulatta OX=9544 GN=UBXN1 PE=4 SV=2	F6W1J6	UBXN1	33 kDa	TRUE	unknown	0	5	0	7	0	5	0	7	0	5	0	8	0	8	0	9	0	5	0	4
356.2	TRUE	Empty	UBX domain protein 1 OS=Macaca mulatta OX=9544 GN=UBXN1 PE=4 SV=2	F6W1K5	UBXN1	27 kDa	TRUE	unknown	0	0	0	0	0	0	0	0	0	0	0	0	0	0	0	7	0	0	0	0
357	TRUE	Empty	Cluster of Dimethylarginine dimethylaminohydrolase 1 OS=Macaca mulatta OX=9544 GN=DDAH1 PE=2 SV=1 (F7HB67)	F7HB67 [3]	DDAH1	31 kDa	TRUE	unknown	0	2	0	4	0	5	1	3	0	10	0	8	0	8	0	8	0	4	0	7
357.1	TRUE	Empty	Dimethylarginine dimethylaminohydrolase 1 OS=Macaca mulatta OX=9544 GN=DDAH1 PE=2 SV=1	F7HB67	DDAH1	31 kDa	TRUE	unknown	0	2	0	4	0	5	0	3	0	10	0	8	0	8	0	8	0	4	0	7
357.2	TRUE	Empty	Dimethylarginine dimethylaminohydrolase 1 OS=Macaca mulatta OX=9544 GN=DDAH1 PE=4 SV=1	A0A1D5R6G9	DDAH1	26 kDa	TRUE	unknown	0	1	0	1	0	0	1	2	0	4	0	4	0	7	0	4	0	3	0	3
357.3	TRUE	Empty	Dimethylarginine dimethylaminohydrolase 1 OS=Macaca mulatta OX=9544 GN=DDAH1 PE=4 SV=1	F7GSV4	DDAH1	21 kDa	TRUE	unknown	0	0	0	0	0	0	0	0	0	0	0	0	0	0	0	0	0	0	0	0
358	TRUE	Empty	Nucleolar protein 3 OS=Macaca mulatta OX=9544 GN=NOL3 PE=4 SV=2	F6UJ43	NOL3	28 kDa		unknown	0	4	0	8	0	8	0	6	0	11	0	8	0	12	0	8	0	5	0	3
359	TRUE	Empty	Cluster of Chromosome 12 open reading frame 57 OS=Macaca mulatta OX=9544 GN=C12orf57 PE=2 SV=1 (F6SIQ2)	F6SIQ2 [2]	C12orf57	13 kDa	TRUE	unknown	0	6	0	8	0	6	0	8	0	4	0	8	0	4	0	5	0	7	0	7
359.1	TRUE	Empty	Chromosome 12 open reading frame 57 OS=Macaca mulatta OX=9544 GN=C12orf57 PE=2 SV=1	F6SIQ2	C12orf57	13 kDa	TRUE	unknown	0	6	0	8	0	6	0	8	0	4	0	8	0	4	0	5	0	7	0	7
359.2	TRUE	Empty	Chromosome 12 open reading frame 57 OS=Macaca mulatta OX=9544 GN=C12orf57 PE=4 SV=1	A0A1D5QXM6	C12orf57	9 kDa	TRUE	unknown	0	0	0	0	0	0	0	0	0	0	0	0	0	0	0	0	0	0	0	0
360	TRUE	Empty	Chromobox 1 OS=Macaca mulatta OX=9544 GN=CBX1 PE=4 SV=2	F7GRX5	CBX1	30 kDa	TRUE	unknown	17	5	11	6	16	13	18	11	23	10	26	8	23	13	28	12	29	10	26	8
361	TRUE	Empty	Cathepsin B OS=Macaca mulatta OX=9544 GN=CTSB PE=3 SV=1	A0A1D5QVT4	CTSB	38 kDa		unknown	0	8	0	8	0	7	0	8	0	7	0	8	0	9	0	13	0	7	0	8
362	TRUE	Empty	CD99 antigen isoform a OS=Macaca mulatta OX=9544 GN=CD99 PE=2 SV=2	F6ZS69	CD99	19 kDa	TRUE	unknown	0	1	0	2	0	1	0	3	0	4	0	8	1	1	1	4	0	4	0	2
363	TRUE	Empty	Coatomer subunit alpha OS=Macaca mulatta OX=9544 GN=COPA PE=4 SV=2	F7EHZ7	COPA	139 kDa		unknown	0	3	1	6	0	9	1	6	0	4	0	8	0	2	0	6	0	6	5	6
364	TRUE	Empty	High mobility group nucleosomal binding domain 4 OS=Macaca mulatta OX=9544 GN=HMGN4 PE=2 SV=1	F7B025	HMGN4	10 kDa	TRUE	unknown	0	1	1	2	0	2	0	9	1	11	0	8	0	16	0	10	1	7	7	1
365	TRUE	Empty	SHC-transforming protein 1 OS=Macaca mulatta OX=9544 GN=SHC1 PE=4 SV=2	F7HPR8_MACMU-DECOY		?	TRUE	unknown	5	5	4	5	5	4	9	7	6	4	12	8	4	5	5	6	5	6	7	7
366	TRUE	Empty	A-kinase anchoring protein 5 OS=Macaca mulatta OX=9544 GN=AKAP5 PE=4 SV=1	A0A1D5QW76	AKAP5	47 kDa		unknown	18	14	20	23	25	21	30	16	9	8	8	7	15	23	15	26	22	32	24	24
367	TRUE	Empty	Cluster of Zinc finger Ran-binding domain-containing protein 2 OS=Macaca mulatta OX=9544 GN=ZRANB2 PE=2 SV=1 (F7HS64)	F7HS64 [2]	ZRANB2	36 kDa	TRUE	unknown	33	1	36	4	19	2	23	3	16	3	38	7	17	4	26	7	9	1	9	1
367.1	TRUE	Empty	Zinc finger Ran-binding domain-containing protein 2 OS=Macaca mulatta OX=9544 GN=ZRANB2 PE=2 SV=1	F7HS64	ZRANB2	36 kDa	TRUE	unknown	33	1	36	4	19	2	23	3	16	3	38	7	17	4	26	7	9	1	9	1
367.2	TRUE	Empty	Zinc finger Ran-binding domain-containing protein 2 OS=Macaca mulatta OX=9544 PE=3 SV=1	A0A1D5Q8F9		33 kDa	TRUE	unknown	0	0	0	0	0	0	0	0	0	0	0	0	0	0	0	0	0	0	0	0
368	TRUE	Empty	Cluster of sp|Q5TM51|PP1RB_MACMU E3 ubiquitin-protein ligase PPP1R11 OS=Macaca mulatta OX=9544 GN=PPP1R11 PE=3 SV=1 (sp|Q5TM51|PP1RB_MACMUE3 ubiquitin-protein ligase PPP1R11 OS=Macaca mulatta OX=9544 GN=PPP1R11 PE=3 SV=1)	sp|Q5TM51|PP1RB_MACMUE3 ubiquitin-protein ligase PPP1R11 OS=Macaca mulatta OX=9544 GN=PPP1R11 PE=3 SV=1 [2]		?	TRUE	unknown	11	6	11	11	17	6	13	7	6	9	6	7	3	15	3	11	22	6	22	12
368.1	TRUE	Empty	sp|Q5TM51|PP1RB_MACMU E3 ubiquitin-protein ligase PPP1R11 OS=Macaca mulatta OX=9544 GN=PPP1R11 PE=3 SV=1	sp|Q5TM51|PP1RB_MACMUE3 ubiquitin-protein ligase PPP1R11 OS=Macaca mulatta OX=9544 GN=PPP1R11 PE=3 SV=1		?	TRUE	unknown	11	6	11	11	17	6	13	7	6	9	6	7	3	15	3	11	22	6	22	12
368.2	TRUE	Empty	Uncharacterized protein OS=Macaca mulatta OX=9544 PE=4 SV=1	A0A1D5QS87		13 kDa	TRUE	unknown	0	0	0	0	0	0	0	0	0	0	0	0	0	0	0	0	0	0	0	0
369	TRUE	Empty	Cluster of Histone H1b OS=Macaca mulatta OX=9544 GN=HIST1H1E PE=3 SV=1 (F7HAN9)	F7HAN9 [2]	HIST1H1E	22 kDa	TRUE	unknown	2	12	5	9	4	22	2	23	1	7	3	7	3	24	3	19	12	43	9	33
369.1	TRUE	Empty	Histone H1b OS=Macaca mulatta OX=9544 GN=HIST1H1E PE=3 SV=1	F7HAN9	HIST1H1E	22 kDa	TRUE	unknown	2	12	5	9	4	22	2	23	1	7	3	7	3	24	3	19	12	43	9	33
369.2	TRUE	Empty	Histone H1.3 OS=Macaca mulatta OX=9544 GN=HIST1H1D PE=2 SV=1	F7HR57	HIST1H1D	22 kDa	TRUE	unknown	0	10	0	7	0	19	0	15	0	6	0	5	0	15	0	13	4	30	3	24
370	TRUE	Empty	Protein phosphatase 1 regulatory inhibitor subunit 1A OS=Macaca mulatta OX=9544 GN=PPP1R1A PE=2 SV=1	F7H8B4	PPP1R1A	19 kDa		unknown	4	3	6	11	3	7	5	11	6	13	7	7	32	16	25	13	1	13	1	9
371	TRUE	Empty	Cluster of Uncharacterized protein OS=Macaca mulatta OX=9544 PE=4 SV=2 (F6W0E5)	F6W0E5 [4]		19 kDa	TRUE	unknown	1	25	1	19	2	31	0	34	0	5	0	7	0	10	0	8	0	28	2	13
371.1	TRUE	Empty	Uncharacterized protein OS=Macaca mulatta OX=9544 PE=4 SV=2	F6W0E5		19 kDa	TRUE	unknown	1	21	1	16	2	29	0	32	0	4	0	6	0	9	0	7	0	24	2	9
371.2	TRUE	Empty	Uncharacterized protein OS=Macaca mulatta OX=9544 PE=4 SV=2	F7DKI0		23 kDa	TRUE	unknown	0	9	0	11	0	14	0	14	0	2	0	3	0	5	0	5	0	13	0	4
371.3	TRUE	Empty	Uncharacterized protein OS=Macaca mulatta OX=9544 PE=4 SV=2	F7GMK4		14 kDa	TRUE	unknown	0	7	0	11	0	11	0	15	0	1	0	0	0	4	0	4	0	12	0	4
371.4	TRUE	Empty	Uncharacterized protein OS=Macaca mulatta OX=9544 PE=4 SV=2	F7GMQ6		18 kDa	TRUE	unknown	0	0	0	0	0	0	0	0	0	0	0	0	0	0	0	0	0	1	0	0
372	TRUE	Empty	Synapsin II OS=Macaca mulatta OX=9544 GN=SYN2 PE=2 SV=1	F6TA37	SYN2	63 kDa	TRUE	unknown	3	7	3	9	5	11	4	13	0	5	0	7	5	13	8	16	0	22	1	17
373	TRUE	Empty	Cluster of BAI1 associated protein 2 OS=Macaca mulatta OX=9544 GN=BAIAP2 PE=4 SV=1 (A0A1D5Q343)	A0A1D5Q343 [3]	BAIAP2	61 kDa	TRUE	unknown	5	6	5	5	5	5	6	5	1	9	5	7	8	13	11	5	10	19	9	10
373.1	TRUE	Empty	BAI1 associated protein 2 OS=Macaca mulatta OX=9544 GN=BAIAP2 PE=4 SV=1	A0A1D5Q343	BAIAP2	61 kDa	TRUE	unknown	5	6	5	5	5	5	6	5	1	9	5	7	8	13	11	5	10	19	9	10
373.2	TRUE	Empty	BAI1 associated protein 2 OS=Macaca mulatta OX=9544 GN=BAIAP2 PE=4 SV=1	A0A1D5R3G2	BAIAP2	41 kDa	TRUE	unknown	0	0	0	0	0	0	0	0	0	0	0	0	0	0	0	0	0	0	0	0
373.3	TRUE	Empty	BAI1 associated protein 2 OS=Macaca mulatta OX=9544 GN=BAIAP2 PE=4 SV=1	A0A1D5QCE0	BAIAP2	11 kDa	TRUE	unknown	0	0	0	0	0	0	0	0	0	0	0	0	0	0	0	0	0	0	0	0
374	TRUE	Empty	Cluster of Ankyrin 3 OS=Macaca mulatta OX=9544 GN=ANK3 PE=4 SV=1 (A0A1D5QP09)	A0A1D5QP09 [4]	ANK3	478 kDa	TRUE	unknown	2	4	4	10	4	9	5	7	2	11	5	7	8	10	11	16	2	10	6	5
374.1	TRUE	Empty	Ankyrin 3 OS=Macaca mulatta OX=9544 GN=ANK3 PE=4 SV=1	A0A1D5QP09 (+1)	ANK3	478 kDa	TRUE	unknown	2	4	4	10	4	9	5	7	2	11	5	7	8	10	11	16	2	10	6	5
374.2	TRUE	Empty	Ankyrin 3 OS=Macaca mulatta OX=9544 GN=ANK3 PE=4 SV=2	F7EMN9	ANK3	203 kDa	TRUE	unknown	0	0	0	0	0	0	0	0	0	0	0	0	0	0	0	0	0	0	0	0
374.3	TRUE	Empty	Ankyrin 3 OS=Macaca mulatta OX=9544 GN=ANK3 PE=4 SV=2	F7EBV3	ANK3	206 kDa	TRUE	unknown	0	0	0	0	0	0	0	0	0	0	0	0	0	0	0	0	0	0	0	0
375	TRUE	Empty	Transcription factor A, mitochondrial OS=Macaca mulatta OX=9544 GN=TFAM PE=4 SV=1	F7FXP0	TFAM	29 kDa		unknown	0	2	1	8	2	14	2	12	0	11	0	7	0	26	1	22	0	14	2	11
376	TRUE	Empty	LysM and putative peptidoglycan-binding domain-containing protein 1 isoform a OS=Macaca mulatta OX=9544 GN=LYSMD1 PE=2 SV=1	F7AZF7	LYSMD1	25 kDa		unknown	3	2	1	7	2	8	4	15	3	7	5	7	10	12	17	14	0	14	0	8
377	TRUE	Empty	Cluster of Vesicle-associated membrane protein 2 OS=Macaca mulatta OX=9544 GN=VAMP2 PE=3 SV=3 (Q9N0Y0)	Q9N0Y0 [2]	VAMP2	13 kDa	TRUE	unknown	0	11	0	13	1	13	1	11	0	11	0	7	0	13	0	15	3	14	3	22
377.1	TRUE	Empty	Vesicle-associated membrane protein 2 OS=Macaca mulatta OX=9544 GN=VAMP2 PE=3 SV=3	Q9N0Y0	VAMP2	13 kDa	TRUE	unknown	0	11	0	12	1	13	1	11	0	10	0	7	0	13	0	14	3	13	3	20
377.2	TRUE	Empty	Vesicle associated membrane protein 3 OS=Macaca mulatta OX=9544 GN=VAMP3 PE=4 SV=2	F6YMH2	VAMP3	11 kDa	TRUE	unknown	0	1	0	4	0	5	0	2	0	2	0	0	0	4	0	3	0	4	0	5
378	TRUE	Empty	Uncharacterized protein OS=Macaca mulatta OX=9544 PE=4 SV=1	A0A1D5QEZ4		181 kDa		unknown	4	9	16	10	3	11	9	9	0	9	7	7	0	10	9	14	2	7	7	6
379	TRUE	Empty	Cluster of Heterogeneous nuclear ribonucleoprotein A/B OS=Macaca mulatta OX=9544 GN=HNRNPAB PE=4 SV=2 (F6XXY6)	F6XXY6 [2]	HNRNPAB	30 kDa	TRUE	unknown	0	9	0	12	0	13	0	14	0	15	0	7	0	19	0	20	1	13	1	13
379.1	TRUE	Empty	Heterogeneous nuclear ribonucleoprotein A/B OS=Macaca mulatta OX=9544 GN=HNRNPAB PE=4 SV=2	F6XXY6	HNRNPAB	30 kDa	TRUE	unknown	0	9	0	12	0	13	0	14	0	15	0	7	0	19	0	20	1	13	1	13
379.2	TRUE	Empty	Heterogeneous nuclear ribonucleoprotein A/B OS=Macaca mulatta OX=9544 GN=HNRNPAB PE=4 SV=1	A0A1D5QEU0	HNRNPAB	30 kDa	TRUE	unknown	0	0	0	0	0	0	0	14	0	0	0	0	0	19	0	20	0	0	0	0
380	TRUE	Empty	Asparaginase like 1 OS=Macaca mulatta OX=9544 GN=ASRGL1 PE=2 SV=1	F6SYY2	ASRGL1	32 kDa		unknown	2	8	2	8	4	13	5	7	3	8	4	7	4	10	2	13	0	9	4	8
381	TRUE	Empty	Cluster of Dystrobrevin alpha OS=Macaca mulatta OX=9544 GN=DTNA PE=4 SV=1 (A0A1D5Q0U9)	A0A1D5Q0U9 [5]	DTNA	88 kDa	TRUE	unknown	2	8	3	9	7	6	6	9	6	5	4	7	4	4	11	14	2	16	2	13
381.1	TRUE	Empty	Dystrobrevin alpha OS=Macaca mulatta OX=9544 GN=DTNA PE=4 SV=1	A0A1D5Q0U9	DTNA	88 kDa	TRUE	unknown	2	8	3	9	7	6	6	9	6	5	4	7	4	4	11	14	2	16	2	13
381.2	TRUE	Empty	Dystrobrevin alpha OS=Macaca mulatta OX=9544 GN=DTNA PE=4 SV=1	F7ELA6	DTNA	44 kDa	TRUE	unknown	2	8	3	9	5	6	5	9	0	4	3	7	3	3	8	14	2	16	0	13
381.3	TRUE	Empty	Dystrobrevin OS=Macaca mulatta OX=9544 GN=DTNB PE=3 SV=2	F6VPB9 (+1)	DTNB	73 kDa	TRUE	unknown	0	2	0	4	0	1	0	3	0	1	0	2	0	1	0	5	0	8	0	7
381.4	TRUE	Empty	Dystrobrevin OS=Macaca mulatta OX=9544 GN=DTNA PE=3 SV=2	F7ELB8	DTNA	71 kDa	TRUE	unknown	0	0	0	0	0	0	0	0	0	0	0	0	0	0	0	0	0	0	0	0
382	TRUE	Empty	Non-specific serine/threonine protein kinase OS=Macaca mulatta OX=9544 GN=PAK1 PE=4 SV=2	F6XUP1	PAK1	66 kDa	TRUE	unknown	5	5	7	3	11	7	11	4	5	3	7	7	5	6	7	6	1	7	0	3
383	TRUE	Empty	Cluster of Coiled-coil domain containing 6 OS=Macaca mulatta OX=9544 GN=CCDC6 PE=4 SV=1 (A0A1D5RKH8)	A0A1D5RKH8 [2]	CCDC6	53 kDa	TRUE	unknown	3	2	2	7	8	9	7	7	3	6	7	7	8	11	13	12	0	9	3	8
383.1	TRUE	Empty	Coiled-coil domain containing 6 OS=Macaca mulatta OX=9544 GN=CCDC6 PE=4 SV=1	A0A1D5RKH8	CCDC6	53 kDa	TRUE	unknown	3	2	2	7	8	9	7	7	3	6	7	7	8	11	13	12	0	9	3	8
383.2	TRUE	Empty	Coiled-coil domain containing 6 OS=Macaca mulatta OX=9544 GN=CCDC6 PE=4 SV=2	F7E9I8	CCDC6	37 kDa	TRUE	unknown	0	0	0	0	0	0	0	0	0	0	0	0	0	0	0	0	0	0	0	0
384	TRUE	Empty	Cluster of ELKS/RAB6-interacting/CAST family member 2 OS=Macaca mulatta OX=9544 GN=ERC2 PE=2 SV=2 (F7E3N0)	F7E3N0 [2]	ERC2	111 kDa	TRUE	unknown	0	7	0	10	0	5	3	10	0	4	1	7	1	15	2	10	0	9	0	9
384.1	TRUE	Empty	ELKS/RAB6-interacting/CAST family member 2 OS=Macaca mulatta OX=9544 GN=ERC2 PE=2 SV=2	F7E3N0	ERC2	111 kDa	TRUE	unknown	0	7	0	10	0	5	3	10	0	4	1	7	1	14	2	10	0	9	0	9
384.2	TRUE	Empty	ELKS/RAB6-interacting/CAST family member 2 OS=Macaca mulatta OX=9544 GN=ERC2 PE=4 SV=2	F7E3M5	ERC2	115 kDa	TRUE	unknown	0	7	0	10	0	5	3	10	0	4	1	7	1	14	2	9	0	9	0	9
385	TRUE	Empty	Cluster of LRR binding FLII interacting protein 2 OS=Macaca mulatta OX=9544 GN=LRRFIP2 PE=4 SV=2 (F6Y9Y9)	F6Y9Y9 [3]	LRRFIP2	57 kDa	TRUE	unknown	4	2	9	6	5	5	10	3	0	4	9	7	4	8	9	5	0	3	4	5
385.1	TRUE	Empty	LRR binding FLII interacting protein 2 OS=Macaca mulatta OX=9544 GN=LRRFIP2 PE=4 SV=2	F6Y9Y9	LRRFIP2	57 kDa	TRUE	unknown	4	2	9	6	5	5	10	3	0	4	9	6	3	7	9	5	0	3	4	5
385.2	TRUE	Empty	LRR binding FLII interacting protein 2 OS=Macaca mulatta OX=9544 GN=LRRFIP2 PE=4 SV=2	F6YA06	LRRFIP2	84 kDa	TRUE	unknown	4	1	9	5	5	4	10	2	0	4	9	4	4	8	9	4	0	3	4	5
385.3	TRUE	Empty	LRR binding FLII interacting protein 2 OS=Macaca mulatta OX=9544 GN=LRRFIP2 PE=4 SV=1	G7MJ23	LRRFIP2	82 kDa	TRUE	unknown	0	0	0	0	0	0	0	0	0	0	0	0	0	0	0	0	0	0	0	0
386	TRUE	Empty	Cluster of SH3 domain containing GRB2 like 1, endophilin A2 OS=Macaca mulatta OX=9544 GN=SH3GL1 PE=4 SV=1 (A0A1D5QFT4)	A0A1D5QFT4 [2]	SH3GL1	41 kDa	TRUE	unknown	0	7	2	8	0	7	2	6	0	8	0	7	0	12	0	9	0	11	1	10
386.1	TRUE	Empty	SH3 domain containing GRB2 like 1, endophilin A2 OS=Macaca mulatta OX=9544 GN=SH3GL1 PE=4 SV=1	A0A1D5QFT4	SH3GL1	41 kDa	TRUE	unknown	0	7	2	8	0	7	2	6	0	8	0	7	0	12	0	9	0	11	1	10
386.2	TRUE	Empty	Uncharacterized protein OS=Macaca mulatta OX=9544 PE=4 SV=1	A0A1D5QAZ2		38 kDa	TRUE	unknown	0	0	0	0	0	0	0	0	0	0	0	0	0	0	0	0	0	0	0	0
387	TRUE	Empty	Cluster of ATPase H+ transporting V1 subunit B2 OS=Macaca mulatta OX=9544 GN=ATP6V1B2 PE=2 SV=1 (F7GLJ4)	F7GLJ4 [3]	ATP6V1B2	57 kDa	TRUE	unknown	0	9	0	11	0	15	0	15	0	16	0	7	0	11	0	10	0	15	0	8
387.1	TRUE	Empty	ATPase H+ transporting V1 subunit B2 OS=Macaca mulatta OX=9544 GN=ATP6V1B2 PE=2 SV=1	F7GLJ4	ATP6V1B2	57 kDa	TRUE	unknown	0	9	0	11	0	15	0	15	0	16	0	7	0	11	0	10	0	15	0	8
387.2	TRUE	Empty	ATPase H+ transporting V1 subunit B1 OS=Macaca mulatta OX=9544 GN=ATP6V1B1 PE=3 SV=1	A0A1D5QQV3 (+1)	ATP6V1B1	57 kDa	TRUE	unknown	0	0	0	0	0	0	0	0	0	0	0	0	0	0	0	0	0	0	0	0
388	TRUE	Empty	Cluster of HOP homeobox OS=Macaca mulatta OX=9544 GN=HOPX PE=4 SV=1 (F7EU22)	F7EU22 [2]	HOPX	8 kDa	TRUE	unknown	0	6	1	9	0	5	2	11	0	5	1	7	8	6	1	14	1	9	0	10
388.1	TRUE	Empty	HOP homeobox OS=Macaca mulatta OX=9544 GN=HOPX PE=4 SV=1	F7EU22	HOPX	8 kDa	TRUE	unknown	0	6	1	9	0	5	2	11	0	5	1	7	8	6	1	14	1	9	0	10
388.2	TRUE	Empty	HOP homeobox OS=Macaca mulatta OX=9544 GN=HOPX PE=4 SV=1	A0A1D5Q9E7	HOPX	11 kDa	TRUE	unknown	0	0	0	0	0	0	0	0	0	0	0	0	0	0	0	0	0	0	0	0
389	TRUE	Empty	Neudesin neurotrophic factor OS=Macaca mulatta OX=9544 GN=NENF PE=3 SV=1	F6UN10	NENF	19 kDa		unknown	1	9	1	7	0	10	1	12	0	7	1	7	0	16	1	15	1	10	0	7
390	TRUE	Empty	Aspartate aminotransferase OS=Macaca mulatta OX=9544 GN=GOT1 PE=2 SV=1	H9EVG6	GOT1	46 kDa		unknown	0	6	0	14	0	9	0	13	0	4	0	7	0	12	0	15	0	6	0	4
391	TRUE	Empty	2',3'-cyclic-nucleotide 3'-phosphodiesterase OS=Macaca mulatta OX=9544 GN=CNP PE=2 SV=1	H9Z590	CNP	48 kDa	TRUE	unknown	0	0	3	5	0	2	0	3	4	14	5	7	0	3	1	3	0	2	0	1
392	TRUE	Empty	Dynein light chain roadblock OS=Macaca mulatta OX=9544 GN=DYNLRB1 PE=2 SV=2	F7B1L6	DYNLRB1	11 kDa		unknown	0	5	0	9	0	8	0	10	0	9	0	7	0	10	0	7	2	13	0	8
393	TRUE	Empty	Cluster of Amyloid beta precursor like protein 1 OS=Macaca mulatta OX=9544 GN=APLP1 PE=4 SV=1 (A0A1D5QZV9)	A0A1D5QZV9 [3]	APLP1	69 kDa	TRUE	unknown	0	2	0	3	0	7	0	5	0	9	0	7	0	5	0	5	0	7	0	5
393.1	TRUE	Empty	Amyloid beta precursor like protein 1 OS=Macaca mulatta OX=9544 GN=APLP1 PE=4 SV=1	A0A1D5QZV9	APLP1	69 kDa	TRUE	unknown	0	2	0	3	0	7	0	5	0	9	0	7	0	5	0	5	0	7	0	5
393.2	TRUE	Empty	Amyloid beta precursor like protein 1 OS=Macaca mulatta OX=9544 GN=APLP1 PE=4 SV=2	F7ARH2	APLP1	72 kDa	TRUE	unknown	0	0	0	0	0	0	0	0	0	0	0	0	0	0	0	0	0	0	0	0
393.3	TRUE	Empty	Amyloid beta precursor like protein 1 OS=Macaca mulatta OX=9544 GN=APLP1 PE=4 SV=1	A0A1D5QS28	APLP1	69 kDa	TRUE	unknown	0	0	0	0	0	0	0	0	0	0	0	0	0	0	0	0	0	0	0	0
394	TRUE	Empty	Calnexin OS=Macaca mulatta OX=9544 GN=CANX PE=2 SV=1	H9ES13	CANX	68 kDa	TRUE	unknown	1	3	4	4	3	3	2	8	2	2	0	7	0	4	1	6	1	6	1	6
395	TRUE	Empty	Cluster of Tenascin C OS=Macaca mulatta OX=9544 GN=TNC PE=4 SV=2 (F7ECK5)	F7ECK5 [4]	TNC	171 kDa	TRUE	unknown	0	2	6	6	0	4	5	8	0	1	8	7	0	2	8	14	0	2	4	8
395.1	TRUE	Empty	Tenascin C OS=Macaca mulatta OX=9544 GN=TNC PE=4 SV=2	F7ECK5	TNC	171 kDa	TRUE	unknown	0	2	6	6	0	4	5	8	0	1	8	7	0	2	8	14	0	2	4	8
395.2	TRUE	Empty	Tenascin C OS=Macaca mulatta OX=9544 GN=TNC PE=4 SV=2	F7ECL7 (+2)	TNC	199 kDa	TRUE	unknown	0	2	6	6	0	4	5	8	0	1	8	7	0	2	8	14	0	2	4	8
396	TRUE	Empty	Cluster of Cytochrome c oxidase assembly factor 6 OS=Macaca mulatta OX=9544 GN=COA6 PE=4 SV=1 (F7EZY5)	F7EZY5 [2]	COA6	14 kDa	TRUE	unknown	0	7	0	11	0	8	0	6	0	10	0	7	0	4	0	9	0	8	0	6
396.1	TRUE	Empty	Cytochrome c oxidase assembly factor 6 OS=Macaca mulatta OX=9544 GN=COA6 PE=4 SV=1	F7EZY5	COA6	14 kDa	TRUE	unknown	0	7	0	11	0	8	0	6	0	10	0	7	0	4	0	9	0	8	0	6
396.2	TRUE	Empty	Cytochrome c oxidase assembly factor 6 OS=Macaca mulatta OX=9544 GN=COA6 PE=4 SV=1	F6RUZ2	COA6	18 kDa	TRUE	unknown	0	7	0	11	0	8	0	6	0	10	0	7	0	4	0	9	0	8	0	6
397	TRUE	Empty	Cluster of Nuclear inhibitor of protein phosphatase 1 OS=Macaca mulatta OX=9544 GN=PPP1R8 PE=3 SV=2 (F6V089)	F6V089 [2]	PPP1R8	31 kDa	TRUE	unknown	0	4	0	8	0	5	0	4	0	4	0	7	0	5	0	4	0	13	0	15
397.1	TRUE	Empty	Nuclear inhibitor of protein phosphatase 1 OS=Macaca mulatta OX=9544 GN=PPP1R8 PE=3 SV=2	F6V089	PPP1R8	31 kDa	TRUE	unknown	0	4	0	8	0	5	0	4	0	4	0	7	0	5	0	4	0	13	0	15
397.2	TRUE	Empty	Nuclear inhibitor of protein phosphatase 1 OS=Macaca mulatta OX=9544 GN=PPP1R8 PE=3 SV=2	F7GMG0	PPP1R8	28 kDa	TRUE	unknown	0	4	0	8	0	0	0	4	0	4	0	7	0	5	0	4	0	13	0	15
398	TRUE	Empty	Cluster of Prefoldin subunit 5 OS=Macaca mulatta OX=9544 GN=PFDN5 PE=2 SV=1 (F7HTC8)	F7HTC8 [2]	PFDN5	17 kDa	TRUE	unknown	0	4	0	7	0	3	1	9	0	8	0	7	0	8	0	12	0	4	0	3
398.1	TRUE	Empty	Prefoldin subunit 5 OS=Macaca mulatta OX=9544 GN=PFDN5 PE=2 SV=1	F7HTC8	PFDN5	17 kDa	TRUE	unknown	0	4	0	7	0	3	1	9	0	8	0	7	0	8	0	12	0	4	0	3
398.2	TRUE	Empty	Uncharacterized protein OS=Macaca mulatta OX=9544 PE=4 SV=1	A0A1D5RFC5		16 kDa	TRUE	unknown	0	0	0	0	0	0	0	0	0	0	0	0	0	0	0	0	0	0	0	0
399	TRUE	Empty	MAP6 domain containing 1 OS=Macaca mulatta OX=9544 GN=MAP6D1 PE=4 SV=2	F7FXQ8	MAP6D1	19 kDa		unknown	1	4	2	8	0	7	0	4	2	12	0	7	1	8	0	9	0	7	1	4
400	TRUE	Empty	Rab GDP dissociation inhibitor OS=Macaca mulatta OX=9544 GN=GDI1 PE=2 SV=1	F7FLQ1	GDI1	51 kDa		unknown	1	2	0	5	0	1	0	9	1	7	0	7	1	8	0	8	1	3	2	1
401	TRUE	Empty	Cluster of Aly/REF export factor OS=Macaca mulatta OX=9544 GN=ALYREF PE=4 SV=1 (A0A1D5QVR2)	A0A1D5QVR2 [3]	ALYREF	20 kDa	TRUE	unknown	0	2	0	4	0	3	0	3	0	3	0	7	0	8	0	13	0	7	0	8
401.1	TRUE	Empty	Aly/REF export factor OS=Macaca mulatta OX=9544 GN=ALYREF PE=4 SV=1	A0A1D5QVR2	ALYREF	20 kDa	TRUE	unknown	0	1	0	3	0	2	0	2	0	1	0	6	0	6	0	9	0	5	0	6
401.2	TRUE	Empty	Aly/REF export factor OS=Macaca mulatta OX=9544 GN=ALYREF PE=4 SV=1	A0A1D5Q4N1 (+1)	ALYREF	29 kDa	TRUE	unknown	0	1	0	1	0	1	0	2	0	2	0	4	0	5	0	11	0	4	0	6
402	TRUE	Empty	Cluster of Uncharacterized protein OS=Macaca mulatta OX=9544 PE=4 SV=1 (A0A1D5R7Y4)	A0A1D5R7Y4 [4]		12 kDa	TRUE	unknown	0	0	0	5	0	6	1	11	0	3	0	7	0	7	0	12	0	7	0	5
402.1	TRUE	Empty	Uncharacterized protein OS=Macaca mulatta OX=9544 PE=4 SV=1	A0A1D5R7Y4 (+2)		12 kDa	TRUE	unknown	0	0	0	5	0	6	1	11	0	3	0	6	0	6	0	11	0	7	0	4
402.2	TRUE	Empty	Eukaryotic Translation initiation factor 1B OS=Macaca mulatta OX=9544 GN=EIF1B PE=2 SV=1	A0A1D5R466	EIF1B	13 kDa	TRUE	unknown	0	0	0	4	0	6	1	8	0	2	0	5	0	5	0	8	0	7	0	3
403	TRUE	Empty	Cluster of Phosphoglycerate mutase OS=Macaca mulatta OX=9544 GN=PGAM1 PE=2 SV=1 (F7GGM3)	F7GGM3 [4]	PGAM1	29 kDa	TRUE	unknown	0	0	0	8	0	2	0	7	0	3	0	7	0	8	0	8	0	7	0	4
403.1	TRUE	Empty	Phosphoglycerate mutase OS=Macaca mulatta OX=9544 GN=PGAM1 PE=2 SV=1	F7GGM3	PGAM1	29 kDa	TRUE	unknown	0	0	0	8	0	2	0	7	0	3	0	7	0	8	0	8	0	7	0	4
403.2	TRUE	Empty	Phosphoglycerate mutase OS=Macaca mulatta OX=9544 GN=PGAM2 PE=2 SV=1	G7MLE5	PGAM2	29 kDa	TRUE	unknown	0	0	0	0	0	0	0	0	0	0	0	0	0	0	0	0	0	0	0	0
403.3	TRUE	Empty	Uncharacterized protein OS=Macaca mulatta OX=9544 PE=3 SV=1	A0A1D5RGF5		28 kDa	TRUE	unknown	0	0	0	0	0	0	0	0	0	0	0	0	0	0	0	0	0	0	0	0
403.4	TRUE	Empty	Uncharacterized protein OS=Macaca mulatta OX=9544 PE=4 SV=1	A0A1D5QUG8		19 kDa	TRUE	unknown	0	0	0	0	0	0	0	0	0	0	0	0	0	0	0	0	0	0	0	0
404	TRUE	Empty	Uncharacterized protein OS=Macaca mulatta OX=9544 PE=4 SV=1	A0A1D5Q619		15 kDa		unknown	0	0	0	2	0	2	0	6	0	2	0	7	0	2	0	10	0	5	0	6
405	TRUE	Empty	sp|Q28514|GSTP1_MACMU Glutathione S-transferase P OS=Macaca mulatta OX=9544 GN=GSTP1 PE=2 SV=3	sp|Q28514|GSTP1_MACMUGlutathione S-transferase P OS=Macaca mulatta OX=9544 GN=GSTP1 PE=2 SV=3		?		unknown	0	2	0	5	0	2	0	5	0	5	0	7	0	7	0	6	0	7	0	4
406	TRUE	Empty	Cluster of ADP/ATP translocase 3 OS=Macaca mulatta OX=9544 GN=SLC25A6 PE=2 SV=1 (H9EM10)	H9EM10 [5]	SLC25A6	33 kDa	TRUE	unknown	0	5	0	5	0	3	0	3	0	4	0	7	0	4	0	4	0	6	0	6
406.1	TRUE	Empty	ADP/ATP translocase 3 OS=Macaca mulatta OX=9544 GN=SLC25A6 PE=2 SV=1	H9EM10	SLC25A6	33 kDa	TRUE	unknown	0	3	0	3	0	3	0	3	0	3	0	7	0	4	0	4	0	6	0	4
406.2	TRUE	Empty	Solute carrier family 25 member 5 OS=Macaca mulatta OX=9544 GN=SLC25A5 PE=3 SV=2	F7GUA1	SLC25A5	50 kDa	TRUE	unknown	0	2	0	1	0	1	0	1	0	2	0	4	0	3	0	3	0	5	0	3
406.3	TRUE	Empty	ADP/ATP translocase 1 OS=Macaca mulatta OX=9544 GN=SLC25A4 PE=2 SV=1	F6QA37	SLC25A4	33 kDa	TRUE	unknown	0	0	0	0	0	0	0	0	0	0	0	0	0	0	0	0	0	0	0	0
406.4	TRUE	Empty	Uncharacterized protein OS=Macaca mulatta OX=9544 PE=3 SV=1	A0A1D5RG34		31 kDa	TRUE	unknown	0	0	0	1	0	0	0	0	0	2	0	0	0	0	0	0	0	0	0	3
406.5	TRUE	Empty	Uncharacterized protein OS=Macaca mulatta OX=9544 PE=3 SV=2	F7HP62		31 kDa	TRUE	unknown	0	0	0	0	0	0	0	0	0	0	0	0	0	0	0	0	0	0	0	0
407	TRUE	Empty	Solute carrier family 12 member 2 OS=Macaca mulatta OX=9544 GN=SLC12A2 PE=4 SV=1	A0A1D5QNV5 (+2)	SLC12A2	129 kDa		unknown	0	4	0	2	0	1	0	3	0	6	1	7	0	2	0	5	0	3	0	2
408	TRUE	Empty	Cluster of Prefoldin subunit 4 OS=Macaca mulatta OX=9544 GN=PFDN4 PE=2 SV=1 (A0A1D5RGY0)	A0A1D5RGY0 [2]	PFDN4	15 kDa	TRUE	unknown	2	13	2	9	2	11	2	6	2	10	2	7	0	7	2	13	0	14	2	10
408.1	TRUE	Empty	Prefoldin subunit 4 OS=Macaca mulatta OX=9544 GN=PFDN4 PE=2 SV=1	A0A1D5RGY0	PFDN4	15 kDa	TRUE	unknown	2	13	2	9	2	11	2	6	2	10	2	7	0	7	2	13	0	14	2	10
408.2	TRUE	Empty	Prefoldin subunit 4 OS=Macaca mulatta OX=9544 GN=PFDN4 PE=3 SV=2	F7HSD0	PFDN4	15 kDa	TRUE	unknown	0	0	0	0	0	0	0	0	0	0	0	0	0	0	0	0	0	0	0	0
409	TRUE	Empty	Cluster of Gap junction protein OS=Macaca mulatta OX=9544 GN=GJA1 PE=2 SV=1 (F7C314)	F7C314 [2]	GJA1	43 kDa	TRUE	unknown	0	1	2	3	3	6	12	3	0	4	13	7	12	6	34	6	3	34	1	12
409.1	TRUE	Empty	Gap junction protein OS=Macaca mulatta OX=9544 GN=GJA1 PE=2 SV=1	F7C314	GJA1	43 kDa	TRUE	unknown	0	1	2	3	3	6	12	3	0	4	13	7	12	6	34	6	3	34	1	12
409.2	TRUE	Empty	Gap junction protein OS=Macaca mulatta OX=9544 GN=GJA1 PE=3 SV=1	A0A1D5RBF7	GJA1	45 kDa	TRUE	unknown	0	0	0	0	0	0	11	0	0	0	0	0	12	0	33	0	0	32	0	0
410	TRUE	Empty	NOVA alternative splicing regulator 2 OS=Macaca mulatta OX=9544 GN=NOVA2 PE=4 SV=2	F6ZD34	NOVA2	46 kDa	TRUE	unknown	0	4	0	5	0	5	0	3	0	4	0	7	0	5	0	7	0	4	0	5
411	TRUE	Empty	Peptidylprolyl isomerase OS=Macaca mulatta OX=9544 GN=FKBP1B PE=2 SV=1	F7EP21	FKBP1B	12 kDa	TRUE	unknown	1	2	2	7	2	6	2	6	0	3	0	7	0	4	0	6	0	6	0	8
412	TRUE	Empty	Cluster of Protein S100 OS=Macaca mulatta OX=9544 GN=S100B PE=2 SV=1 (F7ANQ9)	F7ANQ9 [2]	S100B	11 kDa	TRUE	unknown	0	0	1	3	0	3	0	5	0	4	6	7	0	3	2	5	0	3	4	0
412.1	TRUE	Empty	Protein S100 OS=Macaca mulatta OX=9544 GN=S100B PE=2 SV=1	F7ANQ9	S100B	11 kDa	TRUE	unknown	0	0	1	3	0	3	0	5	0	4	6	7	0	3	2	5	0	3	4	0
412.2	TRUE	Empty	Uncharacterized protein OS=Macaca mulatta OX=9544 GN=S100B PE=3 SV=1	A0A1D5RHH5	S100B	10 kDa	TRUE	unknown	0	0	0	0	0	0	0	0	0	0	0	0	0	0	0	0	0	0	0	0
413	TRUE	Empty	Centrosomal protein 170B OS=Macaca mulatta OX=9544 GN=CEP170B PE=4 SV=2	F7CND6	CEP170B	168 kDa	TRUE	unknown	11	6	15	9	11	7	9	7	10	7	11	6	32	14	39	16	6	11	5	13
414	TRUE	Empty	Cluster of Neuronal cell adhesion molecule OS=Macaca mulatta OX=9544 GN=NRCAM PE=4 SV=2 (F7HMF3)	F7HMF3 [3]	NRCAM	145 kDa	TRUE	unknown	0	4	0	11	0	15	0	15	0	12	0	6	0	20	0	17	0	17	0	16
414.1	TRUE	Empty	Neuronal cell adhesion molecule OS=Macaca mulatta OX=9544 GN=NRCAM PE=4 SV=2	F7HMF3	NRCAM	145 kDa	TRUE	unknown	0	4	0	11	0	15	0	15	0	12	0	6	0	20	0	17	0	17	0	16
414.2	TRUE	Empty	Neuronal cell adhesion molecule OS=Macaca mulatta OX=9544 GN=NRCAM PE=4 SV=2	F6V7H4	NRCAM	132 kDa	TRUE	unknown	0	0	0	0	0	0	0	0	0	0	0	0	0	0	0	0	0	0	0	0
414.3	TRUE	Empty	Neuronal cell adhesion molecule OS=Macaca mulatta OX=9544 GN=NRCAM PE=4 SV=1	A0A1D5QCB0	NRCAM	85 kDa	TRUE	unknown	0	0	0	0	0	0	0	0	0	0	0	0	0	0	0	0	0	0	0	0
415	TRUE	Empty	Cluster of Treacle ribosome biogenesis factor 1 OS=Macaca mulatta OX=9544 GN=TCOF1 PE=4 SV=1 (A0A1D5R7L3)	A0A1D5R7L3 [2]	TCOF1	152 kDa	TRUE	unknown	6	2	14	3	5	3	5	4	9	4	8	6	6	17	7	10	4	3	2	4
415.1	TRUE	Empty	Treacle ribosome biogenesis factor 1 OS=Macaca mulatta OX=9544 GN=TCOF1 PE=4 SV=1	A0A1D5R7L3	TCOF1	152 kDa	TRUE	unknown	5	2	13	3	4	3	5	4	8	4	7	6	6	17	7	10	4	3	2	4
415.2	TRUE	Empty	Treacle ribosome biogenesis factor 1 OS=Macaca mulatta OX=9544 GN=TCOF1 PE=4 SV=1	A0A1D5RKQ9	TCOF1	152 kDa	TRUE	unknown	5	2	12	3	5	3	5	4	9	4	7	6	5	17	7	10	4	3	2	4
416	TRUE	Empty	Neuronal growth regulator 1 OS=Macaca mulatta OX=9544 GN=NEGR1 PE=2 SV=1	F7HQB1	NEGR1	39 kDa		unknown	0	3	0	10	0	17	0	15	0	13	0	6	0	27	0	19	1	17	1	13
417	TRUE	Empty	Cluster of Serine/threonine-protein phosphatase OS=Macaca mulatta OX=9544 GN=PPP3CA PE=3 SV=1 (A0A1D5RII7)	A0A1D5RII7 [3]	PPP3CA	53 kDa	TRUE	unknown	1	7	2	7	8	3	4	5	0	2	0	6	2	5	0	6	11	7	6	11
417.1	TRUE	Empty	Protein phosphatase 3 catalytic subunit alpha OS=Macaca mulatta OX=9544 GN=PPP3CA PE=4 SV=1	A0A1D5QIT4	PPP3CA	32 kDa	TRUE	unknown	1	7	2	7	8	3	4	5	0	2	0	6	2	5	0	6	11	7	6	11
417.2	TRUE	Empty	Serine/threonine-protein phosphatase OS=Macaca mulatta OX=9544 GN=PPP3CA PE=3 SV=1	A0A1D5RII7	PPP3CA	53 kDa	TRUE	unknown	0	7	0	0	0	0	0	0	0	0	0	6	0	0	0	0	0	6	0	9
417.3	TRUE	Empty	Serine/threonine-protein phosphatase OS=Macaca mulatta OX=9544 GN=PPP3CB PE=3 SV=2	F6SFE0	PPP3CB	60 kDa	TRUE	unknown	0	0	0	0	0	0	0	0	0	0	0	0	0	0	0	0	0	0	0	0
418	TRUE	Empty	SH3 and multiple ankyrin repeat domains 3 OS=Macaca mulatta OX=9544 GN=SHANK3 PE=4 SV=1	A0A1D5QJC4	SHANK3	174 kDa	TRUE	unknown	1	4	2	6	0	8	0	3	0	8	0	6	10	8	14	9	0	16	1	13
419	TRUE	Empty	Cluster of Transcription factor BTF3 OS=Macaca mulatta OX=9544 GN=BTF3 PE=2 SV=1 (I0FHT3)	I0FHT3 [6]	BTF3	22 kDa	TRUE	unknown	5	3	9	5	3	4	3	2	4	4	7	6	4	8	3	10	8	4	9	4
419.1	TRUE	Empty	Transcription factor BTF3 OS=Macaca mulatta OX=9544 GN=BTF3 PE=2 SV=1	I0FHT3	BTF3	22 kDa	TRUE	unknown	5	3	9	5	3	4	3	2	4	2	7	6	4	7	3	9	8	4	9	4
419.2	TRUE	Empty	Transcription factor BTF3 OS=Macaca mulatta OX=9544 PE=3 SV=2	F7FER0		21 kDa	TRUE	unknown	0	0	0	0	0	0	0	0	0	0	0	0	0	0	0	0	0	0	0	0
419.3	TRUE	Empty	Transcription factor BTF3 OS=Macaca mulatta OX=9544 PE=3 SV=2	F6S3I5		19 kDa	TRUE	unknown	0	1	9	0	0	0	3	0	0	3	7	0	0	3	3	5	0	0	9	0
419.4	TRUE	Empty	Transcription factor BTF3 OS=Macaca mulatta OX=9544 PE=3 SV=2	F7F880		19 kDa	TRUE	unknown	0	0	0	0	0	0	0	0	0	0	0	0	0	5	0	0	0	0	0	2
419.5	TRUE	Empty	Transcription factor BTF3 OS=Macaca mulatta OX=9544 PE=3 SV=1	A0A1D5RA26		19 kDa	TRUE	unknown	0	0	0	0	0	0	0	0	0	0	0	0	0	0	0	0	0	0	0	0
419.6	TRUE	Empty	Transcription factor BTF3 OS=Macaca mulatta OX=9544 PE=3 SV=1	A0A1D5QWR7		20 kDa	TRUE	unknown	0	0	0	0	0	0	0	0	0	0	0	0	0	0	0	0	0	0	0	0
420	TRUE	Empty	Cluster of Uncharacterized protein OS=Macaca mulatta OX=9544 GN=YBX1 PE=4 SV=2 (F6Z9F5)	F6Z9F5 [5]	YBX1	33 kDa	TRUE	unknown	3	3	3	3	6	5	10	4	3	6	2	6	1	3	1	5	11	3	6	4
420.1	TRUE	Empty	Uncharacterized protein OS=Macaca mulatta OX=9544 GN=YBX1 PE=4 SV=2	F6Z9F5	YBX1	33 kDa	TRUE	unknown	3	3	3	3	6	5	10	4	3	4	2	6	1	3	1	5	11	3	6	4
420.2	TRUE	Empty	Uncharacterized protein OS=Macaca mulatta OX=9544 PE=4 SV=1	A0A1D5QC00		33 kDa	TRUE	unknown	0	0	0	3	0	0	0	4	0	4	0	6	0	1	0	4	0	1	0	0
420.3	TRUE	Empty	Y-box binding protein 3 OS=Macaca mulatta OX=9544 GN=YBX3 PE=4 SV=2	F7AAR3	YBX3	36 kDa	TRUE	unknown	0	3	0	2	0	2	0	3	0	1	0	4	0	0	0	3	0	0	0	3
420.4	TRUE	Empty	Uncharacterized protein OS=Macaca mulatta OX=9544 PE=4 SV=1	A0A1D5Q9Z0		32 kDa	TRUE	unknown	0	0	0	0	0	0	0	0	0	0	0	0	0	0	0	0	0	0	0	0
420.5	TRUE	Empty	Uncharacterized protein OS=Macaca mulatta OX=9544 PE=4 SV=1	A0A1D5Q9U8		32 kDa	TRUE	unknown	0	0	0	0	0	0	0	0	0	0	0	0	0	0	0	0	0	0	0	0
421	TRUE	Empty	Pyridoxamine 5'-phosphate oxidase OS=Macaca mulatta OX=9544 GN=PNPO PE=2 SV=1	A0A1D5Q928	PNPO	30 kDa		unknown	1	1	5	11	2	5	10	14	1	9	3	6	0	7	4	15	0	5	3	12
422	TRUE	Empty	Histidine triad nucleotide binding protein 2 OS=Macaca mulatta OX=9544 GN=HINT2 PE=2 SV=1	F7GRL0	HINT2	17 kDa		unknown	0	2	0	10	0	7	0	17	0	9	0	6	0	16	0	12	0	10	0	7
423	TRUE	Empty	Lamin B2 OS=Macaca mulatta OX=9544 GN=LMNB2 PE=3 SV=2	F6R7X5	LMNB2	70 kDa	TRUE	unknown	0	5	1	6	0	5	0	8	0	13	0	6	0	10	0	8	3	15	2	8
424	TRUE	Empty	Mitochondrial ribosome recycling factor OS=Macaca mulatta OX=9544 GN=MRRF PE=4 SV=2	F6S9D7	MRRF	29 kDa		unknown	0	11	0	15	0	10	0	7	0	9	0	6	0	13	0	10	0	10	0	8
425	TRUE	Empty	Cluster of Epidermal growth factor receptor pathway substrate 15 like 1 OS=Macaca mulatta OX=9544 GN=EPS15L1 PE=2 SV=2 (F6SR49)	F6SR49 [2]	EPS15L1	94 kDa	TRUE	unknown	1	2	3	12	1	9	0	6	2	6	0	6	0	11	2	9	3	7	1	7
425.1	TRUE	Empty	Epidermal growth factor receptor pathway substrate 15 like 1 OS=Macaca mulatta OX=9544 GN=EPS15L1 PE=2 SV=2	F6SR49	EPS15L1	94 kDa	TRUE	unknown	1	2	3	12	1	9	0	6	2	6	0	6	0	11	2	9	3	7	1	7
425.2	TRUE	Empty	Epidermal growth factor receptor pathway substrate 15 like 1 OS=Macaca mulatta OX=9544 GN=EPS15L1 PE=4 SV=1	A0A1D5QDB0	EPS15L1	86 kDa	TRUE	unknown	0	2	3	12	0	9	0	6	0	6	0	6	0	11	0	9	3	7	0	7
426	TRUE	Empty	Cluster of Glia maturation factor beta OS=Macaca mulatta OX=9544 GN=GMFB PE=2 SV=1 (H9FT52)	H9FT52 [4]	GMFB	17 kDa	TRUE	unknown	0	9	1	7	0	4	1	9	0	5	1	6	0	5	0	12	1	7	1	12
426.1	TRUE	Empty	Glia maturation factor beta OS=Macaca mulatta OX=9544 GN=GMFB PE=2 SV=1	H9FT52	GMFB	17 kDa	TRUE	unknown	0	9	1	7	0	4	1	9	0	5	1	6	0	5	0	12	1	7	1	12
426.2	TRUE	Empty	Glia maturation factor beta OS=Macaca mulatta OX=9544 GN=GMFB PE=4 SV=2	F7FI83	GMFB	18 kDa	TRUE	unknown	0	0	0	0	0	0	0	0	0	0	0	0	0	0	0	0	0	0	0	0
426.3	TRUE	Empty	Glia maturation factor gamma OS=Macaca mulatta OX=9544 GN=GMFG PE=4 SV=2	F7FI77	GMFG	11 kDa	TRUE	unknown	0	0	0	0	0	0	0	0	0	0	0	0	0	0	0	0	0	0	0	0
426.4	TRUE	Empty	Glia maturation factor gamma OS=Macaca mulatta OX=9544 GN=GMFG PE=2 SV=1	H9G259	GMFG	17 kDa	TRUE	unknown	0	0	0	0	0	0	0	0	0	0	0	0	0	0	0	0	0	0	0	0
427	TRUE	Empty	Cluster of Uncharacterized protein OS=Macaca mulatta OX=9544 GN=PEX19 PE=4 SV=2 (F7EI12)	F7EI12 [2]	PEX19	32 kDa	TRUE	unknown	4	5	2	7	7	8	3	7	6	6	1	6	4	6	0	9	4	3	2	6
427.1	TRUE	Empty	Uncharacterized protein OS=Macaca mulatta OX=9544 GN=PEX19 PE=4 SV=2	F7EI12	PEX19	32 kDa	TRUE	unknown	4	5	2	7	7	8	3	7	6	6	1	6	4	6	0	9	4	3	2	6
427.2	TRUE	Empty	Uncharacterized protein OS=Macaca mulatta OX=9544 GN=PEX19 PE=4 SV=2	F7DQC9	PEX19	83 kDa	TRUE	unknown	0	0	0	0	0	0	0	0	0	0	0	0	0	0	0	0	0	0	0	0
428	TRUE	Empty	Cluster of PYM homolog 1, exon junction complex associated factor OS=Macaca mulatta OX=9544 GN=PYM1 PE=2 SV=1 (A0A1D5Q539)	A0A1D5Q539 [2]	PYM1	23 kDa	TRUE	unknown	0	3	1	4	0	8	0	10	0	12	0	6	0	10	0	9	0	7	0	6
428.1	TRUE	Empty	PYM homolog 1, exon junction complex associated factor OS=Macaca mulatta OX=9544 GN=PYM1 PE=2 SV=1	A0A1D5Q539	PYM1	23 kDa	TRUE	unknown	0	3	1	4	0	8	0	10	0	12	0	6	0	10	0	9	0	7	0	6
428.2	TRUE	Empty	PYM homolog 1, exon junction complex associated factor OS=Macaca mulatta OX=9544 GN=PYM1 PE=4 SV=2	F7GQZ0	PYM1	23 kDa	TRUE	unknown	0	2	1	4	0	8	0	10	0	11	0	5	0	9	0	9	0	7	0	6
429	TRUE	Empty	Shroom family member 2 OS=Macaca mulatta OX=9544 GN=SHROOM2 PE=4 SV=2	F7HNU4	SHROOM2	176 kDa	TRUE	unknown	3	5	10	9	5	3	7	7	2	4	5	6	1	6	4	3	2	5	0	5
430	TRUE	Empty	Cluster of Tumor protein, translationally-controlled 1 OS=Macaca mulatta OX=9544 GN=TPT1 PE=3 SV=2 (F7HLW4)	F7HLW4 [4]	TPT1	18 kDa	TRUE	unknown	0	0	0	9	0	7	0	5	0	3	0	6	0	7	0	11	0	7	0	6
430.1	TRUE	Empty	Tumor protein, translationally-controlled 1 OS=Macaca mulatta OX=9544 GN=TPT1 PE=3 SV=2	F7HLW4	TPT1	18 kDa	TRUE	unknown	0	0	0	8	0	6	0	5	0	3	0	4	0	6	0	7	0	4	0	6
430.2	TRUE	Empty	Uncharacterized protein OS=Macaca mulatta OX=9544 PE=3 SV=2	F7HHD5		17 kDa	TRUE	unknown	0	0	0	6	0	7	0	5	0	3	0	3	0	5	0	6	0	6	0	0
430.3	TRUE	Empty	Uncharacterized protein OS=Macaca mulatta OX=9544 PE=3 SV=1	A0A1D5QZX1		15 kDa	TRUE	unknown	0	0	0	6	0	0	0	5	0	3	0	2	0	4	0	3	0	3	0	5
430.4	TRUE	Empty	Uncharacterized protein OS=Macaca mulatta OX=9544 PE=3 SV=1	A0A1D5R809		13 kDa	TRUE	unknown	0	0	0	0	0	0	0	0	0	0	0	0	0	0	0	0	0	0	0	0
431	TRUE	Empty	Cluster of Neurofascin OS=Macaca mulatta OX=9544 GN=NFASC PE=4 SV=2 (F6V3J7)	F6V3J7 [2]	NFASC	133 kDa	TRUE	unknown	0	1	2	7	0	7	0	6	0	5	0	6	0	5	0	6	0	6	2	7
431.1	TRUE	Empty	Neurofascin OS=Macaca mulatta OX=9544 GN=NFASC PE=4 SV=2	F6V3J7	NFASC	133 kDa	TRUE	unknown	0	1	2	7	0	7	0	6	0	5	0	6	0	5	0	6	0	6	2	6
431.2	TRUE	Empty	Neurofascin OS=Macaca mulatta OX=9544 GN=NFASC PE=4 SV=2	F6V3E9	NFASC	152 kDa	TRUE	unknown	0	1	2	5	0	5	0	4	0	4	0	4	0	3	0	5	0	4	2	5
432	TRUE	Empty	Cluster of Prefoldin subunit 3 OS=Macaca mulatta OX=9544 GN=VBP1 PE=2 SV=2 (F6WUT9)	F6WUT9 [2]	VBP1	23 kDa	TRUE	unknown	0	5	0	8	0	5	0	4	0	8	0	6	0	7	0	10	0	4	0	4
432.1	TRUE	Empty	Prefoldin subunit 3 OS=Macaca mulatta OX=9544 GN=VBP1 PE=2 SV=2	F6WUT9	VBP1	23 kDa	TRUE	unknown	0	5	0	8	0	5	0	4	0	8	0	6	0	7	0	10	0	4	0	4
432.2	TRUE	Empty	Prefoldin subunit 3 OS=Macaca mulatta OX=9544 GN=VBP1 PE=3 SV=1	A0A1D5QB80	VBP1	22 kDa	TRUE	unknown	0	0	0	0	0	0	0	0	0	0	0	0	0	0	0	0	0	0	0	0
433	TRUE	Empty	Cluster of Praja ring finger ubiquitin ligase 2 OS=Macaca mulatta OX=9544 GN=PJA2 PE=4 SV=2 (F7EJJ7)	F7EJJ7 [2]	PJA2	78 kDa	TRUE	unknown	1	0	3	4	4	5	4	6	0	5	0	6	1	4	1	5	6	5	3	4
433.1	TRUE	Empty	Praja ring finger ubiquitin ligase 2 OS=Macaca mulatta OX=9544 GN=PJA2 PE=4 SV=2	F7EJJ7	PJA2	78 kDa	TRUE	unknown	1	0	3	4	4	5	4	6	0	5	0	6	1	4	1	5	6	5	3	4
433.2	TRUE	Empty	Praja ring finger ubiquitin ligase 2 OS=Macaca mulatta OX=9544 GN=PJA2 PE=4 SV=2	F7CCX5	PJA2	77 kDa	TRUE	unknown	0	0	0	0	0	0	0	0	0	0	0	0	0	0	0	0	0	0	0	0
434	TRUE	Empty	Tenascin-R OS=Macaca mulatta OX=9544 GN=TNR PE=2 SV=1	F6SEB7	TNR	149 kDa		unknown	0	0	1	4	0	3	0	3	2	3	1	6	0	2	1	8	1	4	1	2
435	TRUE	Empty	Cluster of WW domain-binding protein 11 OS=Macaca mulatta OX=9544 GN=WBP11 PE=2 SV=1 (F6S9X4)	F6S9X4 [4]	WBP11	70 kDa	TRUE	unknown	0	0	1	5	0	4	0	4	2	4	1	6	0	6	0	5	0	5	2	4
435.1	TRUE	Empty	WW domain-binding protein 11 OS=Macaca mulatta OX=9544 GN=WBP11 PE=2 SV=1	F6S9X4	WBP11	70 kDa	TRUE	unknown	0	0	1	5	0	4	0	4	2	4	1	6	0	6	0	5	0	5	2	4
435.2	TRUE	Empty	WW domain binding protein 11 OS=Macaca mulatta OX=9544 GN=WBP11 PE=4 SV=1	A0A1D5RL39	WBP11	24 kDa	TRUE	unknown	0	0	0	0	0	0	0	0	0	0	0	0	0	0	0	0	0	0	0	0
435.3	TRUE	Empty	Uncharacterized protein OS=Macaca mulatta OX=9544 PE=4 SV=1	A0A1D5QI62		14 kDa	TRUE	unknown	0	0	0	0	0	0	0	0	0	0	0	0	0	0	0	0	0	0	0	0
435.4	TRUE	Empty	Uncharacterized protein OS=Macaca mulatta OX=9544 PE=4 SV=1	A0A1D5Q4L2		14 kDa	TRUE	unknown	0	0	0	0	0	0	0	0	0	0	0	0	0	0	0	0	0	0	0	0
436	TRUE	Empty	UPF0693 protein C10orf32 OS=Macaca mulatta OX=9544 GN=C10orf32 PE=2 SV=1	G7N115	C10orf32	12 kDa	TRUE	unknown	0	4	0	2	0	4	0	3	0	3	0	6	1	4	0	8	0	5	0	7
437	TRUE	Empty	Peptidylprolyl isomerase OS=Macaca mulatta OX=9544 PE=4 SV=1	A0A1D5QSN2		40 kDa		unknown	0	2	0	2	0	3	0	3	0	3	0	6	0	2	0	5	0	3	0	2
438	TRUE	Empty	Cluster of Magnesium dependent phosphatase 1 OS=Macaca mulatta OX=9544 GN=MDP1 PE=2 SV=1 (F7FS40)	F7FS40 [3]	MDP1	9 kDa	TRUE	unknown	2	3	1	8	0	6	0	6	0	14	1	6	0	16	0	8	1	15	4	7
438.1	TRUE	Empty	Magnesium dependent phosphatase 1 OS=Macaca mulatta OX=9544 GN=MDP1 PE=2 SV=1	F7FS40	MDP1	9 kDa	TRUE	unknown	2	3	1	8	0	6	0	6	0	14	1	6	0	16	0	8	1	15	4	7
438.2	TRUE	Empty	Magnesium dependent phosphatase 1 OS=Macaca mulatta OX=9544 GN=MDP1 PE=4 SV=1	A0A1D5RB17	MDP1	19 kDa	TRUE	unknown	2	3	1	8	0	6	0	5	0	12	1	6	0	14	0	7	1	14	4	7
438.3	TRUE	Empty	Uncharacterized protein OS=Macaca mulatta OX=9544 PE=4 SV=1	A0A1D5QIF0		8 kDa	TRUE	unknown	0	0	0	0	0	0	0	0	0	0	0	0	0	0	0	0	0	0	0	0
439	TRUE	Empty	Cluster of UMP-CMP kinase OS=Macaca mulatta OX=9544 GN=CMPK1 PE=3 SV=1 (A0A1D5RA11)	A0A1D5RA11 [2]	CMPK1	22 kDa	TRUE	unknown	0	1	0	7	0	8	0	7	0	10	0	6	0	7	0	7	0	6	0	1
439.1	TRUE	Empty	UMP-CMP kinase OS=Macaca mulatta OX=9544 GN=CMPK1 PE=3 SV=1	A0A1D5RA11	CMPK1	22 kDa	TRUE	unknown	0	1	0	6	0	8	0	6	0	9	0	6	0	6	0	6	0	6	0	1
439.2	TRUE	Empty	UMP-CMP kinase OS=Macaca mulatta OX=9544 GN=CMPK1 PE=3 SV=1	F7DMM9	CMPK1	26 kDa	TRUE	unknown	0	0	0	6	0	5	0	3	0	6	0	2	0	5	0	5	0	6	0	0
440	TRUE	Empty	Chromosome 11 open reading frame 58 OS=Macaca mulatta OX=9544 GN=C11orf58 PE=4 SV=1	A0A1D5QRF5	C11orf58	19 kDa		unknown	0	2	1	5	1	5	0	4	2	6	0	6	0	7	1	6	4	1	0	4
441	TRUE	Empty	Cluster of Nuclear distribution protein nudE homolog 1 OS=Macaca mulatta OX=9544 GN=NDE1 PE=4 SV=2 (F6R0G6)	F6R0G6 [3]	NDE1	41 kDa	TRUE	unknown	1	1	1	2	1	3	4	2	1	5	3	6	3	4	3	5	2	2	1	4
441.1	TRUE	Empty	Nuclear distribution protein nudE homolog 1 OS=Macaca mulatta OX=9544 GN=NDE1 PE=4 SV=2	F6R0G6	NDE1	41 kDa	TRUE	unknown	0	0	0	0	1	3	4	0	1	5	3	6	3	4	3	5	2	0	0	0
441.2	TRUE	Empty	Nuclear distribution protein nudE homolog 1 OS=Macaca mulatta OX=9544 GN=NDE1 PE=4 SV=1	A0A1D5QYH8	NDE1	39 kDa	TRUE	unknown	0	0	0	0	0	3	4	0	0	5	3	6	0	0	3	5	0	0	0	0
441.3	TRUE	Empty	Nuclear distribution protein nudE homolog 1 OS=Macaca mulatta OX=9544 GN=NDE1 PE=4 SV=1	A0A1D5QR93	NDE1	38 kDa	TRUE	unknown	1	1	0	2	0	3	0	2	1	4	0	5	1	4	0	5	2	2	0	4
442	TRUE	Empty	Elongation factor 1-alpha OS=Macaca mulatta OX=9544 GN=EEF1A2 PE=3 SV=2	F6YH72	EEF1A2	50 kDa	TRUE	unknown	0	2	0	3	0	3	0	7	0	10	0	6	0	8	0	6	0	7	0	1
443	TRUE	Empty	Opioid binding protein/cell adhesion molecule like OS=Macaca mulatta OX=9544 GN=OPCML PE=2 SV=1	F6WLQ2	OPCML	38 kDa	TRUE	unknown	0	4	1	3	0	5	0	9	0	8	0	6	0	8	0	8	0	4	1	7
444	TRUE	Empty	Cold shock domain containing C2 OS=Macaca mulatta OX=9544 GN=CSDC2 PE=4 SV=2	F7GQR6	CSDC2	17 kDa		unknown	0	0	2	2	0	3	0	3	0	7	6	6	2	2	12	4	0	4	0	1
445	TRUE	Empty	VAMP (vesicle-associated membrane protein)-associated protein B and C OS=Macaca mulatta OX=9544 GN=VAPB PE=4 SV=2	F7EWA7	VAPB	27 kDa		unknown	0	6	0	12	0	9	0	10	0	8	0	6	0	11	0	9	3	30	0	17
446	TRUE	Empty	AP2 associated kinase 1 OS=Macaca mulatta OX=9544 GN=AAK1 PE=4 SV=2	F7B6I7	AAK1	74 kDa	TRUE	unknown	24	7	23	9	16	3	23	6	16	6	20	5	40	6	37	5	10	9	7	9
447	TRUE	Empty	Cluster of Nucleolar and coiled-body phosphoprotein 1 OS=Macaca mulatta OX=9544 GN=NOLC1 PE=4 SV=1 (A0A1D5R0X1)	A0A1D5R0X1 [2]	NOLC1	74 kDa	TRUE	unknown	10	2	15	11	4	5	13	7	8	14	12	5	10	21	18	18	6	10	5	4
447.1	TRUE	Empty	Nucleolar and coiled-body phosphoprotein 1 OS=Macaca mulatta OX=9544 GN=NOLC1 PE=4 SV=1	A0A1D5R0X1	NOLC1	74 kDa	TRUE	unknown	10	2	15	11	4	5	13	7	8	14	12	5	10	21	18	18	6	10	5	4
447.2	TRUE	Empty	Nucleolar and coiled-body phosphoprotein 1 OS=Macaca mulatta OX=9544 GN=NOLC1 PE=4 SV=2	F6R907	NOLC1	71 kDa	TRUE	unknown	0	0	0	0	0	0	0	0	0	0	0	0	0	0	0	0	0	0	0	0
448	TRUE	Empty	Cluster of Erythrocyte membrane protein band 4.1 like 2 OS=Macaca mulatta OX=9544 GN=EPB41L2 PE=4 SV=1 (A0A1D5R9H5)	A0A1D5R9H5 [4]	EPB41L2	104 kDa	TRUE	unknown	2	6	5	7	3	5	7	4	0	9	6	5	1	6	4	7	18	51	25	39
448.1	TRUE	Empty	Erythrocyte membrane protein band 4.1 like 2 OS=Macaca mulatta OX=9544 GN=EPB41L2 PE=4 SV=1	A0A1D5R9H5	EPB41L2	104 kDa	TRUE	unknown	2	6	5	7	3	5	7	4	0	9	6	5	1	6	4	7	18	46	25	39
448.2	TRUE	Empty	Erythrocyte membrane protein band 4.1 like 2 OS=Macaca mulatta OX=9544 GN=EPB41L2 PE=4 SV=1	A0A1D5RD25	EPB41L2	83 kDa	TRUE	unknown	2	6	5	7	3	5	7	4	0	9	6	5	1	6	4	7	18	39	22	30
448.3	TRUE	Empty	Erythrocyte membrane protein band 4.1 like 2 OS=Macaca mulatta OX=9544 GN=EPB41L2 PE=4 SV=2	F7BWK5	EPB41L2	112 kDa	TRUE	unknown	2	6	5	7	3	5	7	4	0	9	6	5	1	6	4	7	18	42	25	34
448.4	TRUE	Empty	Erythrocyte membrane protein band 4.1 like 2 OS=Macaca mulatta OX=9544 GN=EPB41L2 PE=4 SV=1	F7BWI9	EPB41L2	23 kDa	TRUE	unknown	0	0	0	0	0	0	0	0	0	0	0	0	0	0	0	0	0	0	0	0
449	TRUE	Empty	Bone sialoprotein 1 OS=Macaca mulatta OX=9544 GN=SPP1 PE=2 SV=1	F6V2X3	SPP1	35 kDa		unknown	4	0	8	2	11	1	11	2	54	11	71	5	5	5	16	2	11	2	6	1
450	TRUE	Empty	Cluster of Non-histone chromosomal protein HMG-14 OS=Macaca mulatta OX=9544 GN=HMGN1 PE=2 SV=2 (F6VW66)	F6VW66 [4]	HMGN1	11 kDa	TRUE	unknown	3	2	14	4	0	6	18	8	0	5	14	5	1	7	12	10	2	4	15	7
450.1	TRUE	Empty	Non-histone chromosomal protein HMG-14 OS=Macaca mulatta OX=9544 GN=HMGN1 PE=2 SV=2	F6VW66	HMGN1	11 kDa	TRUE	unknown	3	2	14	4	0	6	18	8	0	5	14	5	1	7	12	10	2	4	15	7
450.2	TRUE	Empty	High mobility group nucleosome binding domain 1 OS=Macaca mulatta OX=9544 GN=HMGN1 PE=4 SV=1	A0A1D5QDD8	HMGN1	10 kDa	TRUE	unknown	1	0	13	3	0	0	18	6	0	0	14	4	0	0	12	7	2	1	15	5
450.3	TRUE	Empty	High mobility group nucleosome binding domain 1 OS=Macaca mulatta OX=9544 GN=HMGN1 PE=4 SV=1	A0A1D5QPP3	HMGN1	12 kDa	TRUE	unknown	0	0	0	0	0	0	0	0	0	0	0	0	0	0	0	0	0	0	0	0
450.4	TRUE	Empty	Uncharacterized protein OS=Macaca mulatta OX=9544 PE=4 SV=1	A0A1D5RJ15		12 kDa	TRUE	unknown	0	0	0	0	0	0	0	0	0	0	0	0	0	0	0	0	0	0	0	0
451	TRUE	Empty	Cluster of Sorting nexin 3 OS=Macaca mulatta OX=9544 GN=SNX3 PE=2 SV=1 (F6W8H1)	F6W8H1 [2]	SNX3	19 kDa	TRUE	unknown	3	6	2	10	2	7	6	10	1	7	4	5	1	16	0	8	1	8	5	8
451.1	TRUE	Empty	Sorting nexin 3 OS=Macaca mulatta OX=9544 GN=SNX3 PE=2 SV=1	F6W8H1	SNX3	19 kDa	TRUE	unknown	3	6	2	10	2	7	6	10	1	7	4	5	1	16	0	8	1	8	5	8
451.2	TRUE	Empty	Sorting nexin 3 OS=Macaca mulatta OX=9544 GN=SNX3 PE=4 SV=1	A0A1D5R2I7	SNX3	13 kDa	TRUE	unknown	0	0	0	0	0	0	0	0	0	0	0	0	0	0	0	0	0	0	0	0
452	TRUE	Empty	Cluster of Optineurin OS=Macaca mulatta OX=9544 GN=OPTN PE=1 SV=1 (Q861Q8)	Q861Q8 [2]	OPTN	65 kDa	TRUE	unknown	1	6	3	4	2	6	2	5	3	7	1	5	5	17	13	13	2	3	0	2
452.1	TRUE	Empty	Optineurin OS=Macaca mulatta OX=9544 GN=OPTN PE=1 SV=1	Q861Q8	OPTN	65 kDa	TRUE	unknown	1	6	3	4	2	6	2	5	3	7	1	5	5	17	13	13	2	3	0	2
452.2	TRUE	Empty	Optineurin OS=Macaca mulatta OX=9544 GN=OPTN PE=4 SV=2	F6WK94	OPTN	69 kDa	TRUE	unknown	1	6	3	4	2	6	2	5	3	7	1	5	5	17	13	13	2	3	0	2
453	TRUE	Empty	Cluster of Prefoldin subunit 1 OS=Macaca mulatta OX=9544 GN=PFDN1 PE=2 SV=1 (F7FK57)	F7FK57 [2]	PFDN1	14 kDa	TRUE	unknown	0	4	0	3	0	4	0	6	0	9	0	5	0	5	0	6	0	3	0	7
453.1	TRUE	Empty	Prefoldin subunit 1 OS=Macaca mulatta OX=9544 GN=PFDN1 PE=2 SV=1	F7FK57	PFDN1	14 kDa	TRUE	unknown	0	4	0	3	0	4	0	6	0	9	0	5	0	5	0	6	0	3	0	7
453.2	TRUE	Empty	Prefoldin subunit 1 OS=Macaca mulatta OX=9544 GN=PFDN1 PE=4 SV=1	A0A1D5R326	PFDN1	4 kDa	TRUE	unknown	0	0	0	0	0	0	0	0	0	0	0	0	0	0	0	0	0	0	0	0
454	TRUE	Empty	TERF2 interacting protein OS=Macaca mulatta OX=9544 GN=TERF2IP PE=4 SV=2	F6W1N3	TERF2IP	44 kDa		unknown	3	0	1	5	1	8	1	7	3	6	2	5	4	7	1	6	0	5	1	7
455	TRUE	Empty	Cluster of Signal transducing adapter molecule 1 OS=Macaca mulatta OX=9544 GN=STAM PE=2 SV=1 (H9ESU1)	H9ESU1 [3]	STAM	59 kDa	TRUE	unknown	0	5	1	8	0	7	2	5	0	10	1	5	1	5	2	6	2	10	0	7
455.1	TRUE	Empty	Signal transducing adapter molecule 1 OS=Macaca mulatta OX=9544 GN=STAM PE=2 SV=1	H9ESU1	STAM	59 kDa	TRUE	unknown	0	5	1	8	0	7	2	5	0	10	1	5	1	5	2	6	2	10	0	7
455.2	TRUE	Empty	Signal transducing adaptor molecule 2 OS=Macaca mulatta OX=9544 GN=STAM2 PE=4 SV=2	F7B1Q8	STAM2	58 kDa	TRUE	unknown	0	0	0	0	0	0	0	0	0	0	0	0	0	0	0	0	0	0	0	0
455.3	TRUE	Empty	Signal transducing adaptor molecule 2 OS=Macaca mulatta OX=9544 GN=STAM2 PE=4 SV=2	F7GA07	STAM2	57 kDa	TRUE	unknown	0	0	0	0	0	0	0	0	0	0	0	0	0	0	0	0	0	0	0	0
456	TRUE	Empty	Cluster of Elongation factor Tu OS=Macaca mulatta OX=9544 GN=TUFM PE=2 SV=1 (F7ELD6)	F7ELD6 [2]	TUFM	50 kDa	TRUE	unknown	0	5	0	7	2	5	0	10	0	6	0	5	0	9	0	7	2	10	3	6
456.1	TRUE	Empty	Elongation factor Tu OS=Macaca mulatta OX=9544 GN=TUFM PE=2 SV=1	F7ELD6	TUFM	50 kDa	TRUE	unknown	0	5	0	7	2	5	0	10	0	6	0	5	0	9	0	7	2	10	3	6
456.2	TRUE	Empty	Tu translation elongation factor, mitochondrial OS=Macaca mulatta OX=9544 GN=TUFM PE=4 SV=1	A0A1D5Q3K2	TUFM	11 kDa	TRUE	unknown	0	0	0	0	0	0	0	0	0	0	0	0	0	0	0	0	0	0	0	0
457	TRUE	Empty	Voltage dependent anion channel 2 OS=Macaca mulatta OX=9544 GN=VDAC2 PE=2 SV=1	F7EV45	VDAC2	32 kDa	TRUE	unknown	0	4	0	8	0	6	0	7	0	6	0	5	0	10	0	5	0	6	0	7
458	TRUE	Empty	Cluster of Uncharacterized protein OS=Macaca mulatta OX=9544 GN=FAM136A PE=2 SV=1 (H9G0Y4)	H9G0Y4 [5]	FAM136A	16 kDa	TRUE	unknown	0	5	0	4	0	5	0	5	0	6	0	5	0	8	0	4	0	6	0	4
458.1	TRUE	Empty	Uncharacterized protein OS=Macaca mulatta OX=9544 GN=FAM136A PE=2 SV=1	H9G0Y4	FAM136A	16 kDa	TRUE	unknown	0	5	0	4	0	5	0	5	0	6	0	5	0	8	0	4	0	6	0	4
458.2	TRUE	Empty	Uncharacterized protein OS=Macaca mulatta OX=9544 PE=4 SV=1	F7DX13		16 kDa	TRUE	unknown	0	5	0	4	0	5	0	5	0	6	0	5	0	7	0	4	0	6	0	4
458.3	TRUE	Empty	Uncharacterized protein OS=Macaca mulatta OX=9544 PE=4 SV=1	A0A1D5Q310		13 kDa	TRUE	unknown	0	1	0	1	0	0	0	1	0	0	0	1	0	1	0	0	0	1	0	0
458.4	TRUE	Empty	Uncharacterized protein OS=Macaca mulatta OX=9544 GN=FAM136A PE=4 SV=1	A0A1D5Q0H1	FAM136A	11 kDa	TRUE	unknown	0	2	0	0	0	3	0	1	0	3	0	1	0	1	0	2	0	2	0	2
458.5	TRUE	Empty	Uncharacterized protein OS=Macaca mulatta OX=9544 GN=LOC106992887 PE=4 SV=1	F7CM14	LOC106992887	16 kDa	TRUE	unknown	0	0	0	0	0	0	0	0	0	0	0	0	0	0	0	0	0	0	0	0
459	TRUE	Empty	DnaJ heat shock protein family (Hsp40) member C6 OS=Macaca mulatta OX=9544 GN=DNAJC6 PE=4 SV=2	F6Y139 (+1)	DNAJC6	100 kDa	TRUE	unknown	0	0	0	4	1	3	0	6	0	5	0	5	6	5	2	9	0	4	0	6
460	TRUE	Empty	Cluster of Transitional endoplasmic reticulum ATPase OS=Macaca mulatta OX=9544 GN=VCP PE=2 SV=1 (H9EPW4)	H9EPW4 [2]	VCP	89 kDa	TRUE	unknown	0	2	0	5	2	5	1	5	1	4	0	5	0	8	0	6	3	9	0	3
460.1	TRUE	Empty	Transitional endoplasmic reticulum ATPase OS=Macaca mulatta OX=9544 GN=VCP PE=2 SV=1	H9EPW4	VCP	89 kDa	TRUE	unknown	0	2	0	5	2	5	1	5	1	4	0	5	0	8	0	6	3	9	0	3
460.2	TRUE	Empty	Valosin containing protein OS=Macaca mulatta OX=9544 GN=VCP PE=3 SV=2	F7HNI0	VCP	89 kDa	TRUE	unknown	0	0	0	0	0	0	0	0	0	0	0	0	0	0	0	0	0	0	0	0
461	TRUE	Empty	SART1, U4/U6.U5 tri-snRNP-associated protein 1 OS=Macaca mulatta OX=9544 GN=SART1 PE=4 SV=2	F7H2R4	SART1	59 kDa	TRUE	unknown	0	3	1	3	0	5	3	5	0	3	2	5	0	5	2	5	1	4	1	3
462	TRUE	Empty	Enhancer of rudimentary homolog OS=Macaca mulatta OX=9544 GN=ERH PE=2 SV=1	I0FGK6	ERH	12 kDa		unknown	0	0	1	4	0	2	0	7	0	1	0	5	0	3	0	5	0	1	0	3
463	TRUE	Empty	26S proteasome non-ATPase regulatory subunit 4 OS=Macaca mulatta OX=9544 GN=PSMD4 PE=4 SV=2	F7HNP3	PSMD4	42 kDa		unknown	0	4	0	5	0	7	0	4	0	6	0	5	0	11	0	5	0	3	1	2
464	TRUE	Empty	Cluster of Adenosylhomocysteinase OS=Macaca mulatta OX=9544 GN=AHCYL1 PE=2 SV=1 (H9Z4K5)	H9Z4K5 [7]	AHCYL1	59 kDa	TRUE	unknown	2	2	0	4	0	3	0	3	0	2	0	5	0	1	0	5	0	8	1	10
464.1	TRUE	Empty	Adenosylhomocysteinase OS=Macaca mulatta OX=9544 GN=AHCYL1 PE=2 SV=1	H9Z4K5	AHCYL1	59 kDa	TRUE	unknown	0	1	0	4	0	3	0	3	0	1	0	4	0	1	0	4	0	5	1	6
464.2	TRUE	Empty	Adenosylhomocysteinase OS=Macaca mulatta OX=9544 GN=AHCYL2 PE=3 SV=1	F7H6W0	AHCYL2	67 kDa	TRUE	unknown	2	1	0	0	0	0	0	0	0	1	0	1	0	0	0	1	0	3	0	4
464.3	TRUE	Empty	Adenosylhomocysteinase OS=Macaca mulatta OX=9544 GN=AHCYL2 PE=3 SV=2	F7H6W6	AHCYL2	62 kDa	TRUE	unknown	0	0	0	0	0	0	0	0	0	0	0	0	0	0	0	0	0	0	0	0
464.4	TRUE	Empty	Adenosylhomocysteinase OS=Macaca mulatta OX=9544 GN=AHCYL1 PE=3 SV=2	F7GIN0	AHCYL1	62 kDa	TRUE	unknown	0	0	0	0	0	0	0	0	0	0	0	0	0	0	0	0	0	0	1	0
464.5	TRUE	Empty	Adenosylhomocysteinase OS=Macaca mulatta OX=9544 GN=AHCYL1 PE=3 SV=1	A0A1D5Q8B2	AHCYL1	56 kDa	TRUE	unknown	0	0	0	0	0	0	0	0	0	0	0	0	0	0	0	0	0	0	0	0
464.6	TRUE	Empty	Adenosylhomocysteinase OS=Macaca mulatta OX=9544 GN=AHCYL2 PE=3 SV=1	A0A1D5QET6	AHCYL2	57 kDa	TRUE	unknown	0	0	0	0	0	0	0	0	0	0	0	0	0	0	0	0	0	0	0	0
464.7	TRUE	Empty	Adenosylhomocysteinase OS=Macaca mulatta OX=9544 GN=AHCYL2 PE=3 SV=2	F6TAH9	AHCYL2	60 kDa	TRUE	unknown	0	0	0	0	0	0	0	0	0	0	0	0	0	0	0	0	0	0	0	0
465	TRUE	Empty	Cluster of Dihydrolipoamide S-succinyltransferase OS=Macaca mulatta OX=9544 GN=DLST PE=2 SV=1 (F6YNF6)	F6YNF6 [2]	DLST	49 kDa	TRUE	unknown	0	2	0	3	0	3	0	1	0	6	0	5	0	4	0	3	0	6	0	3
465.1	TRUE	Empty	Dihydrolipoamide S-succinyltransferase OS=Macaca mulatta OX=9544 GN=DLST PE=2 SV=1	F6YNF6	DLST	49 kDa	TRUE	unknown	0	2	0	3	0	3	0	1	0	6	0	5	0	4	0	3	0	6	0	3
465.2	TRUE	Empty	Dihydrolipoamide S-succinyltransferase OS=Macaca mulatta OX=9544 GN=DLST PE=4 SV=2	F6YI09	DLST	49 kDa	TRUE	unknown	0	2	0	3	0	3	0	1	0	6	0	5	0	4	0	3	0	6	0	3
466	TRUE	Empty	ArfGAP with FG repeats 1 OS=Macaca mulatta OX=9544 GN=AGFG1 PE=4 SV=2	F6ZJK0	AGFG1	54 kDa		unknown	1	2	0	4	0	3	0	4	1	3	1	5	2	5	6	2	0	5	0	3
467	TRUE	Empty	Citrate synthase OS=Macaca mulatta OX=9544 GN=CS PE=4 SV=1	A0A1D5Q3H2	CS	29 kDa	TRUE	unknown	0	4	0	4	0	4	0	6	0	4	0	5	0	5	0	3	0	5	0	3
468	TRUE	Empty	Uncharacterized protein OS=Macaca mulatta OX=9544 GN=CHMP4A PE=3 SV=2	F7FRW5	CHMP4A	29 kDa		unknown	0	3	0	2	0	3	0	3	0	6	0	5	0	7	0	4	0	2	0	2
469	TRUE	Empty	Uncharacterized protein OS=Macaca mulatta OX=9544 GN=QKI PE=4 SV=1	A0A1D5QGV5	QKI	30 kDa	TRUE	unknown	0	2	0	2	0	3	0	1	1	5	1	5	0	2	0	3	0	1	0	3
470	TRUE	Empty	Uncharacterized protein OS=Macaca mulatta OX=9544 PE=4 SV=1	A0A1D5QNY6		17 kDa	TRUE	unknown	0	2	0	1	0	3	0	5	0	3	0	5	0	3	0	5	0	3	0	3
471	TRUE	Empty	Cell adhesion molecule 4 OS=Macaca mulatta OX=9544 GN=CADM4 PE=4 SV=2	F6Q7Q5	CADM4	43 kDa		unknown	0	0	0	0	0	0	0	1	0	1	0	5	0	2	0	1	0	9	0	9
472	TRUE	Empty	Cluster of Calcium binding protein 1 OS=Macaca mulatta OX=9544 GN=LOC697825 PE=4 SV=2 (F7FYZ7)	F7FYZ7 [2]	LOC697825	19 kDa	TRUE	unknown	0	4	0	5	1	0	0	3	0	5	0	5	0	1	0	2	0	3	0	1
472.1	TRUE	Empty	Calcium binding protein 1 OS=Macaca mulatta OX=9544 GN=LOC697825 PE=4 SV=2	F7FYZ7	LOC697825	19 kDa	TRUE	unknown	0	4	0	5	1	0	0	3	0	5	0	5	0	1	0	2	0	3	0	1
472.2	TRUE	Empty	Calcium binding protein 1 OS=Macaca mulatta OX=9544 GN=LOC697825 PE=4 SV=1	A0A1D5QB65	LOC697825	34 kDa	TRUE	unknown	0	2	0	0	0	0	0	0	0	0	0	0	0	0	0	0	0	0	0	0
473	TRUE	Empty	Binder of Rho GTPases 1 OS=Macaca mulatta OX=9544 GN=CDC42EP2 PE=2 SV=1	F7DGL6	CDC42EP2	22 kDa		unknown	1	0	1	0	0	0	0	0	5	2	7	5	1	1	1	0	0	0	0	0
474	TRUE	Empty	Uncharacterized protein OS=Macaca mulatta OX=9544 GN=LOC107000267 PE=4 SV=1	A0A1D5QT65	LOC107000267	62 kDa		unknown	0	3	0	9	2	4	0	5	0	5	0	5	0	7	0	5	0	5	0	6
475	TRUE	Empty	Somatostatin OS=Macaca mulatta OX=9544 GN=SST PE=2 SV=1	F6TGD4	SST	13 kDa		unknown	0	6	3	6	0	3	1	5	0	2	0	5	0	4	0	4	0	5	3	4
476	TRUE	Empty	AP2 associated kinase 1 OS=Macaca mulatta OX=9544 GN=AAK1 PE=4 SV=2	F7B725	AAK1	54 kDa		unknown	2	1	3	6	2	4	2	4	2	6	2	5	11	2	8	6	1	11	0	10
477	TRUE	Empty	Cytosol aminopeptidase OS=Macaca mulatta OX=9544 GN=LAP3 PE=2 SV=1	F6TQJ2	LAP3	56 kDa	TRUE	unknown	0	0	1	1	0	1	0	2	2	8	1	5	0	3	0	4	0	0	0	0
478	TRUE	Empty	Cluster of Uncharacterized protein OS=Macaca mulatta OX=9544 GN=LOC712886 PE=3 SV=2 (F7B6Y1)	F7B6Y1 [3]	LOC712886	47 kDa	TRUE	unknown	0	2	0	5	0	8	0	8	0	9	0	5	0	9	0	4	0	8	0	3
478.1	TRUE	Empty	Uncharacterized protein OS=Macaca mulatta OX=9544 GN=LOC712886 PE=3 SV=2	F7B6Y1	LOC712886	47 kDa	TRUE	unknown	0	2	0	5	0	8	0	8	0	9	0	5	0	9	0	4	0	8	0	3
478.2	TRUE	Empty	Uncharacterized protein OS=Macaca mulatta OX=9544 GN=LOC712886 PE=3 SV=1	A0A1D5QDE5	LOC712886	21 kDa	TRUE	unknown	0	0	0	0	0	0	0	0	0	0	0	0	0	0	0	0	0	0	0	0
478.3	TRUE	Empty	Creatine kinase, mitochondrial 2 OS=Macaca mulatta OX=9544 GN=CKMT2 PE=3 SV=1	A0A1D5Q7N6	CKMT2	44 kDa	TRUE	unknown	0	0	0	0	0	0	0	0	0	0	0	0	0	0	0	0	0	0	0	0
479	TRUE	Empty	Cluster of Histone H2A OS=Macaca mulatta OX=9544 GN=HIST2H2AC PE=3 SV=1 (F7BRD9)	F7BRD9 [7]	HIST2H2AC	14 kDa	TRUE	unknown	1	5	0	6	0	9	0	9	1	5	0	5	2	12	3	7	0	9	0	4
479.1	TRUE	Empty	Histone H2A OS=Macaca mulatta OX=9544 GN=HIST1H2AC PE=2 SV=1	F7HAP4	HIST1H2AC	14 kDa	TRUE	unknown	0	5	0	4	0	5	0	6	0	3	0	5	0	6	0	5	0	5	0	4
479.2	TRUE	Empty	Histone H2A OS=Macaca mulatta OX=9544 PE=3 SV=2	F6ZYL1		15 kDa	TRUE	unknown	0	5	0	5	0	6	0	6	0	5	0	5	0	6	0	4	0	9	0	4
479.3	TRUE	Empty	Histone H2A OS=Macaca mulatta OX=9544 GN=HIST2H2AB PE=3 SV=1	F7HSJ5	HIST2H2AB	14 kDa	TRUE	unknown	1	3	0	3	0	4	0	4	1	1	0	2	2	3	3	4	0	2	0	2
479.4	TRUE	Empty	Histone H2A OS=Macaca mulatta OX=9544 GN=H2AFX PE=2 SV=1	A0A1D5Q5B3	H2AFX	15 kDa	TRUE	unknown	0	3	0	3	0	4	0	5	0	1	0	2	0	4	0	4	0	2	0	2
479.5	TRUE	Empty	Histone H2A OS=Macaca mulatta OX=9544 GN=HIST2H2AC PE=3 SV=1	F7BRD9	HIST2H2AC	14 kDa	TRUE	unknown	0	5	0	5	0	6	0	6	0	5	0	0	0	6	0	4	0	9	0	0
479.6	TRUE	Empty	Histone H2A OS=Macaca mulatta OX=9544 GN=H2AFJ PE=2 SV=2	F7DHS4	H2AFJ	14 kDa	TRUE	unknown	0	0	0	0	0	0	0	0	0	0	0	0	0	0	0	0	0	0	0	0
479.7	TRUE	Empty	Histone H2A OS=Macaca mulatta OX=9544 GN=LOC705636 PE=3 SV=1	A0A1D5QMA0	LOC705636	12 kDa	TRUE	unknown	0	3	0	0	0	0	0	2	0	0	0	0	0	0	0	0	0	0	0	0
480	TRUE	Empty	Cluster of G protein subunit gamma 2 OS=Macaca mulatta OX=9544 GN=GNG2 PE=4 SV=1 (A0A1D5QBL9)	A0A1D5QBL9 [2]	GNG2	6 kDa	TRUE	unknown	0	6	0	5	0	2	0	3	0	2	0	5	0	1	1	4	0	5	1	7
480.1	TRUE	Empty	G protein subunit gamma 2 OS=Macaca mulatta OX=9544 GN=GNG2 PE=4 SV=1	A0A1D5QBL9	GNG2	6 kDa	TRUE	unknown	0	5	0	2	0	0	0	2	0	2	0	3	0	1	1	1	0	4	1	3
480.2	TRUE	Empty	Guanine nucleotide-binding protein subunit gamma OS=Macaca mulatta OX=9544 GN=GNG2 PE=3 SV=1	A0A1D5RG97	GNG2	12 kDa	TRUE	unknown	0	1	0	3	0	2	0	1	0	0	0	2	0	0	0	3	0	1	0	4
481	TRUE	Empty	Cluster of Cytochrome c oxidase subunit 4 isoform 1, mitochondrial OS=Macaca mulatta OX=9544 GN=COX4I1 PE=4 SV=1 (A0A1D5QPJ7)	A0A1D5QPJ7 [2]	COX4I1	20 kDa	TRUE	unknown	0	1	0	6	0	7	0	10	0	3	0	5	0	8	0	9	0	7	0	6
481.1	TRUE	Empty	Cytochrome c oxidase subunit 4 isoform 1, mitochondrial OS=Macaca mulatta OX=9544 GN=COX4I1 PE=4 SV=1	A0A1D5QPJ7	COX4I1	20 kDa	TRUE	unknown	0	1	0	6	0	7	0	10	0	3	0	5	0	8	0	9	0	7	0	6
481.2	TRUE	Empty	Uncharacterized protein OS=Macaca mulatta OX=9544 PE=4 SV=1	A0A1D5QB96		13 kDa	TRUE	unknown	0	0	0	0	0	0	0	0	0	0	0	0	0	0	0	0	0	0	0	0
482	TRUE	Empty	Heterogeneous nuclear ribonucleoprotein U OS=Macaca mulatta OX=9544 GN=HNRNPU PE=4 SV=2	F6R0Z9 (+1)	HNRNPU	88 kDa	TRUE	unknown	3	5	5	5	4	10	5	4	5	6	1	5	10	10	11	7	4	7	2	6
483	TRUE	Empty	Cluster of Huntingtin interacting protein K OS=Macaca mulatta OX=9544 GN=HYPK PE=2 SV=1 (G7MX15)	G7MX15 [2]	HYPK	15 kDa	TRUE	unknown	0	0	0	3	0	2	0	7	0	2	0	5	0	6	0	4	0	2	0	3
483.1	TRUE	Empty	Huntingtin interacting protein K OS=Macaca mulatta OX=9544 GN=HYPK PE=2 SV=1	G7MX15	HYPK	15 kDa	TRUE	unknown	0	0	0	3	0	2	0	7	0	2	0	5	0	6	0	4	0	2	0	3
483.2	TRUE	Empty	Huntingtin interacting protein K OS=Macaca mulatta OX=9544 GN=HYPK PE=4 SV=1	A0A1D5R5K3	HYPK	9 kDa	TRUE	unknown	0	0	0	0	0	0	0	0	0	0	0	0	0	0	0	0	0	0	0	0
484	TRUE	Empty	Cluster of Neuroplastin OS=Macaca mulatta OX=9544 GN=NPTN PE=4 SV=2 (F6YT47)	F6YT47 [2]	NPTN	43 kDa	TRUE	unknown	0	4	0	5	0	3	0	11	0	4	0	5	0	11	0	8	0	6	0	5
484.1	TRUE	Empty	Neuroplastin OS=Macaca mulatta OX=9544 GN=NPTN PE=4 SV=2	F6YT47	NPTN	43 kDa	TRUE	unknown	0	4	0	5	0	3	0	11	0	4	0	5	0	11	0	8	0	6	0	5
484.2	TRUE	Empty	Neuroplastin OS=Macaca mulatta OX=9544 GN=NPTN PE=2 SV=2	F7GQ72	NPTN	31 kDa	TRUE	unknown	0	0	0	0	0	0	0	0	0	0	0	0	0	0	0	0	0	0	0	0
485	TRUE	Empty	Cluster of MAPK regulated corepressor interacting protein 1 OS=Macaca mulatta OX=9544 GN=MCRIP1 PE=4 SV=2 (F6VTE1)	F6VTE1 [3]	MCRIP1	13 kDa	TRUE	unknown	7	7	8	11	17	8	9	8	13	16	6	5	6	16	9	9	15	8	6	3
485.1	TRUE	Empty	MAPK regulated corepressor interacting protein 1 OS=Macaca mulatta OX=9544 GN=MCRIP1 PE=4 SV=2	F6VTE1 (+1)	MCRIP1	13 kDa	TRUE	unknown	7	7	8	11	17	8	9	8	13	16	6	5	6	16	9	9	15	8	6	3
485.2	TRUE	Empty	MAPK regulated corepressor interacting protein 1 OS=Macaca mulatta OX=9544 GN=MCRIP1 PE=4 SV=1	A0A1D5Q9U4	MCRIP1	7 kDa	TRUE	unknown	7	1	8	3	17	0	9	2	13	0	6	0	6	0	9	0	15	0	0	0
486	TRUE	Empty	Cluster of Calcium/calmodulin dependent protein kinase II beta OS=Macaca mulatta OX=9544 GN=CAMK2B PE=4 SV=2 (F6PKV0)	F6PKV0 [7]	CAMK2B	58 kDa	TRUE	unknown	1	2	4	6	1	8	4	7	0	8	1	5	0	14	4	7	6	9	11	9
486.1	TRUE	Empty	Calcium/calmodulin dependent protein kinase II beta OS=Macaca mulatta OX=9544 GN=CAMK2B PE=4 SV=2	F6PKV0	CAMK2B	58 kDa	TRUE	unknown	1	2	4	6	1	8	4	7	0	8	1	5	0	13	4	6	6	9	11	9
486.2	TRUE	Empty	Calcium/calmodulin dependent protein kinase II beta OS=Macaca mulatta OX=9544 GN=CAMK2B PE=4 SV=1	A0A1D5QGY4	CAMK2B	71 kDa	TRUE	unknown	0	2	0	6	0	8	0	7	0	8	0	0	0	13	0	6	2	9	0	9
486.3	TRUE	Empty	Calcium/calmodulin dependent protein kinase II beta OS=Macaca mulatta OX=9544 GN=CAMK2B PE=3 SV=2	F6PJU5	CAMK2B	54 kDa	TRUE	unknown	0	0	0	0	0	0	0	0	0	0	0	0	0	0	0	0	0	0	0	0
486.4	TRUE	Empty	Calcium/calmodulin dependent protein kinase II beta OS=Macaca mulatta OX=9544 GN=CAMK2B PE=4 SV=2	F6PKW8	CAMK2B	58 kDa	TRUE	unknown	0	0	0	0	0	0	0	0	0	0	0	0	0	0	0	0	0	0	0	0
486.5	TRUE	Empty	Calcium/calmodulin-dependent protein kinase type II subunit gamma OS=Macaca mulatta OX=9544 GN=CAMK2G PE=4 SV=2	F7FD93	CAMK2G	63 kDa	TRUE	unknown	0	0	0	0	0	0	0	0	0	0	0	0	0	5	0	0	0	0	0	0
486.6	TRUE	Empty	Calcium/calmodulin-dependent protein kinase type II subunit gamma OS=Macaca mulatta OX=9544 GN=CAMK2G PE=4 SV=2	F6PKX6	CAMK2G	58 kDa	TRUE	unknown	0	1	0	2	0	2	0	1	0	4	0	0	0	5	0	1	0	0	0	3
486.7	TRUE	Empty	Calcium/calmodulin-dependent protein kinase type II subunit gamma OS=Macaca mulatta OX=9544 GN=CAMK2G PE=3 SV=2	F7F2A9	CAMK2G	55 kDa	TRUE	unknown	0	0	0	0	0	0	0	0	0	0	0	0	0	0	0	0	0	0	0	0
487	TRUE	Empty	Density-regulated protein OS=Macaca mulatta OX=9544 GN=DENR PE=2 SV=1	H9G148	DENR	22 kDa		unknown	2	5	2	6	5	4	1	5	0	2	0	5	0	5	0	3	0	2	0	8
488	TRUE	Empty	RAD23 homolog A, nucleotide excision repair protein OS=Macaca mulatta OX=9544 GN=RAD23A PE=2 SV=1	G7NLC4	RAD23A	40 kDa	TRUE	unknown	3	2	10	6	9	3	9	7	1	1	10	5	0	3	6	12	4	7	10	4
489	TRUE	Empty	Neurotrimin OS=Macaca mulatta OX=9544 GN=NTM PE=2 SV=2	F6WLQ9	NTM	39 kDa	TRUE	unknown	0	2	1	6	0	2	0	6	0	4	0	5	0	4	0	4	0	7	1	3
490	TRUE	Empty	Far upstream element-binding protein 3 OS=Macaca mulatta OX=9544 GN=FUBP3 PE=2 SV=1	H9ETL7	FUBP3	62 kDa	TRUE	unknown	0	2	1	6	0	7	0	5	0	1	0	5	0	5	1	2	0	0	0	3
491	TRUE	Empty	Cluster of High mobility group nucleosomal binding domain 3 OS=Macaca mulatta OX=9544 GN=HMGN3 PE=2 SV=1 (H9G1X1)	H9G1X1 [2]	HMGN3	11 kDa	TRUE	unknown	7	0	13	3	23	3	15	12	15	11	12	5	13	12	10	5	23	10	13	4
491.1	TRUE	Empty	High mobility group nucleosomal binding domain 3 OS=Macaca mulatta OX=9544 GN=HMGN3 PE=2 SV=1	H9G1X1	HMGN3	11 kDa	TRUE	unknown	7	0	13	3	23	2	15	12	15	11	11	5	13	12	10	5	23	10	13	4
491.2	TRUE	Empty	High mobility group nucleosomal binding domain 3 OS=Macaca mulatta OX=9544 GN=HMGN3 PE=4 SV=1	A0A1D5QA61	HMGN3	14 kDa	TRUE	unknown	0	0	3	3	0	3	3	10	0	8	2	5	0	5	2	4	0	10	1	4
492	TRUE	Empty	Chromosome 11 open reading frame 58 OS=Macaca mulatta OX=9544 GN=C11orf58 PE=4 SV=1	A0A1D5Q965	C11orf58	10 kDa		unknown	20	7	20	3	17	5	23	3	22	8	18	5	20	6	19	4	10	4	8	2
493	TRUE	Empty	Collapsin response mediator protein 1 OS=Macaca mulatta OX=9544 GN=CRMP1 PE=2 SV=1	F7BMS3	CRMP1	62 kDa	TRUE	unknown	2	8	5	10	3	8	6	10	2	8	1	5	3	9	4	11	3	10	5	10
494	TRUE	Empty	Cilia and flagella associated protein 221 OS=Macaca mulatta OX=9544 GN=CFAP221 PE=4 SV=2	F6TRV3	CFAP221	97 kDa		unknown	0	3	0	2	0	5	1	3	0	7	0	5	0	4	0	6	0	4	0	4
495	TRUE	Empty	Ryanodine receptor 1 OS=Macaca mulatta OX=9544 GN=RYR1 PE=4 SV=2	F7HB93	RYR1	541 kDa	TRUE	unknown	0	0	0	1	0	0	0	2	0	3	0	5	0	4	0	4	0	2	0	0
496	TRUE	Empty	Uncharacterized protein OS=Macaca mulatta OX=9544 PE=4 SV=1	A0A1D5R3F6		13 kDa	TRUE	unknown	1	3	0	4	0	6	0	11	0	6	0	5	0	7	0	8	3	6	4	5
497	TRUE	Empty	Protocadherin 1 OS=Macaca mulatta OX=9544 GN=PCDH1 PE=4 SV=1	A0A1D5QHG9	PCDH1	135 kDa		unknown	7	5	10	10	19	8	23	8	1	4	4	4	27	5	26	12	13	23	12	23
498	TRUE	Empty	WD repeat domain 44 OS=Macaca mulatta OX=9544 GN=WDR44 PE=2 SV=1	F7D2J0	WDR44	101 kDa		unknown	16	4	24	5	19	3	18	5	18	2	11	4	15	2	26	9	6	6	6	8
499	TRUE	Empty	Cluster of Tumor protein D52 like 1 OS=Macaca mulatta OX=9544 GN=TPD52L1 PE=4 SV=1 (A0A1D5QYM7)	A0A1D5QYM7 [2]	TPD52L1	20 kDa	TRUE	unknown	7	5	7	6	21	6	17	9	8	8	11	4	28	3	33	10	0	5	0	5
499.1	TRUE	Empty	Tumor protein D52 like 1 OS=Macaca mulatta OX=9544 GN=TPD52L1 PE=4 SV=1	A0A1D5QYM7	TPD52L1	20 kDa	TRUE	unknown	7	5	7	6	21	6	17	9	8	8	11	4	28	3	33	10	0	5	0	5
499.2	TRUE	Empty	Tumor protein D52 like 1 OS=Macaca mulatta OX=9544 GN=TPD52L1 PE=4 SV=2	F7DFV7	TPD52L1	21 kDa	TRUE	unknown	0	5	0	0	8	0	0	0	0	0	0	0	16	0	19	0	0	0	0	0
500	TRUE	Empty	Cluster of MKL1/myocardin like 2 OS=Macaca mulatta OX=9544 GN=MKL2 PE=4 SV=2 (F7H4J5)	F7H4J5 [3]	MKL2	119 kDa	TRUE	unknown	9	3	5	6	5	6	3	7	4	4	5	4	14	13	15	10	6	12	6	4
500.1	TRUE	Empty	MKL1/myocardin like 2 OS=Macaca mulatta OX=9544 GN=MKL2 PE=4 SV=2	F7H4J5	MKL2	119 kDa	TRUE	unknown	9	3	5	6	5	6	3	7	4	4	5	4	14	13	15	10	6	12	6	4
500.2	TRUE	Empty	Phosphatase and actin regulator OS=Macaca mulatta OX=9544 GN=MKL2 PE=3 SV=1	A0A1D5QWA6	MKL2	41 kDa	TRUE	unknown	0	0	0	3	0	4	0	2	0	0	0	0	0	7	0	2	0	5	0	0
500.3	TRUE	Empty	Phosphatase and actin regulator OS=Macaca mulatta OX=9544 GN=MKL2 PE=3 SV=2	F7H4J7	MKL2	42 kDa	TRUE	unknown	0	0	0	0	0	0	0	0	0	0	0	0	0	0	0	0	0	0	0	0
501	TRUE	Empty	Cluster of Serum albumin OS=Macaca mulatta OX=9544 GN=ALB PE=3 SV=2 (F7HCG4)	F7HCG4 [3]	ALB	69 kDa	TRUE	unknown	1	9	0	15	3	36	0	31	0	7	0	4	0	6	0	7	0	23	0	11
501.1	TRUE	Empty	Serum albumin OS=Macaca mulatta OX=9544 GN=ALB PE=3 SV=2	F7HCG4 (+1)	ALB	69 kDa	TRUE	unknown	1	9	0	15	3	36	0	31	0	7	0	4	0	6	0	7	0	23	0	11
501.2	TRUE	Empty	Serum albumin OS=Macaca mulatta OX=9544 GN=ALB PE=3 SV=2	F6WBF9	ALB	23 kDa	TRUE	unknown	0	0	0	0	0	0	0	0	0	0	0	0	0	0	0	0	0	0	0	0
502	TRUE	Empty	Zinc finger C2HC-type containing 1A OS=Macaca mulatta OX=9544 GN=FAM164A PE=2 SV=1	H9FV74	FAM164A	35 kDa		unknown	4	4	3	6	3	6	2	5	2	7	2	4	11	17	5	14	0	15	0	7
503	TRUE	Empty	Proline rich coiled-coil 2B OS=Macaca mulatta OX=9544 GN=PRRC2B PE=2 SV=1	G7NFI4	PRRC2B	243 kDa	TRUE	unknown	2	4	6	4	7	4	11	6	7	4	1	4	0	10	3	8	2	5	0	7
504	TRUE	Empty	Leucine zipper tumor suppressor family member 3 OS=Macaca mulatta OX=9544 GN=LZTS3 PE=2 SV=1	F6QR40	LZTS3	72 kDa		unknown	0	6	0	4	0	8	0	4	0	9	0	4	12	12	5	8	0	9	0	9
505	TRUE	Empty	Cluster of Prune homolog 2 OS=Macaca mulatta OX=9544 GN=PRUNE2 PE=4 SV=2 (F6SAX4)	F6SAX4 [2]	PRUNE2	318 kDa	TRUE	unknown	6	1	13	1	0	0	1	1	5	2	11	4	3	0	5	2	1	2	5	0
505.1	TRUE	Empty	Prune homolog 2 OS=Macaca mulatta OX=9544 GN=PRUNE2 PE=4 SV=2	F6SAX4	PRUNE2	318 kDa	TRUE	unknown	6	1	13	1	0	0	1	1	5	2	11	4	3	0	5	2	1	2	5	0
505.2	TRUE	Empty	Prune homolog 2 OS=Macaca mulatta OX=9544 GN=PRUNE2 PE=4 SV=1	A0A1D5QMC1	PRUNE2	345 kDa	TRUE	unknown	0	0	0	0	0	0	0	0	0	0	0	0	0	0	0	0	0	0	0	0
506	TRUE	Empty	Cluster of Rabaptin, RAB GTPase binding effector protein 1 OS=Macaca mulatta OX=9544 GN=RABEP1 PE=4 SV=1 (A0A1D5R8Y3)	A0A1D5R8Y3 [5]	RABEP1	100 kDa	TRUE	unknown	0	1	0	8	0	8	1	7	0	4	3	4	1	4	3	3	0	7	0	6
506.1	TRUE	Empty	Rabaptin, RAB GTPase binding effector protein 1 OS=Macaca mulatta OX=9544 GN=RABEP1 PE=4 SV=2	F7BNN9	RABEP1	96 kDa	TRUE	unknown	0	1	0	6	0	8	0	7	0	4	3	4	1	4	3	2	0	6	0	6
506.2	TRUE	Empty	Rabaptin, RAB GTPase binding effector protein 1 OS=Macaca mulatta OX=9544 GN=RABEP1 PE=4 SV=1	A0A1D5R8Y3 (+1)	RABEP1	100 kDa	TRUE	unknown	0	0	0	8	0	8	1	7	0	4	3	3	1	3	3	2	0	6	0	6
506.3	TRUE	Empty	Rabaptin, RAB GTPase binding effector protein 1 OS=Macaca mulatta OX=9544 GN=RABEP1 PE=4 SV=1	A0A1D5Q3T1 (+1)	RABEP1	101 kDa	TRUE	unknown	0	0	0	0	0	0	0	0	0	0	0	0	0	0	0	0	0	0	0	0
507	TRUE	Empty	Cluster of DnaJ homolog subfamily B member 2 OS=Macaca mulatta OX=9544 GN=DNAJB2 PE=4 SV=2 (F7H087)	F7H087 [4]	DNAJB2	31 kDa	TRUE	unknown	3	4	2	4	2	2	2	6	1	2	0	4	2	3	0	6	1	4	0	7
507.1	TRUE	Empty	DnaJ homolog subfamily B member 2 OS=Macaca mulatta OX=9544 GN=DNAJB2 PE=4 SV=2	F7H087	DNAJB2	31 kDa	TRUE	unknown	3	4	1	4	2	2	2	3	1	2	0	4	2	3	0	5	1	4	0	6
507.2	TRUE	Empty	DnaJ heat shock protein family (Hsp40) member B6 OS=Macaca mulatta OX=9544 GN=DNAJB6 PE=2 SV=1	F7EJQ3	DNAJB6	36 kDa	TRUE	unknown	0	0	1	0	0	0	0	3	0	0	0	0	0	0	0	1	0	0	0	3
507.3	TRUE	Empty	DnaJ heat shock protein family (Hsp40) member B8 OS=Macaca mulatta OX=9544 GN=DNAJB8 PE=4 SV=1	F7FCL8	DNAJB8	26 kDa	TRUE	unknown	0	0	0	0	0	0	0	0	0	0	0	0	0	0	0	0	0	0	0	0
507.4	TRUE	Empty	Uncharacterized protein OS=Macaca mulatta OX=9544 PE=4 SV=1	A0A1D5QB88		23 kDa	TRUE	unknown	0	0	1	0	0	0	0	0	0	0	0	0	0	0	0	0	0	0	0	0
508	TRUE	Empty	Fatty acid binding protein 3 OS=Macaca mulatta OX=9544 GN=FABP3 PE=2 SV=1	G7MI71	FABP3	15 kDa	TRUE	unknown	0	2	0	8	0	2	0	4	0	2	0	4	0	3	0	7	0	2	0	10
509	TRUE	Empty	Cluster of Uncharacterized protein OS=Macaca mulatta OX=9544 GN=LBH PE=4 SV=2 (F7HKD9)	F7HKD9 [2]	LBH	10 kDa	TRUE	unknown	0	2	1	6	0	6	0	6	0	8	0	4	0	1	0	6	0	4	0	2
509.1	TRUE	Empty	Uncharacterized protein OS=Macaca mulatta OX=9544 GN=LBH PE=4 SV=2	F7HKD9	LBH	10 kDa	TRUE	unknown	0	2	1	6	0	6	0	6	0	8	0	4	0	1	0	6	0	4	0	2
509.2	TRUE	Empty	Uncharacterized protein OS=Macaca mulatta OX=9544 GN=LBH PE=4 SV=1	G7N9R7	LBH	13 kDa	TRUE	unknown	0	0	0	0	0	0	0	0	0	0	0	0	0	0	0	0	0	0	0	0
510	TRUE	Empty	Mitochondrial import inner membrane translocase subunit Tim13 OS=Macaca mulatta OX=9544 GN=TIMM13 PE=2 SV=1	F6R7Z6	TIMM13	11 kDa		unknown	0	3	0	2	0	2	0	4	0	2	0	4	0	2	0	3	0	4	0	5
511	TRUE	Empty	Cluster of Leucine zipper and EF-hand containing transmembrane protein 1 OS=Macaca mulatta OX=9544 GN=LETM1 PE=4 SV=1 (A0A1D5QZE9)	A0A1D5QZE9 [3]	LETM1	83 kDa	TRUE	unknown	0	0	0	2	0	1	0	1	0	4	0	4	0	4	0	3	0	2	0	2
511.1	TRUE	Empty	Leucine zipper and EF-hand containing transmembrane protein 1 OS=Macaca mulatta OX=9544 GN=LETM1 PE=4 SV=1	A0A1D5QZE9 (+1)	LETM1	83 kDa	TRUE	unknown	0	0	0	2	0	1	0	1	0	4	0	4	0	4	0	3	0	2	0	2
511.2	TRUE	Empty	Uncharacterized protein OS=Macaca mulatta OX=9544 PE=4 SV=1	A0A1D5Q313		72 kDa	TRUE	unknown	0	0	0	0	0	0	0	0	0	0	0	0	0	0	0	0	0	0	0	0
512	TRUE	Empty	Cluster of Uncharacterized protein OS=Macaca mulatta OX=9544 GN=PPP1R14A PE=4 SV=2 (F6XFX8)	F6XFX8 [2]	PPP1R14A	16 kDa	TRUE	unknown	17	1	22	0	34	3	29	1	64	6	59	4	19	3	16	5	1	1	1	2
512.1	TRUE	Empty	Uncharacterized protein OS=Macaca mulatta OX=9544 GN=PPP1R14A PE=4 SV=2	F6XFX8	PPP1R14A	16 kDa	TRUE	unknown	17	1	22	0	34	3	29	1	64	6	59	4	19	3	16	5	1	1	1	2
512.2	TRUE	Empty	Uncharacterized protein OS=Macaca mulatta OX=9544 GN=PPP1R14A PE=4 SV=2	F6XG02	PPP1R14A	13 kDa	TRUE	unknown	17	0	22	0	34	0	0	0	64	0	59	0	19	0	16	0	0	0	0	0
513	TRUE	Empty	Cluster of Charged multivesicular body protein 1A OS=Macaca mulatta OX=9544 GN=CHMP1A PE=4 SV=2 (F6TVW3)	F6TVW3 [2]	CHMP1A	21 kDa	TRUE	unknown	0	3	0	4	0	11	0	6	0	5	0	4	0	5	0	7	0	8	0	9
513.1	TRUE	Empty	Charged multivesicular body protein 1A OS=Macaca mulatta OX=9544 GN=CHMP1A PE=4 SV=2	F6TVW3	CHMP1A	21 kDa	TRUE	unknown	0	2	0	3	0	8	0	5	0	3	0	2	0	4	0	7	0	6	0	8
513.2	TRUE	Empty	Charged multivesicular body protein 1A OS=Macaca mulatta OX=9544 GN=CHMP1A PE=4 SV=1	A0A1D5R5H5	CHMP1A	21 kDa	TRUE	unknown	0	1	0	3	0	7	0	5	0	3	0	2	0	4	0	5	0	6	0	6
514	TRUE	Empty	Proprotein convertase subtilisin/kexin type 1 OS=Macaca mulatta OX=9544 GN=PCSK1 PE=3 SV=1	A0A1D5QZJ3 (+2)	PCSK1	76 kDa		unknown	0	1	0	2	0	4	0	3	0	5	0	4	0	4	0	5	0	4	1	4
515	TRUE	Empty	Cluster of Dickkopf WNT signaling pathway inhibitor 3 OS=Macaca mulatta OX=9544 GN=DKK3 PE=2 SV=1 (F6WNA0)	F6WNA0 [2]	DKK3	38 kDa	TRUE	unknown	0	3	0	1	0	3	0	3	0	1	0	4	0	1	0	10	0	2	0	1
515.1	TRUE	Empty	Dickkopf WNT signaling pathway inhibitor 3 OS=Macaca mulatta OX=9544 GN=DKK3 PE=2 SV=1	F6WNA0	DKK3	38 kDa	TRUE	unknown	0	3	0	1	0	3	0	3	0	1	0	4	0	1	0	10	0	2	0	1
515.2	TRUE	Empty	Dickkopf WNT signaling pathway inhibitor 3 OS=Macaca mulatta OX=9544 GN=DKK3 PE=4 SV=2	F6WN85	DKK3	36 kDa	TRUE	unknown	0	0	0	0	0	0	0	0	0	0	0	0	0	0	0	0	0	0	0	0
516	TRUE	Empty	Cluster of Allograft inflammatory factor 1-like OS=Macaca mulatta OX=9544 GN=AIF1L PE=4 SV=1 (A0A1D5QC97)	A0A1D5QC97 [4]	AIF1L	16 kDa	TRUE	unknown	0	0	0	0	0	0	0	2	0	0	0	4	0	0	0	1	0	1	0	2
516.1	TRUE	Empty	Allograft inflammatory factor 1-like OS=Macaca mulatta OX=9544 GN=AIF1L PE=4 SV=1	A0A1D5QC97 (+2)	AIF1L	16 kDa	TRUE	unknown	0	0	0	0	0	0	0	2	0	0	0	4	0	0	0	1	0	1	0	2
516.2	TRUE	Empty	Allograft inflammatory factor 1-like OS=Macaca mulatta OX=9544 GN=AIF1L PE=4 SV=1	A0A1D5R0V2	AIF1L	11 kDa	TRUE	unknown	0	0	0	0	0	0	0	0	0	0	0	0	0	0	0	0	0	0	0	0
517	TRUE	Empty	Sorting nexin 12 OS=Macaca mulatta OX=9544 GN=SNX12 PE=4 SV=1	A0A1D5QBF8 (+4)	SNX12	19 kDa	TRUE	unknown	0	4	1	4	0	6	0	7	0	7	2	4	0	6	0	8	0	7	2	6
518	TRUE	Empty	Fibrinogen alpha chain OS=Macaca mulatta OX=9544 GN=FGA PE=4 SV=1	A0A1D5QWA9 (+1)	FGA	101 kDa		unknown	1	11	0	8	0	3	0	3	0	4	0	4	0	12	0	16	0	9	0	9
519	TRUE	Empty	Cluster of Cleavage stimulation factor subunit 2 OS=Macaca mulatta OX=9544 GN=CSTF2 PE=4 SV=1 (A0A1D5QYY1)	A0A1D5QYY1 [3]	CSTF2	62 kDa	TRUE	unknown	2	2	2	2	5	3	6	1	8	2	5	4	2	6	5	4	1	1	0	2
519.1	TRUE	Empty	Cleavage stimulation factor subunit 2 OS=Macaca mulatta OX=9544 GN=CSTF2 PE=4 SV=1	A0A1D5QYY1 (+1)	CSTF2	62 kDa	TRUE	unknown	2	2	2	2	5	3	6	1	8	2	5	4	2	6	5	4	1	1	0	2
519.2	TRUE	Empty	Uncharacterized protein OS=Macaca mulatta OX=9544 PE=4 SV=1	A0A1D5R1A9		32 kDa	TRUE	unknown	0	0	0	0	0	0	0	0	0	0	0	0	0	0	0	0	0	0	0	0
520	TRUE	Empty	Cluster of Ubiquitin-conjugating enzyme E2 variant 2 OS=Macaca mulatta OX=9544 GN=UBE2V2 PE=2 SV=1 (H9FZA8)	H9FZA8 [6]	UBE2V2	16 kDa	TRUE	unknown	0	3	0	4	0	2	0	3	0	4	1	4	0	3	0	5	0	3	0	6
520.1	TRUE	Empty	Ubiquitin-conjugating enzyme E2 variant 2 OS=Macaca mulatta OX=9544 GN=UBE2V2 PE=2 SV=1	H9FZA8	UBE2V2	16 kDa	TRUE	unknown	0	3	0	4	0	2	0	3	0	4	1	4	0	3	0	5	0	3	0	6
520.2	TRUE	Empty	Uncharacterized protein OS=Macaca mulatta OX=9544 PE=3 SV=1	A0A1D5RDZ1		16 kDa	TRUE	unknown	0	0	0	0	0	0	0	0	0	0	0	0	0	0	0	0	0	0	0	0
520.3	TRUE	Empty	Ubiquitin-conjugating enzyme E2 variant 1 OS=Macaca mulatta OX=9544 GN=UBE2V1 PE=3 SV=1	A0A1D5REX8	UBE2V1	19 kDa	TRUE	unknown	0	0	0	0	0	0	0	0	0	0	0	0	0	0	0	0	0	0	0	0
520.4	TRUE	Empty	Ubiquitin-conjugating enzyme E2 variant 1 OS=Macaca mulatta OX=9544 GN=UBE2V1 PE=3 SV=1	F6VFV2	UBE2V1	42 kDa	TRUE	unknown	0	0	0	0	0	0	0	0	0	0	0	0	0	0	0	0	0	0	0	0
520.5	TRUE	Empty	Uncharacterized protein OS=Macaca mulatta OX=9544 PE=3 SV=2	F7HUE0		17 kDa	TRUE	unknown	0	0	0	0	0	0	0	0	0	0	0	0	0	0	0	0	0	0	0	0
520.6	TRUE	Empty	Ubiquitin-conjugating enzyme E2 variant 1 OS=Macaca mulatta OX=9544 GN=UBE2V1 PE=3 SV=1	A0A1D5Q9I5	UBE2V1	12 kDa	TRUE	unknown	0	0	0	0	0	0	0	0	0	0	0	0	0	0	0	0	0	0	0	0
521	TRUE	Empty	Hyaluronan binding protein 4 OS=Macaca mulatta OX=9544 GN=HABP4 PE=4 SV=1	F6WF23	HABP4	35 kDa		unknown	6	2	8	2	8	2	11	4	3	6	14	4	7	5	4	7	1	2	1	0
522	TRUE	Empty	Cluster of Chloride nucleotide-sensitive channel 1A OS=Macaca mulatta OX=9544 GN=CLNS1A PE=4 SV=1 (F6YKF9)	F6YKF9 [3]	CLNS1A	22 kDa	TRUE	unknown	8	3	5	4	8	5	9	4	5	1	3	4	5	4	2	7	8	3	5	4
522.1	TRUE	Empty	Chloride nucleotide-sensitive channel 1A OS=Macaca mulatta OX=9544 GN=CLNS1A PE=4 SV=1	F6YKF9 (+1)	CLNS1A	22 kDa	TRUE	unknown	7	3	5	4	8	5	9	4	5	1	3	4	4	4	2	7	8	3	5	4
522.2	TRUE	Empty	Chloride nucleotide-sensitive channel 1A OS=Macaca mulatta OX=9544 GN=CLNS1A PE=4 SV=1	A0A1D5QSS3	CLNS1A	20 kDa	TRUE	unknown	1	3	0	1	0	3	0	2	0	0	0	3	1	2	0	4	0	2	0	2
523	TRUE	Empty	Telomerase RNA component interacting RNase OS=Macaca mulatta OX=9544 GN=TRIR PE=4 SV=1	A0A1D5QDZ5 (+1)	TRIR	18 kDa	TRUE	unknown	0	1	0	1	0	2	0	3	0	3	0	4	0	3	0	3	0	1	0	1
524	TRUE	Empty	Carbonyl reductase 1 OS=Macaca mulatta OX=9544 GN=CBR1 PE=3 SV=2	F7D1C5	CBR1	32 kDa		unknown	0	0	0	0	0	2	0	1	0	1	0	4	0	0	0	0	0	1	0	0
525	TRUE	Empty	Cluster of Uncharacterized protein OS=Macaca mulatta OX=9544 GN=KLC1 PE=4 SV=1 (A0A1D5RJ26)	A0A1D5RJ26 [9]	KLC1	72 kDa	TRUE	unknown	9	0	9	7	3	7	7	10	4	4	6	4	7	6	9	4	0	7	1	6
525.1	TRUE	Empty	Uncharacterized protein OS=Macaca mulatta OX=9544 GN=KLC1 PE=4 SV=1	A0A1D5RJ26	KLC1	72 kDa	TRUE	unknown	2	0	3	6	0	6	3	9	1	4	4	4	2	5	2	3	0	6	1	6
525.2	TRUE	Empty	Kinesin light chain 2 OS=Macaca mulatta OX=9544 GN=KLC2 PE=2 SV=1	F6YHS7	KLC2	69 kDa	TRUE	unknown	6	0	6	3	3	3	3	4	1	1	2	1	4	3	7	1	0	3	0	0
525.3	TRUE	Empty	Uncharacterized protein OS=Macaca mulatta OX=9544 GN=KLC1 PE=4 SV=2	F6PNC1	KLC1	84 kDa	TRUE	unknown	0	0	2	6	0	6	3	9	0	4	0	0	0	5	0	3	0	6	0	6
525.4	TRUE	Empty	Uncharacterized protein OS=Macaca mulatta OX=9544 GN=KLC1 PE=4 SV=2	F7H169	KLC1	68 kDa	TRUE	unknown	0	0	0	0	0	0	0	0	0	0	0	0	0	0	0	0	0	0	0	0
525.5	TRUE	Empty	Kinesin light chain 1 isoform 2 OS=Macaca mulatta OX=9544 GN=KLC1 PE=2 SV=1	H9EMP0	KLC1	65 kDa	TRUE	unknown	0	0	0	0	0	0	0	0	0	0	0	0	0	0	0	0	0	0	0	0
525.6	TRUE	Empty	Kinesin light chain 2 OS=Macaca mulatta OX=9544 GN=KLC2 PE=4 SV=2	F6QRC7	KLC2	54 kDa	TRUE	unknown	0	0	0	0	0	0	0	0	0	0	0	0	0	0	0	0	0	0	0	0
525.7	TRUE	Empty	Kinesin light chain 4 OS=Macaca mulatta OX=9544 GN=KLC4 PE=4 SV=2	F7G101	KLC4	69 kDa	TRUE	unknown	1	0	0	0	0	0	1	0	2	0	0	0	1	0	0	0	0	0	0	0
525.8	TRUE	Empty	Kinesin light chain 4 OS=Macaca mulatta OX=9544 GN=KLC4 PE=4 SV=1	A0A1D5Q4J7	KLC4	60 kDa	TRUE	unknown	1	0	0	0	0	0	1	0	2	0	0	0	1	0	0	0	0	0	0	0
525.9	TRUE	Empty	Kinesin light chain 2 OS=Macaca mulatta OX=9544 GN=KLC2 PE=4 SV=2	F6QRD9	KLC2	36 kDa	TRUE	unknown	0	0	0	0	0	0	0	0	0	0	0	0	0	0	0	0	0	0	0	0
526	TRUE	Empty	Cluster of Kazrin, periplakin interacting protein OS=Macaca mulatta OX=9544 GN=KAZN PE=4 SV=2 (F6UZ94)	F6UZ94 [2]	KAZN	47 kDa	TRUE	unknown	2	2	0	4	1	5	1	3	0	6	1	4	2	8	2	4	1	8	1	5
526.1	TRUE	Empty	Kazrin, periplakin interacting protein OS=Macaca mulatta OX=9544 GN=KAZN PE=4 SV=2	F6UZ94	KAZN	47 kDa	TRUE	unknown	2	2	0	4	1	5	1	3	0	6	1	4	2	8	2	4	1	8	1	5
526.2	TRUE	Empty	Kazrin, periplakin interacting protein OS=Macaca mulatta OX=9544 GN=KAZN PE=4 SV=2	F6UZB6	KAZN	85 kDa	TRUE	unknown	0	0	0	0	0	0	0	0	0	0	0	0	0	0	0	0	0	0	0	0
527	TRUE	Empty	Cluster of Elongation factor 1-alpha OS=Macaca mulatta OX=9544 PE=3 SV=1 (A0A1D5QQ96)	A0A1D5QQ96 [6]		46 kDa	TRUE	unknown	0	3	0	5	0	4	0	6	0	9	0	4	0	10	0	5	0	11	0	3
527.1	TRUE	Empty	Elongation factor 1-alpha OS=Macaca mulatta OX=9544 PE=3 SV=2	F6Y6D2		47 kDa	TRUE	unknown	0	1	0	4	0	3	0	6	0	8	0	3	0	8	0	5	0	9	0	2
527.2	TRUE	Empty	Elongation factor 1-alpha OS=Macaca mulatta OX=9544 PE=3 SV=1	A0A1D5QQ96 (+1)		46 kDa	TRUE	unknown	0	0	0	0	0	0	0	0	0	0	0	0	0	0	0	0	0	0	0	0
527.3	TRUE	Empty	Elongation factor 1-alpha OS=Macaca mulatta OX=9544 PE=3 SV=1	A0A1D5R437		48 kDa	TRUE	unknown	0	0	0	0	0	0	0	0	0	0	0	0	0	0	0	0	0	0	0	0
527.4	TRUE	Empty	Uncharacterized protein OS=Macaca mulatta OX=9544 PE=4 SV=2	F7DAA2		44 kDa	TRUE	unknown	0	0	0	2	0	2	0	3	0	6	0	0	0	6	0	3	0	7	0	1
527.5	TRUE	Empty	Elongation factor 1-alpha OS=Macaca mulatta OX=9544 PE=3 SV=2	F6ZCW2		49 kDa	TRUE	unknown	0	0	0	0	0	2	0	0	0	0	0	0	0	0	0	0	0	1	0	0
528	TRUE	Empty	Cluster of Cadherin 2 OS=Macaca mulatta OX=9544 GN=CDH2 PE=2 SV=2 (F6WI86)	F6WI86 [4]	CDH2	100 kDa	TRUE	unknown	0	3	0	5	0	6	0	7	1	5	0	4	0	5	0	5	1	7	0	8
528.1	TRUE	Empty	Cadherin 2 OS=Macaca mulatta OX=9544 GN=CDH2 PE=2 SV=2	F6WI86	CDH2	100 kDa	TRUE	unknown	0	3	0	5	0	6	0	7	1	5	0	4	0	5	0	5	1	7	0	8
528.2	TRUE	Empty	Cadherin 2 OS=Macaca mulatta OX=9544 GN=CDH2 PE=4 SV=1	A0A1D5QKP6	CDH2	96 kDa	TRUE	unknown	0	3	0	5	0	6	0	7	0	5	0	4	0	0	0	5	1	7	0	8
528.3	TRUE	Empty	Cadherin 2 OS=Macaca mulatta OX=9544 GN=CDH2 PE=4 SV=1	A0A1D5Q6I4	CDH2	96 kDa	TRUE	unknown	0	3	0	5	0	6	0	7	0	5	0	4	0	0	0	5	1	7	0	8
528.4	TRUE	Empty	Cadherin 2 OS=Macaca mulatta OX=9544 GN=CDH2 PE=4 SV=1	A0A1D5RG08	CDH2	22 kDa	TRUE	unknown	0	0	0	0	0	0	0	0	0	0	0	0	0	0	0	0	0	0	0	0
529	TRUE	Empty	Cluster of U1 small nuclear ribonucleoprotein C OS=Macaca mulatta OX=9544 GN=SNRPC PE=3 SV=1 (A0A1D5QHI0)	A0A1D5QHI0 [4]	SNRPC	17 kDa	TRUE	unknown	2	4	0	4	2	3	0	2	7	2	0	4	0	3	0	2	3	2	0	5
529.1	TRUE	Empty	U1 small nuclear ribonucleoprotein C OS=Macaca mulatta OX=9544 GN=SNRPC PE=3 SV=1	A0A1D5QHI0 (+1)	SNRPC	17 kDa	TRUE	unknown	2	4	0	4	2	3	0	2	7	2	0	4	0	3	0	2	3	2	0	5
529.2	TRUE	Empty	U1 small nuclear ribonucleoprotein C OS=Macaca mulatta OX=9544 GN=SNRPC PE=3 SV=1	A0A1D5QR10	SNRPC	17 kDa	TRUE	unknown	0	0	0	0	0	0	0	0	0	0	0	0	0	0	0	0	0	0	0	0
529.3	TRUE	Empty	U1 small nuclear ribonucleoprotein C OS=Macaca mulatta OX=9544 GN=SNRPC PE=3 SV=2	F6TQS7	SNRPC	18 kDa	TRUE	unknown	0	0	0	0	0	0	0	0	0	0	0	0	0	0	0	0	0	0	0	0
530	TRUE	Empty	Myotrophin OS=Macaca mulatta OX=9544 GN=MTPN PE=2 SV=1	F7H568	MTPN	13 kDa		unknown	6	8	3	12	15	14	0	13	7	8	0	4	8	21	0	13	10	8	2	9
531	TRUE	Empty	Charged multivesicular body protein 2B OS=Macaca mulatta OX=9544 GN=CHMP2B PE=2 SV=1	F7GEL2	CHMP2B	24 kDa		unknown	0	2	0	3	0	6	1	5	2	5	1	4	0	7	0	5	1	5	1	4
532	TRUE	Empty	Cluster of Transcription elongation factor A like 4 OS=Macaca mulatta OX=9544 GN=TCEAL4 PE=4 SV=2 (F7E3F4)	F7E3F4 [2]	TCEAL4	39 kDa	TRUE	unknown	0	0	0	3	0	4	0	1	0	5	0	4	0	4	0	2	0	2	0	1
532.1	TRUE	Empty	Transcription elongation factor A like 4 OS=Macaca mulatta OX=9544 GN=TCEAL4 PE=4 SV=2	F7E3F4	TCEAL4	39 kDa	TRUE	unknown	0	0	0	3	0	4	0	1	0	5	0	4	0	4	0	2	0	2	0	1
532.2	TRUE	Empty	Transcription elongation factor A like 4 OS=Macaca mulatta OX=9544 GN=TCEAL4 PE=4 SV=1	A0A1D5RC10	TCEAL4	24 kDa	TRUE	unknown	0	0	0	0	0	4	0	0	0	5	0	0	0	4	0	0	0	0	0	0
533	TRUE	Empty	KIAA1191 OS=Macaca mulatta OX=9544 GN=KIAA1191 PE=2 SV=1	A0A1D5QAK4 (+2)	KIAA1191	33 kDa		unknown	0	3	2	4	1	9	0	12	0	11	0	4	0	8	1	9	2	10	2	7
534	TRUE	Empty	39S ribosomal protein L54, mitochondrial OS=Macaca mulatta OX=9544 GN=MRPL54 PE=2 SV=1	I2CY71	MRPL54	16 kDa		unknown	0	3	0	3	0	3	0	3	0	3	0	4	0	4	0	3	0	4	0	3
535	TRUE	Empty	Cluster of Activated RNA polymerase II transcriptional coactivator p15 OS=Macaca mulatta OX=9544 GN=SUB1 PE=2 SV=1 (F7AF44)	F7AF44 [3]	SUB1	14 kDa	TRUE	unknown	0	2	1	3	0	2	0	2	0	1	2	4	0	3	3	3	24	2	23	3
535.1	TRUE	Empty	Activated RNA polymerase II transcriptional coactivator p15 OS=Macaca mulatta OX=9544 GN=SUB1 PE=2 SV=1	F7AF44	SUB1	14 kDa	TRUE	unknown	0	2	1	3	0	2	0	2	0	1	2	4	0	3	3	3	24	2	23	3
535.2	TRUE	Empty	SUB1 homolog, transcriptional regulator OS=Macaca mulatta OX=9544 GN=SUB1 PE=4 SV=1	A0A1D5R7W5	SUB1	16 kDa	TRUE	unknown	0	0	0	0	0	0	0	0	0	0	0	0	0	0	0	0	0	0	0	0
535.3	TRUE	Empty	Uncharacterized protein OS=Macaca mulatta OX=9544 PE=4 SV=1	A0A1D5Q920		13 kDa	TRUE	unknown	0	0	0	0	0	0	0	0	0	0	0	0	0	0	0	0	0	0	0	0
536	TRUE	Empty	Cluster of Cysteine and glycine rich protein 1 OS=Macaca mulatta OX=9544 GN=CSRP1 PE=2 SV=1 (F7HCD8)	F7HCD8 [2]	CSRP1	21 kDa	TRUE	unknown	0	2	1	7	1	5	3	6	2	8	2	4	2	7	1	10	2	5	2	4
536.1	TRUE	Empty	Cysteine and glycine rich protein 1 OS=Macaca mulatta OX=9544 GN=CSRP1 PE=2 SV=1	F7HCD8	CSRP1	21 kDa	TRUE	unknown	0	2	1	7	1	5	3	6	2	8	2	4	2	7	1	10	2	5	2	4
536.2	TRUE	Empty	Cysteine and glycine rich protein 1 OS=Macaca mulatta OX=9544 GN=CSRP1 PE=4 SV=1	A0A1D5RL74	CSRP1	21 kDa	TRUE	unknown	0	0	0	0	0	0	0	0	0	0	0	0	0	0	0	0	0	0	0	0
537	TRUE	Empty	Neuronal pentraxin receptor OS=Macaca mulatta OX=9544 GN=NPTXR PE=4 SV=2	F7AP45	NPTXR	50 kDa	TRUE	unknown	0	4	0	5	0	2	0	10	0	2	0	4	0	5	0	7	0	6	0	9
538	TRUE	Empty	Cluster of Sperm associated antigen 7 OS=Macaca mulatta OX=9544 GN=SPAG7 PE=4 SV=1 (A0A1D5RD63)	A0A1D5RD63 [3]	SPAG7	20 kDa	TRUE	unknown	0	3	0	2	0	1	0	0	0	1	0	4	0	3	0	3	0	0	0	1
538.1	TRUE	Empty	Sperm associated antigen 7 OS=Macaca mulatta OX=9544 GN=SPAG7 PE=4 SV=1	A0A1D5RD63	SPAG7	20 kDa	TRUE	unknown	0	3	0	2	0	1	0	0	0	1	0	4	0	3	0	3	0	0	0	1
538.2	TRUE	Empty	Sperm associated antigen 7 OS=Macaca mulatta OX=9544 GN=SPAG7 PE=4 SV=1	A0A1D5QWW2 (+1)	SPAG7	22 kDa	TRUE	unknown	0	0	0	0	0	0	0	0	0	0	0	0	0	0	0	0	0	0	0	0
539	TRUE	Empty	AN1-type zinc finger protein 2B OS=Macaca mulatta OX=9544 GN=ZFAND2B PE=2 SV=1	F7B7Y4	ZFAND2B	28 kDa		unknown	0	2	0	2	0	3	1	1	1	3	2	4	4	1	3	1	0	2	0	1
540	TRUE	Empty	Cluster of 60S acidic ribosomal protein P1 OS=Macaca mulatta OX=9544 GN=RPLP1 PE=2 SV=1 (F6TQ53)	F6TQ53 [2]	RPLP1	12 kDa	TRUE	unknown	17	4	34	10	16	5	27	6	10	6	25	4	12	3	20	7	17	7	27	9
540.1	TRUE	Empty	60S acidic ribosomal protein P1 OS=Macaca mulatta OX=9544 GN=RPLP1 PE=2 SV=1	F6TQ53	RPLP1	12 kDa	TRUE	unknown	17	4	34	10	16	5	27	6	10	6	25	4	12	3	20	7	17	7	27	9
540.2	TRUE	Empty	Uncharacterized protein OS=Macaca mulatta OX=9544 PE=3 SV=1	F7GMF8		12 kDa	TRUE	unknown	0	0	0	0	0	0	0	0	0	0	0	0	0	0	0	0	0	0	0	0
541	TRUE	Empty	Sulfhydryl oxidase OS=Macaca mulatta OX=9544 GN=GFER PE=4 SV=1	A0A1D5QA16	GFER	23 kDa		unknown	0	3	0	6	0	5	0	6	0	7	0	4	0	6	0	9	0	7	0	4
542	TRUE	Empty	RAD23 homolog B, nucleotide excision repair protein OS=Macaca mulatta OX=9544 GN=RAD23B PE=4 SV=2	F7HIB3	RAD23B	9 kDa	TRUE	unknown	0	1	0	9	0	6	0	6	0	4	0	4	0	12	0	2	0	4	1	2
543	TRUE	Empty	LRR binding FLII interacting protein 1 OS=Macaca mulatta OX=9544 GN=LRRFIP1 PE=4 SV=1	F7FEZ5	LRRFIP1	86 kDa	TRUE	unknown	1	7	1	9	0	10	0	13	1	7	0	4	3	13	0	8	0	8	0	6
544	TRUE	Empty	Cluster of Neurabin-1 isoform 4 OS=Macaca mulatta OX=9544 GN=PPP1R9A PE=2 SV=2 (F7HLC5)	F7HLC5 [3]	PPP1R9A	123 kDa	TRUE	unknown	5	4	7	8	10	7	7	13	1	7	5	4	4	15	8	9	0	8	2	7
544.1	TRUE	Empty	Neurabin-1 isoform 4 OS=Macaca mulatta OX=9544 GN=PPP1R9A PE=2 SV=2	F7HLC5	PPP1R9A	123 kDa	TRUE	unknown	5	4	7	8	10	7	7	13	1	7	5	4	4	15	8	9	0	8	2	7
544.2	TRUE	Empty	Protein phosphatase 1 regulatory subunit 9A OS=Macaca mulatta OX=9544 GN=PPP1R9A PE=4 SV=2	F7H7K4	PPP1R9A	154 kDa	TRUE	unknown	3	4	5	8	7	7	6	13	0	7	5	0	4	15	8	9	0	8	0	7
544.3	TRUE	Empty	Protein phosphatase 1 regulatory subunit 9A OS=Macaca mulatta OX=9544 GN=PPP1R9A PE=4 SV=1	A0A1D5R7K2	PPP1R9A	18 kDa	TRUE	unknown	0	0	0	0	0	0	0	0	0	0	0	0	0	0	0	0	0	0	0	0
545	TRUE	Empty	Non-specific serine/threonine protein kinase OS=Macaca mulatta OX=9544 GN=PAK2 PE=2 SV=1	F7GWI2	PAK2	58 kDa	TRUE	unknown	1	2	0	0	2	3	3	4	1	3	1	4	1	2	0	4	1	6	0	3
546	TRUE	Empty	Cluster of Endophilin-A1 OS=Macaca mulatta OX=9544 GN=SH3GL2 PE=2 SV=2 (F7HCC5)	F7HCC5 [2]	SH3GL2	40 kDa	TRUE	unknown	0	6	0	3	0	4	0	6	0	6	0	4	0	7	0	5	0	5	0	4
546.1	TRUE	Empty	Endophilin-A1 OS=Macaca mulatta OX=9544 GN=SH3GL2 PE=2 SV=2	F7HCC5	SH3GL2	40 kDa	TRUE	unknown	0	6	0	3	0	4	0	6	0	6	0	4	0	7	0	5	0	5	0	4
546.2	TRUE	Empty	SH3 domain containing GRB2 like 2, endophilin A1 OS=Macaca mulatta OX=9544 GN=SH3GL2 PE=4 SV=1	A0A1D5QW13	SH3GL2	40 kDa	TRUE	unknown	0	0	0	0	0	0	0	0	0	0	0	0	0	0	0	0	0	0	0	0
547	TRUE	Empty	Non-specific serine/threonine protein kinase OS=Macaca mulatta OX=9544 GN=PAK3 PE=4 SV=1	A0A1D5R5I6 (+2)	PAK3	63 kDa	TRUE	unknown	2	4	2	3	2	5	6	5	2	4	2	4	1	4	1	5	1	7	0	4
548	TRUE	Empty	Cluster of SRA stem-loop interacting RNA binding protein OS=Macaca mulatta OX=9544 GN=SLIRP PE=4 SV=2 (F6RQZ9)	F6RQZ9 [2]	SLIRP	12 kDa	TRUE	unknown	3	0	2	2	0	1	0	2	3	2	3	4	2	4	2	8	4	4	2	1
548.1	TRUE	Empty	SRA stem-loop interacting RNA binding protein OS=Macaca mulatta OX=9544 GN=SLIRP PE=4 SV=2	F6RQZ9	SLIRP	12 kDa	TRUE	unknown	3	0	2	2	0	1	0	2	3	2	3	4	2	4	2	8	4	4	2	1
548.2	TRUE	Empty	SRA stem-loop interacting RNA binding protein OS=Macaca mulatta OX=9544 GN=SLIRP PE=4 SV=1	A0A1D5RE49	SLIRP	14 kDa	TRUE	unknown	0	0	0	2	0	1	0	2	0	1	0	4	0	3	0	7	0	3	0	0
549	TRUE	Empty	KH-type splicing regulatory protein OS=Macaca mulatta OX=9544 GN=KHSRP PE=4 SV=1	A0A1D5RFP7	KHSRP	15 kDa	TRUE	unknown	0	0	0	2	0	2	0	1	0	4	0	4	0	6	0	5	0	4	0	1
550	TRUE	Empty	Cluster of Dihydropyrimidinase like 3 OS=Macaca mulatta OX=9544 GN=DPYSL3 PE=4 SV=1 (F6SAK8)	F6SAK8 [2]	DPYSL3	74 kDa	TRUE	unknown	4	5	3	6	3	6	4	0	0	6	2	4	4	9	3	7	3	7	5	6
550.1	TRUE	Empty	Dihydropyrimidinase like 3 OS=Macaca mulatta OX=9544 GN=DPYSL3 PE=4 SV=1	F6SAK8	DPYSL3	74 kDa	TRUE	unknown	4	5	3	6	3	6	4	0	0	6	2	4	4	9	3	7	3	7	5	6
550.2	TRUE	Empty	Dihydropyrimidinase like 3 OS=Macaca mulatta OX=9544 GN=DPYSL3 PE=4 SV=1	A0A1D5Q7G9	DPYSL3	57 kDa	TRUE	unknown	0	1	0	0	0	0	0	0	0	0	0	0	0	0	0	0	0	0	0	0
551	TRUE	Empty	Cluster of G kinase-anchoring protein 1 OS=Macaca mulatta OX=9544 GN=UBQLN1 PE=4 SV=1 (A0A1D5RAT9)	A0A1D5RAT9 [3]	UBQLN1	50 kDa	TRUE	unknown	0	1	0	0	0	2	0	0	0	0	0	4	0	3	0	0	0	0	0	0
551.1	TRUE	Empty	G kinase-anchoring protein 1 OS=Macaca mulatta OX=9544 GN=UBQLN1 PE=4 SV=2	F7ASQ8 (+1)	UBQLN1	37 kDa	TRUE	unknown	0	1	0	0	0	1	0	0	0	0	0	1	0	1	0	0	0	0	0	0
551.2	TRUE	Empty	G kinase-anchoring protein 1 OS=Macaca mulatta OX=9544 GN=UBQLN1 PE=4 SV=1	A0A1D5RAT9	UBQLN1	50 kDa	TRUE	unknown	0	0	0	0	0	0	0	0	0	0	0	0	0	0	0	0	0	0	0	0
552	TRUE	Empty	Cluster of Small ubiquitin-related modifier 3 OS=Macaca mulatta OX=9544 GN=SUMO3 PE=4 SV=1 (A0A1D5QW59)	A0A1D5QW59 [3]	SUMO3	16 kDa	TRUE	unknown	0	3	3	2	0	2	0	6	0	2	0	4	1	5	0	4	0	2	0	3
552.1	TRUE	Empty	Small ubiquitin-related modifier 3 OS=Macaca mulatta OX=9544 GN=SUMO3 PE=4 SV=1	A0A1D5QW59	SUMO3	16 kDa	TRUE	unknown	0	3	3	2	0	2	0	6	0	2	0	4	1	5	0	4	0	2	0	3
552.2	TRUE	Empty	Small ubiquitin-related modifier 3 OS=Macaca mulatta OX=9544 GN=SUMO3 PE=4 SV=1	A0A1D5QZA1	SUMO3	16 kDa	TRUE	unknown	0	0	0	0	0	0	0	0	0	0	0	0	0	0	0	0	0	0	0	0
552.3	TRUE	Empty	Small ubiquitin-related modifier OS=Macaca mulatta OX=9544 PE=3 SV=2	F6TMI7		14 kDa	TRUE	unknown	0	0	0	0	0	0	0	0	0	0	0	0	0	0	0	0	0	0	0	0
553	TRUE	Empty	Serine and arginine rich splicing factor 7 OS=Macaca mulatta OX=9544 GN=SRSF7 PE=4 SV=2	F7GQT1	SRSF7	37 kDa	TRUE	unknown	7	7	6	10	5	2	2	6	10	7	2	4	10	13	4	14	2	2	0	3
554	TRUE	Empty	Cluster of Myosin light chain 3 OS=Macaca mulatta OX=9544 GN=MYL3 PE=4 SV=2 (F7G4P0)	F7G4P0 [2]	MYL3	24 kDa	TRUE	unknown	0	2	0	8	0	12	0	8	0	10	0	4	0	11	0	6	0	8	0	3
554.1	TRUE	Empty	Myosin light chain 3 OS=Macaca mulatta OX=9544 GN=MYL3 PE=4 SV=2	F7G4P0	MYL3	24 kDa	TRUE	unknown	0	2	0	8	0	12	0	8	0	10	0	4	0	11	0	6	0	8	0	3
554.2	TRUE	Empty	Myosin light chain 1 OS=Macaca mulatta OX=9544 GN=MYL1 PE=4 SV=2	F7B2B7	MYL1	17 kDa	TRUE	unknown	0	0	0	0	0	0	0	0	0	0	0	0	0	0	0	0	0	0	0	0
555	TRUE	Empty	Cluster of Microfibril associated protein 1 OS=Macaca mulatta OX=9544 GN=MFAP1 PE=4 SV=2 (F7G911)	F7G911 [2]	MFAP1	41 kDa	TRUE	unknown	15	0	19	0	27	0	24	0	26	4	23	3	17	2	20	0	9	1	18	1
555.1	TRUE	Empty	Microfibril associated protein 1 OS=Macaca mulatta OX=9544 GN=MFAP1 PE=4 SV=2	F7G911	MFAP1	41 kDa	TRUE	unknown	15	0	19	0	27	0	24	0	26	2	23	2	17	1	20	0	9	0	18	1
555.2	TRUE	Empty	Microfibril associated protein 1 OS=Macaca mulatta OX=9544 GN=MFAP1 PE=4 SV=1	A0A1D5Q3Y8	MFAP1	29 kDa	TRUE	unknown	0	0	0	0	0	0	0	0	0	2	0	1	0	1	0	0	0	1	0	0
556	TRUE	Empty	Metadherin OS=Macaca mulatta OX=9544 GN=MTDH PE=2 SV=1	A0A1D5QDU1	MTDH	64 kDa	TRUE	unknown	10	4	18	5	6	4	14	4	6	0	12	3	10	3	8	9	19	9	23	14
557	TRUE	Empty	Splicing factor proline and glutamine rich OS=Macaca mulatta OX=9544 GN=SFPQ PE=4 SV=2	F6SSM0	SFPQ	76 kDa	TRUE	unknown	1	2	0	4	0	3	0	5	0	12	0	3	0	13	0	17	0	8	0	4
558	TRUE	Empty	Uncharacterized protein OS=Macaca mulatta OX=9544 GN=GPR158 PE=4 SV=2	F7H1N3	GPR158	35 kDa		unknown	1	0	2	2	0	4	2	4	0	7	3	3	3	8	2	6	0	9	1	6
559	TRUE	Empty	Uncharacterized protein OS=Macaca mulatta OX=9544 PE=3 SV=1	F6WLY4		25 kDa		unknown	0	5	0	5	0	8	0	5	0	5	0	3	0	4	0	5	0	2	0	6
560	TRUE	Empty	Cluster of Cold-inducible RNA-binding protein OS=Macaca mulatta OX=9544 GN=CIRBP PE=4 SV=2 (F7DU86)	F7DU86 [2]	CIRBP	22 kDa	TRUE	unknown	0	2	0	3	0	5	0	5	0	2	0	3	0	4	1	7	0	5	0	8
560.1	TRUE	Empty	Cold-inducible RNA-binding protein OS=Macaca mulatta OX=9544 GN=CIRBP PE=4 SV=2	F7DU86	CIRBP	22 kDa	TRUE	unknown	0	2	0	3	0	5	0	5	0	2	0	3	0	4	1	7	0	5	0	8
560.2	TRUE	Empty	Cold-inducible RNA-binding protein OS=Macaca mulatta OX=9544 GN=CIRBP PE=4 SV=2	F7H836	CIRBP	9 kDa	TRUE	unknown	0	0	0	0	0	0	0	0	0	0	0	0	0	0	0	0	0	0	0	0
561	TRUE	Empty	Small glutamine rich tetratricopeptide repeat containing beta OS=Macaca mulatta OX=9544 GN=SGTB PE=4 SV=2	F6WDT2 (+1)	SGTB	35 kDa		unknown	0	3	0	2	0	3	1	5	0	3	1	3	0	1	0	5	0	3	0	6
562	TRUE	Empty	Perilipin 4 OS=Macaca mulatta OX=9544 GN=PLIN4 PE=4 SV=2	F7FM35	PLIN4	133 kDa		unknown	0	2	0	3	0	1	0	0	0	5	0	3	0	1	0	2	0	3	0	2
563	TRUE	Empty	APC, WNT signaling pathway regulator OS=Macaca mulatta OX=9544 GN=APC PE=4 SV=1	A0A1D5Q593 (+1)	APC	314 kDa		unknown	17	2	25	4	16	4	24	2	13	6	19	3	21	3	20	6	9	9	11	8
564	TRUE	Empty	Protein S100-A13 OS=Macaca mulatta OX=9544 GN=S100A13 PE=2 SV=1	G7MDR8	S100A13	12 kDa		unknown	0	1	3	3	2	8	3	4	0	5	2	3	1	7	1	6	2	7	3	3
565	TRUE	Empty	Cluster of Eukaryotic translation initiation factor 4 gamma 3 OS=Macaca mulatta OX=9544 GN=EIF4G3 PE=4 SV=1 (A0A1D5RE16)	A0A1D5RE16 [5]	EIF4G3	181 kDa	TRUE	unknown	0	3	1	4	0	3	1	2	0	0	2	3	2	1	3	2	0	3	0	2
565.1	TRUE	Empty	Eukaryotic translation initiation factor 4 gamma 3 OS=Macaca mulatta OX=9544 GN=EIF4G3 PE=4 SV=1	A0A1D5QRC8	EIF4G3	66 kDa	TRUE	unknown	0	3	0	3	0	2	0	0	0	0	0	3	0	1	0	2	0	3	0	2
565.2	TRUE	Empty	Eukaryotic translation initiation factor 4 gamma 3 OS=Macaca mulatta OX=9544 GN=EIF4G3 PE=4 SV=2	F6Q1M0	EIF4G3	55 kDa	TRUE	unknown	0	2	0	1	0	1	0	0	0	0	0	2	0	1	0	0	0	2	0	2
565.3	TRUE	Empty	Eukaryotic translation initiation factor 4 gamma 3 OS=Macaca mulatta OX=9544 GN=EIF4G3 PE=4 SV=1	A0A1D5RE16	EIF4G3	181 kDa	TRUE	unknown	0	2	1	2	0	2	1	2	0	0	2	2	2	1	3	0	0	0	0	2
565.4	TRUE	Empty	Eukaryotic translation initiation factor 4 gamma 3 OS=Macaca mulatta OX=9544 GN=EIF4G3 PE=4 SV=1	A0A1D5QF97	EIF4G3	182 kDa	TRUE	unknown	0	2	1	2	0	2	1	2	0	0	2	0	2	0	3	0	0	0	0	2
565.5	TRUE	Empty	Eukaryotic translation initiation factor 4 gamma 3 OS=Macaca mulatta OX=9544 GN=EIF4G3 PE=4 SV=1	A0A1D5QQC3	EIF4G3	147 kDa	TRUE	unknown	0	1	0	1	0	0	0	1	0	0	0	0	0	0	0	0	0	0	0	0
566	TRUE	Empty	Cluster of Dynactin subunit 1 OS=Macaca mulatta OX=9544 GN=DCTN1 PE=2 SV=2 (F6T5J5)	F6T5J5 [2]	DCTN1	142 kDa	TRUE	unknown	0	0	1	3	0	1	0	1	0	1	0	3	0	1	0	3	0	1	0	3
566.1	TRUE	Empty	Dynactin subunit 1 OS=Macaca mulatta OX=9544 GN=DCTN1 PE=2 SV=2	F6T5J5	DCTN1	142 kDa	TRUE	unknown	0	0	1	3	0	1	0	1	0	1	0	3	0	1	0	3	0	1	0	3
566.2	TRUE	Empty	Dynactin subunit 1 OS=Macaca mulatta OX=9544 GN=DCTN1 PE=4 SV=1	G7NAD7	DCTN1	137 kDa	TRUE	unknown	0	0	0	0	0	0	0	0	0	0	0	0	0	0	0	0	0	0	0	0
567	TRUE	Empty	Neuroendocrine protein 7B2 precursor OS=Macaca mulatta OX=9544 GN=SCG5 PE=4 SV=2	F7DRU4	SCG5	22 kDa		unknown	1	2	2	2	1	1	2	3	2	1	1	3	1	11	0	6	1	1	2	7
568	TRUE	Empty	Cluster of Heat shock protein family A (Hsp70) member 4 like OS=Macaca mulatta OX=9544 GN=HSPA4L PE=3 SV=1 (A0A1D5QIP5)	A0A1D5QIP5 [2]	HSPA4L	111 kDa	TRUE	unknown	0	1	0	1	0	1	0	2	0	5	0	3	0	3	0	1	0	8	0	2
568.1	TRUE	Empty	Heat shock protein family A (Hsp70) member 4 like OS=Macaca mulatta OX=9544 GN=HSPA4L PE=3 SV=1	A0A1D5QIP5	HSPA4L	111 kDa	TRUE	unknown	0	1	0	1	0	1	0	2	0	5	0	3	0	3	0	1	0	8	0	2
568.2	TRUE	Empty	Heat shock protein family A (Hsp70) member 4 like OS=Macaca mulatta OX=9544 GN=HSPA4L PE=3 SV=1	A0A1D5QMA5	HSPA4L	59 kDa	TRUE	unknown	0	0	0	0	0	0	0	0	0	0	0	0	0	0	0	0	0	0	0	0
569	TRUE	Empty	Uncharacterized protein OS=Macaca mulatta OX=9544 PE=4 SV=2	F6RCZ5		84 kDa		unknown	4	0	3	3	0	2	0	1	0	5	6	3	4	1	3	1	1	0	0	0
570	TRUE	Empty	Cluster of NDRG family member 2 OS=Macaca mulatta OX=9544 GN=NDRG2 PE=4 SV=1 (A0A1D5QE01)	A0A1D5QE01 [3]	NDRG2	39 kDa	TRUE	unknown	10	5	11	2	10	2	12	3	3	3	7	3	5	2	2	3	0	3	1	4
570.1	TRUE	Empty	NDRG family member 2 OS=Macaca mulatta OX=9544 GN=NDRG2 PE=4 SV=1	A0A1D5Q3A9 (+1)	NDRG2	41 kDa	TRUE	unknown	10	3	11	1	10	1	12	2	3	2	7	2	5	1	2	2	0	1	1	1
570.2	TRUE	Empty	NDRG family member 2 OS=Macaca mulatta OX=9544 GN=NDRG2 PE=4 SV=1	A0A1D5QE01	NDRG2	39 kDa	TRUE	unknown	10	4	11	2	10	1	12	1	3	1	7	2	5	1	2	2	0	3	1	4
571	TRUE	Empty	Transthyretin OS=Macaca mulatta OX=9544 GN=TTR PE=2 SV=1	A0A1D5QXZ0	TTR	16 kDa		unknown	0	0	0	1	0	3	0	5	0	2	0	3	0	0	0	7	0	5	0	3
572	TRUE	Empty	Chromobox 5 OS=Macaca mulatta OX=9544 GN=CBX5 PE=2 SV=1	F7C841	CBX5	22 kDa		unknown	0	1	0	2	0	3	0	2	0	0	0	3	0	2	0	5	0	1	0	3
573	TRUE	Empty	Cluster of Ribosomal protein S19 OS=Macaca mulatta OX=9544 GN=RPS19 PE=4 SV=1 (A0A1D5QAF4)	A0A1D5QAF4 [3]	RPS19	18 kDa	TRUE	unknown	0	4	0	3	0	3	0	5	0	3	0	3	0	15	0	9	0	3	0	4
573.1	TRUE	Empty	Ribosomal protein S19 OS=Macaca mulatta OX=9544 GN=RPS19 PE=4 SV=1	A0A1D5QAF4	RPS19	18 kDa	TRUE	unknown	0	4	0	2	0	3	0	5	0	3	0	2	0	14	0	9	0	3	0	4
573.2	TRUE	Empty	Uncharacterized protein OS=Macaca mulatta OX=9544 PE=4 SV=1	A0A1D5QSX1		16 kDa	TRUE	unknown	0	0	0	2	0	0	0	0	0	0	0	1	0	5	0	2	0	0	0	0
573.3	TRUE	Empty	Uncharacterized protein OS=Macaca mulatta OX=9544 PE=4 SV=1	A0A1D5QRU3		8 kDa	TRUE	unknown	0	0	0	0	0	0	0	0	0	0	0	0	0	0	0	0	0	0	0	0
574	TRUE	Empty	Cluster of DnaJ heat shock protein family (Hsp40) member C8 OS=Macaca mulatta OX=9544 GN=DNAJC8 PE=2 SV=1 (F7HJB1)	F7HJB1 [5]	DNAJC8	30 kDa	TRUE	unknown	1	0	0	5	0	7	0	2	1	1	1	3	1	7	1	4	1	6	0	4
574.1	TRUE	Empty	DnaJ heat shock protein family (Hsp40) member C8 OS=Macaca mulatta OX=9544 GN=DNAJC8 PE=2 SV=1	F7HJB1	DNAJC8	30 kDa	TRUE	unknown	1	0	0	5	0	7	0	2	1	1	1	3	1	7	1	4	1	6	0	4
574.2	TRUE	Empty	Uncharacterized protein OS=Macaca mulatta OX=9544 PE=4 SV=1	A0A1D5QS49		29 kDa	TRUE	unknown	0	0	0	0	0	0	0	0	0	0	0	0	0	0	0	0	0	0	0	0
574.3	TRUE	Empty	Uncharacterized protein OS=Macaca mulatta OX=9544 PE=4 SV=1	A0A1D5QQS9		28 kDa	TRUE	unknown	0	0	0	0	0	0	0	0	0	0	0	0	0	0	0	0	0	0	0	0
574.4	TRUE	Empty	Uncharacterized protein OS=Macaca mulatta OX=9544 PE=4 SV=1	A0A1D5RDY0		11 kDa	TRUE	unknown	0	0	0	0	0	0	0	0	0	0	0	0	0	0	0	0	0	0	0	0
574.5	TRUE	Empty	Uncharacterized protein OS=Macaca mulatta OX=9544 PE=4 SV=1	A0A1D5R6B1		23 kDa	TRUE	unknown	0	0	0	0	0	0	0	0	0	0	0	0	0	0	0	0	0	0	0	0
575	TRUE	Empty	NADH:ubiquinone oxidoreductase core subunit S1 OS=Macaca mulatta OX=9544 GN=NDUFS1 PE=3 SV=1	A0A1D5Q8E8 (+1)	NDUFS1	81 kDa		unknown	0	1	0	3	0	2	0	4	0	2	0	3	0	1	0	3	0	1	0	2
576	TRUE	Empty	Cluster of Sorbin and SH3 domain containing 2 OS=Macaca mulatta OX=9544 GN=SORBS2 PE=4 SV=2 (F6S6Y5)	F6S6Y5 [4]	SORBS2	91 kDa	TRUE	unknown	16	4	16	9	23	6	22	7	14	4	8	3	11	11	12	7	11	7	6	6
576.1	TRUE	Empty	Sorbin and SH3 domain containing 2 OS=Macaca mulatta OX=9544 GN=SORBS2 PE=4 SV=2	F6S6Y5	SORBS2	91 kDa	TRUE	unknown	15	4	14	9	23	6	20	7	14	4	8	3	11	11	12	7	11	7	6	6
576.2	TRUE	Empty	Sorbin and SH3 domain containing 2 OS=Macaca mulatta OX=9544 GN=SORBS2 PE=4 SV=2	F6S7M6	SORBS2	73 kDa	TRUE	unknown	16	4	15	9	22	6	19	7	13	4	8	3	11	11	11	7	9	7	6	6
576.3	TRUE	Empty	Sorbin and SH3 domain containing 2 OS=Macaca mulatta OX=9544 GN=SORBS2 PE=4 SV=2	F6S7N6	SORBS2	113 kDa	TRUE	unknown	15	4	14	8	22	4	18	6	13	2	8	1	11	8	11	5	9	4	6	4
576.4	TRUE	Empty	Sorbin and SH3 domain containing 2 OS=Macaca mulatta OX=9544 GN=SORBS2 PE=4 SV=1	A0A1D5R3S2	SORBS2	12 kDa	TRUE	unknown	0	0	0	0	0	0	0	0	0	0	0	0	0	0	0	0	0	0	0	0
577	TRUE	Empty	Lactoylglutathione lyase OS=Macaca mulatta OX=9544 GN=GLO1 PE=2 SV=1	F7GRZ9	GLO1	21 kDa		unknown	0	3	0	4	0	4	0	6	0	10	0	3	0	5	0	5	0	8	0	2
578	TRUE	Empty	Cluster of Nuclear mitotic apparatus protein 1 OS=Macaca mulatta OX=9544 GN=NUMA1 PE=4 SV=1 (A0A1D5Q088)	A0A1D5Q088 [4]	NUMA1	246 kDa	TRUE	unknown	0	1	1	1	0	3	0	1	1	3	3	3	0	5	0	4	0	4	0	1
578.1	TRUE	Empty	Nuclear mitotic apparatus protein 1 OS=Macaca mulatta OX=9544 GN=NUMA1 PE=4 SV=1	A0A1D5Q088 (+2)	NUMA1	246 kDa	TRUE	unknown	0	1	1	1	0	3	0	1	1	3	3	3	0	5	0	4	0	4	0	1
578.2	TRUE	Empty	Nuclear mitotic apparatus protein 1 OS=Macaca mulatta OX=9544 GN=NUMA1 PE=4 SV=2	F7EDX0	NUMA1	117 kDa	TRUE	unknown	0	0	0	0	0	0	0	0	0	0	0	0	0	0	0	0	0	0	0	0
579	TRUE	Empty	Chromosome 18 open reading frame 25 OS=Macaca mulatta OX=9544 GN=C18orf25 PE=4 SV=1	F7AF08	C18orf25	43 kDa		unknown	1	0	2	2	3	1	4	2	4	2	2	3	1	1	4	2	0	3	0	2
580	TRUE	Empty	Cluster of Acylphosphatase OS=Macaca mulatta OX=9544 GN=ACYP1 PE=2 SV=1 (H9EWH1)	H9EWH1 [4]	ACYP1	11 kDa	TRUE	unknown	0	3	0	5	0	6	0	6	0	3	0	3	0	9	0	9	0	3	0	2
580.1	TRUE	Empty	Acylphosphatase OS=Macaca mulatta OX=9544 GN=ACYP1 PE=2 SV=1	H9EWH1	ACYP1	11 kDa	TRUE	unknown	0	3	0	5	0	6	0	6	0	3	0	3	0	9	0	9	0	3	0	2
580.2	TRUE	Empty	Uncharacterized protein OS=Macaca mulatta OX=9544 GN=ACYP1 PE=3 SV=1	A0A1D5QRP0	ACYP1	10 kDa	TRUE	unknown	0	0	0	0	0	0	0	0	0	0	0	0	0	0	0	0	0	0	0	0
580.3	TRUE	Empty	Uncharacterized protein OS=Macaca mulatta OX=9544 GN=ACYP1 PE=4 SV=1	A0A1D5R9E2	ACYP1	7 kDa	TRUE	unknown	0	0	0	0	0	0	0	0	0	0	0	0	0	0	0	0	0	0	0	0
580.4	TRUE	Empty	Uncharacterized protein OS=Macaca mulatta OX=9544 GN=LOC697471 PE=3 SV=2	F7DGK4	LOC697471	15 kDa	TRUE	unknown	0	0	0	0	0	0	0	0	0	0	0	0	0	0	0	0	0	0	0	0
581	TRUE	Empty	Ribosomal protein S21 OS=Macaca mulatta OX=9544 GN=RPS21 PE=4 SV=2	F7AM94	RPS21	7 kDa		unknown	0	4	0	4	0	1	0	2	0	4	0	3	0	5	0	4	0	4	0	4
582	TRUE	Empty	Glutamyl-tRNA(Gln) amidotransferase subunit C, mitochondrial OS=Macaca mulatta OX=9544 GN=GATC PE=2 SV=1	G7N5Y7	GATC	15 kDa		unknown	0	0	0	1	0	6	0	3	0	5	0	3	0	4	0	1	0	2	0	0
583	TRUE	Empty	Guanine nucleotide-binding protein subunit gamma OS=Macaca mulatta OX=9544 GN=GNG7 PE=2 SV=1	F7BB02	GNG7	8 kDa		unknown	0	1	0	3	0	0	0	2	0	4	0	3	0	3	0	1	0	3	0	1
584	TRUE	Empty	Ashwin OS=Macaca mulatta OX=9544 GN=C13H2orf49 PE=2 SV=1	F6V435	C13H2orf49	26 kDa		unknown	2	0	5	0	2	1	4	0	4	1	3	3	1	1	4	4	0	0	2	1
585	TRUE	Empty	Cluster of SNW domain containing 1 OS=Macaca mulatta OX=9544 GN=SNW1 PE=4 SV=2 (F7GT85)	F7GT85 [2]	SNW1	58 kDa	TRUE	unknown	0	0	0	2	0	3	0	2	0	3	0	3	0	2	0	3	0	1	0	1
585.1	TRUE	Empty	SNW domain containing 1 OS=Macaca mulatta OX=9544 GN=SNW1 PE=4 SV=2	F7GT85	SNW1	58 kDa	TRUE	unknown	0	0	0	1	0	3	0	2	0	3	0	3	0	2	0	3	0	1	0	0
585.2	TRUE	Empty	SNW domain containing 1 OS=Macaca mulatta OX=9544 GN=SNW1 PE=4 SV=2	F6RR14	SNW1	21 kDa	TRUE	unknown	0	0	0	1	0	0	0	0	0	0	0	0	0	0	0	0	0	0	0	1
586	TRUE	Empty	Cluster of Actin binding LIM protein family member 2 OS=Macaca mulatta OX=9544 GN=ABLIM2 PE=4 SV=1 (A0A1D5Q133)	A0A1D5Q133 [4]	ABLIM2	75 kDa	TRUE	unknown	10	1	12	7	16	6	20	9	7	2	12	3	17	13	21	10	3	7	6	8
586.1	TRUE	Empty	Actin binding LIM protein family member 2 OS=Macaca mulatta OX=9544 GN=ABLIM2 PE=4 SV=1	A0A1D5RFI2	ABLIM2	64 kDa	TRUE	unknown	10	1	12	5	14	5	18	9	7	2	11	3	17	13	19	10	3	6	6	6
586.2	TRUE	Empty	Actin binding LIM protein family member 2 OS=Macaca mulatta OX=9544 GN=ABLIM2 PE=4 SV=1	A0A1D5Q133	ABLIM2	75 kDa	TRUE	unknown	10	1	12	6	16	6	20	8	7	2	12	1	17	12	21	7	3	6	6	6
586.3	TRUE	Empty	Actin binding LIM protein family member 2 OS=Macaca mulatta OX=9544 GN=ABLIM2 PE=4 SV=1	A0A1D5QQI0	ABLIM2	73 kDa	TRUE	unknown	10	1	12	4	14	5	18	8	7	0	11	0	17	12	21	7	3	0	0	0
586.4	TRUE	Empty	Actin binding LIM protein family member 2 OS=Macaca mulatta OX=9544 GN=ABLIM2 PE=4 SV=1	A0A1D5RD05	ABLIM2	73 kDa	TRUE	unknown	0	0	0	0	0	0	0	0	0	0	0	0	0	0	0	0	0	0	0	0
587	TRUE	Empty	Cluster of Dynein, cytoplasmic 1, intermediate chain 1 OS=Macaca mulatta OX=9544 GN=DYNC1I1 PE=4 SV=2 (F6WW30)	F6WW30 [2]	DYNC1I1	69 kDa	TRUE	unknown	2	2	4	2	4	4	3	2	3	5	2	3	2	4	3	2	4	4	2	6
587.1	TRUE	Empty	Dynein, cytoplasmic 1, intermediate chain 1 OS=Macaca mulatta OX=9544 GN=DYNC1I1 PE=4 SV=2	F6WW30	DYNC1I1	69 kDa	TRUE	unknown	2	2	4	2	4	4	3	2	3	5	2	3	2	4	3	2	4	4	2	6
587.2	TRUE	Empty	Uncharacterized protein OS=Macaca mulatta OX=9544 GN=DYNC1I1 PE=4 SV=1	F6WW23	DYNC1I1	73 kDa	TRUE	unknown	2	1	4	2	4	3	3	2	3	5	2	3	2	4	3	2	4	3	2	5
588	TRUE	Empty	ADP-ribose pyrophosphatase, mitochondrial OS=Macaca mulatta OX=9544 GN=NUDT9 PE=2 SV=1	G7MTD1	NUDT9	39 kDa		unknown	0	1	0	4	0	4	0	2	0	10	0	3	0	7	0	5	0	2	0	3
589	TRUE	Empty	Cluster of Uncharacterized protein OS=Macaca mulatta OX=9544 GN=TXN2 PE=4 SV=1 (A0A1D5RD29)	A0A1D5RD29 [2]	TXN2	7 kDa	TRUE	unknown	0	0	0	6	0	3	0	9	0	4	0	3	0	8	0	5	0	3	0	2
589.1	TRUE	Empty	Uncharacterized protein OS=Macaca mulatta OX=9544 GN=TXN2 PE=4 SV=1	A0A1D5RD29	TXN2	7 kDa	TRUE	unknown	0	0	0	6	0	3	0	9	0	4	0	3	0	8	0	5	0	3	0	2
589.2	TRUE	Empty	Uncharacterized protein OS=Macaca mulatta OX=9544 PE=4 SV=1	A0A1D5QGI1		18 kDa	TRUE	unknown	0	0	0	0	0	0	0	0	0	0	0	0	0	0	0	0	0	0	0	0
590	TRUE	Empty	Cluster of Polyglutamine binding protein 1 OS=Macaca mulatta OX=9544 GN=PQBP1 PE=4 SV=1 (F6S521)	F6S521 [2]	PQBP1	30 kDa	TRUE	unknown	0	2	0	2	0	2	0	3	0	2	0	3	0	5	0	5	0	4	0	3
590.1	TRUE	Empty	Polyglutamine binding protein 1 OS=Macaca mulatta OX=9544 GN=PQBP1 PE=4 SV=1	F6S521	PQBP1	30 kDa	TRUE	unknown	0	2	0	2	0	2	0	3	0	2	0	3	0	5	0	5	0	4	0	3
590.2	TRUE	Empty	Polyglutamine binding protein 1 OS=Macaca mulatta OX=9544 GN=PQBP1 PE=4 SV=2	F6S5L8	PQBP1	33 kDa	TRUE	unknown	0	0	0	0	0	0	0	0	0	0	0	0	0	0	0	0	0	0	0	0
591	TRUE	Empty	Cluster of Septin 9 OS=Macaca mulatta OX=9544 GN=SEPT9 PE=3 SV=1 (A0A1D5RAF7)	A0A1D5RAF7 [3]	2021-09-09	65 kDa	TRUE	unknown	0	3	0	2	1	2	0	2	0	5	0	3	7	5	11	5	0	3	0	4
591.1	TRUE	Empty	Septin 9 OS=Macaca mulatta OX=9544 GN=SEPT9 PE=3 SV=1	A0A1D5RAF7	2021-09-09	65 kDa	TRUE	unknown	0	3	0	2	1	2	0	2	0	5	0	3	7	5	11	5	0	3	0	4
591.2	TRUE	Empty	Septin 9 OS=Macaca mulatta OX=9544 GN=SEPT9 PE=3 SV=1	A0A1D5QGL9	2021-09-09	64 kDa	TRUE	unknown	0	0	0	0	0	0	0	0	0	0	0	0	0	0	0	0	0	0	0	0
591.3	TRUE	Empty	Septin 9 OS=Macaca mulatta OX=9544 GN=SEPT9 PE=3 SV=1	A0A1D5Q7N8	2021-09-09	52 kDa	TRUE	unknown	0	0	0	0	0	0	0	0	0	0	0	0	0	0	0	0	0	0	0	0
592	TRUE	Empty	Single stranded DNA binding protein 1 OS=Macaca mulatta OX=9544 GN=SSBP1 PE=3 SV=1	A0A1D5QD86 (+1)	SSBP1	17 kDa		unknown	1	2	0	2	0	2	3	1	0	3	5	3	2	5	2	4	4	1	2	3
593	TRUE	Empty	Thymocyte selection associated OS=Macaca mulatta OX=9544 GN=THEMIS PE=4 SV=2	F7FZ66	THEMIS	78 kDa		unknown	0	2	1	3	0	2	0	3	0	3	3	3	2	2	3	2	0	0	0	2
594	TRUE	Empty	Chromosome 19 open reading frame 66 OS=Macaca mulatta OX=9544 GN=C19orf66 PE=2 SV=1	H9FWR6	C19orf66	33 kDa		unknown	0	3	1	4	0	6	2	3	0	1	0	3	0	2	0	4	0	0	1	2
595	TRUE	Empty	Uncharacterized protein OS=Macaca mulatta OX=9544 PE=4 SV=2	F7C114		5 kDa		unknown	0	0	0	2	0	4	0	2	0	3	0	3	0	5	0	4	1	3	0	3
596	TRUE	Empty	Cluster of Family with sequence similarity 192 member A OS=Macaca mulatta OX=9544 GN=FAM192A PE=4 SV=2 (F6ZKT9)	F6ZKT9 [3]	FAM192A	29 kDa	TRUE	unknown	0	0	0	1	0	4	0	3	0	2	0	3	2	3	0	2	0	2	0	1
596.1	TRUE	Empty	Family with sequence similarity 192 member A OS=Macaca mulatta OX=9544 GN=FAM192A PE=4 SV=2	F6ZKT9	FAM192A	29 kDa	TRUE	unknown	0	0	0	1	0	4	0	3	0	2	0	3	2	3	0	2	0	2	0	1
596.2	TRUE	Empty	Uncharacterized protein OS=Macaca mulatta OX=9544 PE=4 SV=1	A0A1D5Q828		12 kDa	TRUE	unknown	0	0	0	0	0	2	0	1	0	1	0	1	0	2	0	0	0	1	0	1
596.3	TRUE	Empty	Family with sequence similarity 192 member A OS=Macaca mulatta OX=9544 GN=FAM192A PE=4 SV=2	F6W9H1	FAM192A	19 kDa	TRUE	unknown	0	0	0	0	0	0	0	0	0	0	0	0	0	0	0	0	0	0	0	0
597	TRUE	Empty	Major prion protein OS=Macaca mulatta OX=9544 GN=PRNP PE=3 SV=1	A0A1D5Q3P3 (+1)	PRNP	27 kDa		unknown	0	2	0	3	0	2	0	3	0	2	0	3	0	2	0	2	0	6	0	2
598	TRUE	Empty	Cluster of BCL2L2-PABPN1 readthrough OS=Macaca mulatta OX=9544 GN=BCL2L2 PE=4 SV=1 (A0A1D5QP94)	A0A1D5QP94 [2]	BCL2L2	31 kDa	TRUE	unknown	0	4	0	3	0	1	0	2	0	1	0	3	0	0	0	3	0	1	0	2
598.1	TRUE	Empty	BCL2L2-PABPN1 readthrough OS=Macaca mulatta OX=9544 GN=BCL2L2 PE=4 SV=1	A0A1D5QP94	BCL2L2	31 kDa	TRUE	unknown	0	4	0	3	0	1	0	2	0	1	0	3	0	0	0	3	0	1	0	2
598.2	TRUE	Empty	BCL2L2-PABPN1 readthrough OS=Macaca mulatta OX=9544 GN=BCL2L2 PE=4 SV=2	F7G4L5	BCL2L2	37 kDa	TRUE	unknown	0	0	0	0	0	0	0	0	0	0	0	0	0	0	0	0	0	0	0	0
599	TRUE	Empty	Cluster of CDGSH iron sulfur domain 1 OS=Macaca mulatta OX=9544 GN=CISD1 PE=2 SV=1 (F7FXR3)	F7FXR3 [2]	CISD1	12 kDa	TRUE	unknown	0	5	0	8	0	3	0	4	0	5	0	3	0	5	0	6	0	5	0	8
599.1	TRUE	Empty	CDGSH iron sulfur domain 1 OS=Macaca mulatta OX=9544 GN=CISD1 PE=2 SV=1	F7FXR3	CISD1	12 kDa	TRUE	unknown	0	5	0	8	0	3	0	4	0	5	0	3	0	5	0	6	0	5	0	8
599.2	TRUE	Empty	Uncharacterized protein OS=Macaca mulatta OX=9544 PE=4 SV=1	A0A1D5QTD8		11 kDa	TRUE	unknown	0	0	0	0	0	0	0	0	0	0	0	0	0	0	0	0	0	0	0	0
600	TRUE	Empty	Uncharacterized protein OS=Macaca mulatta OX=9544 PE=4 SV=2	F6V595		10 kDa		unknown	0	4	0	6	0	8	0	9	0	8	0	3	0	11	0	8	1	7	0	2
601	TRUE	Empty	FLYWCH family member 2 OS=Macaca mulatta OX=9544 GN=FLYWCH2 PE=2 SV=1	F7C0Y1	FLYWCH2	14 kDa	TRUE	unknown	1	4	0	3	1	1	2	6	0	8	3	3	0	4	2	5	0	4	0	3
602	TRUE	Empty	Nuclear pore complex protein Nup50 isoform b OS=Macaca mulatta OX=9544 GN=NUP50 PE=2 SV=1	F6YDF5	NUP50	50 kDa		unknown	0	0	0	2	0	4	0	1	0	3	0	3	0	3	0	5	0	4	0	2
603	TRUE	Empty	Contactin 1 OS=Macaca mulatta OX=9544 GN=CNTN1 PE=4 SV=2	F7H8N0	CNTN1	121 kDa		unknown	0	2	0	0	0	3	0	2	0	2	0	3	0	5	0	6	0	4	1	7
604	TRUE	Empty	Cluster of ATP synthase subunit O, mitochondrial OS=Macaca mulatta OX=9544 GN=ATP5O PE=2 SV=2 (F6S4N7)	F6S4N7 [2]	ATP5O	23 kDa	TRUE	unknown	0	0	0	0	0	0	0	2	0	2	0	3	0	1	0	3	0	0	0	2
604.1	TRUE	Empty	ATP synthase subunit O, mitochondrial OS=Macaca mulatta OX=9544 GN=ATP5O PE=2 SV=2	F6S4N7	ATP5O	23 kDa	TRUE	unknown	0	0	0	0	0	0	0	2	0	2	0	3	0	1	0	3	0	0	0	2
604.2	TRUE	Empty	Uncharacterized protein OS=Macaca mulatta OX=9544 PE=3 SV=1	F7GMK9		23 kDa	TRUE	unknown	0	0	0	0	0	0	0	0	0	0	0	0	0	0	0	0	0	0	0	0
605	TRUE	Empty	Cell adhesion molecule 3 OS=Macaca mulatta OX=9544 GN=CADM3 PE=2 SV=1	G7ME45	CADM3	47 kDa		unknown	0	0	0	3	0	3	0	3	0	5	0	3	0	5	0	9	0	5	2	2
606	TRUE	Empty	CD2 antigen cytoplasmic tail-binding protein 2 OS=Macaca mulatta OX=9544 GN=CD2BP2 PE=2 SV=1	F7EIB6	CD2BP2	37 kDa		unknown	1	0	3	2	3	2	2	2	0	0	0	3	1	2	2	1	3	1	2	1
607	TRUE	Empty	Zinc finger FYVE-type containing 19 OS=Macaca mulatta OX=9544 GN=ZFYVE19 PE=4 SV=1	A0A1D5QCI0	ZFYVE19	49 kDa	TRUE	unknown	9	2	4	0	9	0	4	1	12	1	4	3	6	1	4	2	16	0	9	0
608	TRUE	Empty	Pro-neuropeptide Y OS=Macaca mulatta OX=9544 GN=NPY PE=1 SV=1	Q9XSW6	NPY	11 kDa		unknown	2	3	2	3	3	2	3	3	4	2	3	3	3	3	5	4	5	3	6	3
609	TRUE	Empty	Solute carrier family 39 member 10 OS=Macaca mulatta OX=9544 GN=SLC39A10 PE=2 SV=1	F6WDC7	SLC39A10	94 kDa		unknown	0	0	0	1	0	4	0	3	0	4	1	3	0	2	0	2	0	5	1	3
610	TRUE	Empty	Deoxyribonuclease 2, lysosomal OS=Macaca mulatta OX=9544 GN=DNASE2 PE=4 SV=1	A0A1D5R4L0 (+1)	DNASE2	13 kDa		unknown	0	1	0	1	0	1	0	0	0	1	0	3	0	3	0	2	0	0	0	2
611	TRUE	Empty	Cluster of Staufen double-stranded RNA binding protein 1 OS=Macaca mulatta OX=9544 GN=STAU1 PE=4 SV=1 (A0A1D5RAC9)	A0A1D5RAC9 [3]	STAU1	64 kDa	TRUE	unknown	0	1	0	3	0	1	0	3	0	3	0	3	0	1	0	3	0	3	0	1
611.1	TRUE	Empty	Staufen double-stranded RNA binding protein 1 OS=Macaca mulatta OX=9544 GN=STAU1 PE=4 SV=1	A0A1D5RAC9	STAU1	64 kDa	TRUE	unknown	0	1	0	3	0	1	0	3	0	3	0	3	0	1	0	3	0	3	0	1
611.2	TRUE	Empty	Staufen double-stranded RNA binding protein 2 OS=Macaca mulatta OX=9544 GN=STAU2 PE=4 SV=1	A0A1D5QGN8	STAU2	65 kDa	TRUE	unknown	0	0	0	0	0	0	0	0	0	1	0	0	0	0	0	0	0	0	0	0
611.3	TRUE	Empty	Staufen double-stranded RNA binding protein 2 OS=Macaca mulatta OX=9544 GN=STAU2 PE=4 SV=1	F7E8M9	STAU2	59 kDa	TRUE	unknown	0	0	0	0	0	0	0	0	0	0	0	0	0	0	0	0	0	0	0	0
612	TRUE	Empty	Cluster of Ubiquitin-conjugating enzyme E2 N OS=Macaca mulatta OX=9544 GN=UBE2N PE=2 SV=1 (H9FZA7)	H9FZA7 [5]	UBE2N	17 kDa	TRUE	unknown	0	2	0	2	0	1	0	2	0	2	0	3	0	1	0	5	0	1	0	4
612.1	TRUE	Empty	Ubiquitin-conjugating enzyme E2 N OS=Macaca mulatta OX=9544 GN=UBE2N PE=2 SV=1	H9FZA7	UBE2N	17 kDa	TRUE	unknown	0	2	0	2	0	1	0	2	0	2	0	3	0	1	0	5	0	1	0	4
612.2	TRUE	Empty	Uncharacterized protein OS=Macaca mulatta OX=9544 PE=3 SV=1	A0A1D5QDQ0		16 kDa	TRUE	unknown	0	2	0	1	0	1	0	1	0	1	0	2	0	1	0	1	0	0	0	2
612.3	TRUE	Empty	Ubiquitin conjugating enzyme E2 N OS=Macaca mulatta OX=9544 GN=UBE2N PE=3 SV=1	A0A1D5QJH9	UBE2N	9 kDa	TRUE	unknown	0	0	0	0	0	0	0	0	0	0	0	0	0	0	0	4	0	0	0	0
612.4	TRUE	Empty	Uncharacterized protein OS=Macaca mulatta OX=9544 PE=3 SV=1	A0A1D5RHY5		15 kDa	TRUE	unknown	0	0	0	0	0	0	0	0	0	0	0	0	0	0	0	0	0	0	0	0
612.5	TRUE	Empty	Uncharacterized protein OS=Macaca mulatta OX=9544 GN=LOC698894 PE=3 SV=1	F7GIS4	LOC698894	17 kDa	TRUE	unknown	0	0	0	0	0	0	0	1	0	0	0	0	0	0	0	1	0	1	0	1
613	TRUE	Empty	KH RNA binding domain containing, signal transduction associated 3 OS=Macaca mulatta OX=9544 GN=KHDRBS3 PE=4 SV=2	F6Z131	KHDRBS3	38 kDa	TRUE	unknown	0	0	0	2	0	2	0	2	0	1	0	3	0	1	0	1	0	2	0	3
614	TRUE	Empty	Response gene to complement 32 protein OS=Macaca mulatta OX=9544 GN=RGCC PE=4 SV=2	F6PM60	RGCC	16 kDa		unknown	2	5	2	3	5	2	3	2	4	3	4	3	5	3	4	1	0	2	0	1
615	TRUE	Empty	Lymphocyte antigen 6H isoform b OS=Macaca mulatta OX=9544 GN=LY6H PE=2 SV=1	A0A1D5RE30 (+1)	LY6H	17 kDa		unknown	0	1	0	2	0	2	0	2	0	2	0	3	0	4	0	8	0	6	0	8
616	TRUE	Empty	Electron transfer flavoprotein beta subunit OS=Macaca mulatta OX=9544 GN=ETFB PE=4 SV=2	F6XJ63	ETFB	37 kDa		unknown	0	2	0	1	0	3	0	2	0	5	0	3	0	2	0	3	0	5	0	2
617	TRUE	Empty	Chromosome 9 open reading frame 92 OS=Macaca mulatta OX=9544 GN=C9orf92 PE=4 SV=1	G7NFY9	C9orf92	12 kDa	TRUE	unknown	0	4	0	0	0	2	0	1	0	2	0	3	0	0	0	0	0	4	0	0
618	TRUE	Empty	Cluster of CaM kinase-like vesicle-associated protein OS=Macaca mulatta OX=9544 GN=CAMKV PE=4 SV=2 (F7G7U9)	F7G7U9 [2]	CAMKV	51 kDa	TRUE	unknown	3	3	1	6	4	6	6	10	2	2	3	3	6	4	8	9	3	11	2	15
618.1	TRUE	Empty	CaM kinase-like vesicle-associated protein OS=Macaca mulatta OX=9544 GN=CAMKV PE=4 SV=2	F7G7U9	CAMKV	51 kDa	TRUE	unknown	3	3	1	6	4	6	6	10	2	2	3	3	6	4	8	9	3	9	2	12
618.2	TRUE	Empty	CaM kinase-like vesicle-associated protein OS=Macaca mulatta OX=9544 GN=CAMKV PE=4 SV=1	F7G7H4	CAMKV	52 kDa	TRUE	unknown	2	3	1	5	4	5	6	9	2	2	3	3	5	3	8	8	1	11	0	14
619	TRUE	Empty	RAB, member RAS oncogene family like 6 OS=Macaca mulatta OX=9544 GN=RABL6 PE=4 SV=2	F7AJN9	RABL6	86 kDa		unknown	13	0	13	1	5	2	5	1	3	3	5	3	14	3	12	3	0	5	0	4
620	TRUE	Empty	Family with sequence similarity 107 member B OS=Macaca mulatta OX=9544 GN=FAM107B PE=4 SV=1	F7GYX7	FAM107B	35 kDa		unknown	0	1	0	1	0	1	0	0	0	7	0	3	0	2	0	0	0	0	0	0
621	TRUE	Empty	Cluster of Aggrecan OS=Macaca mulatta OX=9544 GN=ACAN PE=4 SV=2 (F6ZXF7)	F6ZXF7 [3]	ACAN	234 kDa	TRUE	unknown	0	0	0	1	0	0	0	0	0	2	0	3	0	3	0	3	0	0	0	0
621.1	TRUE	Empty	Aggrecan OS=Macaca mulatta OX=9544 GN=ACAN PE=4 SV=2	F6ZXF7 (+1)	ACAN	234 kDa	TRUE	unknown	0	0	0	1	0	0	0	0	0	2	0	3	0	3	0	3	0	0	0	0
621.2	TRUE	Empty	Aggrecan OS=Macaca mulatta OX=9544 GN=ACAN PE=4 SV=1	A0A1D5Q259	ACAN	77 kDa	TRUE	unknown	0	0	0	0	0	0	0	0	0	0	0	0	0	0	0	0	0	0	0	0
622	TRUE	Empty	Myelin-oligodendrocyte glycoprotein OS=Macaca mulatta OX=9544 GN=MOG PE=3 SV=2	F7GXY8	MOG	25 kDa		unknown	0	2	0	2	0	0	0	4	0	4	0	3	0	2	0	3	0	1	0	2
623	TRUE	Empty	Succinate--CoA ligase [ADP/GDP-forming] subunit alpha, mitochondrial OS=Macaca mulatta OX=9544 GN=SUCLG1 PE=3 SV=1	A0A1D5Q7J9 (+2)	SUCLG1	36 kDa		unknown	0	0	0	3	0	2	0	2	0	4	0	3	0	1	0	2	0	3	0	4
624	TRUE	Empty	Progesterone receptor membrane component 1 OS=Macaca mulatta OX=9544 GN=PGRMC1 PE=3 SV=2	F7BA07	PGRMC1	20 kDa	TRUE	unknown	14	0	14	5	18	6	23	4	18	6	19	3	15	4	13	5	21	5	21	2
625	TRUE	Empty	MAPK-interacting and spindle-stabilizing protein-like OS=Macaca mulatta OX=9544 GN=MAPK1IP1L PE=2 SV=1	H9ET74	MAPK1IP1L	24 kDa		unknown	3	3	4	2	5	4	4	3	4	3	4	3	5	4	3	3	0	2	0	3
626	TRUE	Empty	Collagen alpha-2(IV) chain preproprotein OS=Macaca mulatta OX=9544 GN=COL4A2 PE=2 SV=2	F6X897	COL4A2	167 kDa	FALSE	unknown	0	2	0	1	0	2	0	1	0	1	0	3	0	3	0	2	0	2	0	2
627	TRUE	Empty	Cluster of Arf-GAP with GTPase, ANK repeat and PH domain-containing protein 2 OS=Macaca mulatta OX=9544 GN=AGAP2 PE=4 SV=2 (F7HCY1)	F7HCY1 [2]	AGAP2	124 kDa	TRUE	unknown	0	2	0	2	0	2	0	2	0	2	0	3	1	1	0	2	0	2	0	2
627.1	TRUE	Empty	Arf-GAP with GTPase, ANK repeat and PH domain-containing protein 2 OS=Macaca mulatta OX=9544 GN=AGAP2 PE=4 SV=2	F7HCY1	AGAP2	124 kDa	TRUE	unknown	0	2	0	2	0	2	0	2	0	2	0	3	1	1	0	2	0	2	0	2
627.2	TRUE	Empty	Arf-GAP with GTPase, ANK repeat and PH domain-containing protein 2 isoform PIKE-S OS=Macaca mulatta OX=9544 GN=AGAP2 PE=2 SV=1	F7HCX8	AGAP2	90 kDa	TRUE	unknown	0	0	0	0	0	0	0	0	0	0	0	0	0	0	0	0	0	0	0	0
628	TRUE	Empty	Cyclic nucleotide gated channel beta 3 OS=Macaca mulatta OX=9544 GN=CNGB3 PE=4 SV=1	F7F1T7_MACMU-DECOY		?		unknown	0	0	1	1	0	0	1	0	0	1	1	3	0	3	0	2	0	2	1	0
629	TRUE	Empty	Coiled-coil domain containing 124 OS=Macaca mulatta OX=9544 GN=CCDC124 PE=4 SV=1	A0A1D5QAG8	CCDC124	26 kDa	TRUE	unknown	0	4	1	6	0	10	0	5	0	7	0	2	0	13	0	5	0	6	1	8
630	TRUE	Empty	Leucine zipper and CTNNBIP1 domain containing OS=Macaca mulatta OX=9544 GN=LZIC PE=2 SV=1	G7MGT6	LZIC	21 kDa		unknown	0	3	0	4	0	0	0	0	0	2	0	2	0	1	0	3	0	2	0	5
631	TRUE	Empty	Cluster of CD99 antigen-like protein 2 precursor OS=Macaca mulatta OX=9544 GN=CD99L2 PE=4 SV=2 (F6TXL3)	F6TXL3 [2]	CD99L2	28 kDa	TRUE	unknown	3	2	0	4	4	6	1	3	4	3	3	2	5	2	2	2	11	5	10	3
631.1	TRUE	Empty	CD99 antigen-like protein 2 precursor OS=Macaca mulatta OX=9544 GN=CD99L2 PE=4 SV=2	F6TXL3	CD99L2	28 kDa	TRUE	unknown	3	2	0	4	4	6	1	3	4	3	3	2	5	2	2	2	11	5	10	3
631.2	TRUE	Empty	CD99 antigen-like protein 2 precursor OS=Macaca mulatta OX=9544 GN=CD99L2 PE=4 SV=2	F6TXJ6	CD99L2	23 kDa	TRUE	unknown	0	0	0	0	0	0	0	0	0	0	0	0	0	0	0	0	0	0	0	0
632	TRUE	Empty	Cluster of Heat shock protein family A (Hsp70) member 4 OS=Macaca mulatta OX=9544 GN=HSPA4 PE=3 SV=1 (A0A1D5QUV8)	A0A1D5QUV8 [2]	HSPA4	94 kDa	TRUE	unknown	5	0	6	1	5	1	5	5	0	1	8	2	0	5	1	4	11	0	10	2
632.1	TRUE	Empty	Heat shock protein family A (Hsp70) member 4 OS=Macaca mulatta OX=9544 GN=HSPA4 PE=3 SV=1	A0A1D5QUV8	HSPA4	94 kDa	TRUE	unknown	5	0	6	1	5	1	5	5	0	1	8	2	0	5	1	4	11	0	10	2
632.2	TRUE	Empty	Heat shock protein family A (Hsp70) member 4 OS=Macaca mulatta OX=9544 GN=HSPA4 PE=3 SV=2	F6XAP8	HSPA4	84 kDa	TRUE	unknown	0	0	0	0	0	0	0	0	0	0	0	0	0	0	0	0	0	0	0	0
633	TRUE	Empty	Cadherin 13 OS=Macaca mulatta OX=9544 GN=CDH13 PE=4 SV=1	A0A1D5QWS5	CDH13	83 kDa		unknown	0	5	0	2	0	2	0	3	0	2	0	2	0	4	0	6	0	3	0	7
634	TRUE	Empty	Tumor protein p53 binding protein 1 OS=Macaca mulatta OX=9544 GN=TP53BP1 PE=4 SV=1	A0A1D5RCN7 (+1)	TP53BP1	214 kDa		unknown	35	3	36	5	20	4	34	5	26	5	20	2	29	6	24	7	14	9	14	17
635	TRUE	Empty	Cluster of Uncharacterized protein OS=Macaca mulatta OX=9544 GN=SOGA3 PE=4 SV=1 (F7BRJ0)	F7BRJ0 [3]	SOGA3	103 kDa	TRUE	unknown	0	2	2	2	0	1	0	1	0	3	0	2	0	1	0	1	0	2	0	1
635.1	TRUE	Empty	Uncharacterized protein OS=Macaca mulatta OX=9544 GN=SOGA3 PE=4 SV=1	F7BRJ0	SOGA3	103 kDa	TRUE	unknown	0	2	2	2	0	1	0	1	0	3	0	2	0	1	0	1	0	2	0	1
635.2	TRUE	Empty	Microtubule crosslinking factor 1 OS=Macaca mulatta OX=9544 GN=MTCL1 PE=4 SV=1	A0A1D5QQ00	MTCL1	182 kDa	TRUE	unknown	0	0	0	0	0	0	0	0	0	0	0	0	0	0	0	0	0	0	0	0
635.3	TRUE	Empty	Microtubule crosslinking factor 1 OS=Macaca mulatta OX=9544 GN=MTCL1 PE=4 SV=1	A0A1D5QIC8	MTCL1	209 kDa	TRUE	unknown	0	0	0	0	0	0	0	0	0	0	0	0	0	0	0	0	0	0	0	0
636	TRUE	Empty	Intercellular adhesion molecule 5 OS=Macaca mulatta OX=9544 GN=ICAM5 PE=4 SV=1	A0A1D5RG05 (+1)	ICAM5	97 kDa		unknown	0	1	0	5	0	7	0	3	0	2	0	2	0	2	0	4	0	9	0	8
637	TRUE	Empty	CWC15 spliceosome-associated protein OS=Macaca mulatta OX=9544 GN=CWC15 PE=2 SV=1	F7E4K7	CWC15	27 kDa		unknown	0	3	2	3	0	3	1	3	0	1	1	2	3	6	0	5	0	3	0	3
638	TRUE	Empty	Cluster of Eukaryotic translation elongation factor 1 delta OS=Macaca mulatta OX=9544 GN=EEF1D PE=3 SV=2 (F7GRR3)	F7GRR3 [4]	EEF1D	76 kDa	TRUE	unknown	2	1	1	3	2	5	9	7	6	3	3	2	0	1	0	4	4	5	2	7
638.1	TRUE	Empty	Eukaryotic translation elongation factor 1 delta OS=Macaca mulatta OX=9544 GN=EEF1D PE=3 SV=2	F7GRR3	EEF1D	76 kDa	TRUE	unknown	2	1	1	0	2	5	9	7	6	3	3	2	0	1	0	4	4	4	2	5
638.2	TRUE	Empty	Uncharacterized protein OS=Macaca mulatta OX=9544 PE=3 SV=2	F6PTB1		27 kDa	TRUE	unknown	0	0	0	0	0	0	0	0	0	0	0	0	0	0	0	0	0	0	0	0
638.3	TRUE	Empty	Uncharacterized protein OS=Macaca mulatta OX=9544 PE=4 SV=1	A0A1D5RKS3		23 kDa	TRUE	unknown	0	0	0	1	0	0	0	0	0	0	0	0	0	0	0	0	0	1	0	2
638.4	TRUE	Empty	Uncharacterized protein OS=Macaca mulatta OX=9544 PE=3 SV=1	A0A1D5R5M5		25 kDa	TRUE	unknown	0	0	0	0	0	0	0	0	0	0	0	0	0	0	0	0	0	0	0	0
639	TRUE	Empty	Caveolae associated protein 2 OS=Macaca mulatta OX=9544 GN=CAVIN2 PE=2 SV=1	F7BLE8	CAVIN2	47 kDa		unknown	1	0	3	3	1	7	0	5	0	2	3	2	0	2	1	5	1	3	1	3
640	TRUE	Empty	Cluster of Uncharacterized protein OS=Macaca mulatta OX=9544 PE=4 SV=1 (A0A1D5QPA2)	A0A1D5QPA2 [10]		36 kDa	TRUE	unknown	0	2	0	2	0	3	0	1	0	1	0	2	0	4	0	1	0	3	0	3
640.1	TRUE	Empty	Poly(rC)-binding protein 1 OS=Macaca mulatta OX=9544 GN=PCBP1 PE=2 SV=1	G7NA92	PCBP1	37 kDa	TRUE	unknown	0	1	0	0	0	2	0	1	0	1	0	1	0	3	0	1	0	3	0	1
640.2	TRUE	Empty	Uncharacterized protein OS=Macaca mulatta OX=9544 PE=4 SV=1	A0A1D5QPA2		36 kDa	TRUE	unknown	0	1	0	2	0	2	0	1	0	0	0	1	0	2	0	0	0	0	0	2
640.3	TRUE	Empty	Uncharacterized protein OS=Macaca mulatta OX=9544 PE=4 SV=2	F7H2D5		35 kDa	TRUE	unknown	0	1	0	0	0	0	0	0	0	0	0	0	0	0	0	0	0	0	0	2
640.4	TRUE	Empty	Uncharacterized protein OS=Macaca mulatta OX=9544 PE=4 SV=2	F6QDF0 (+1)		35 kDa	TRUE	unknown	0	0	0	0	0	0	0	0	0	0	0	0	0	0	0	0	0	0	0	0
640.5	TRUE	Empty	Poly(rC) binding protein 3 OS=Macaca mulatta OX=9544 GN=PCBP3 PE=4 SV=2	F7HR72	PCBP3	34 kDa	TRUE	unknown	0	0	0	0	0	0	0	0	0	0	0	0	0	0	0	0	0	0	0	0
640.6	TRUE	Empty	Uncharacterized protein OS=Macaca mulatta OX=9544 PE=4 SV=1	A0A1D5QC84 (+1)		36 kDa	TRUE	unknown	0	0	0	0	0	0	0	0	0	0	0	0	0	0	0	0	0	0	0	0
640.7	TRUE	Empty	Uncharacterized protein OS=Macaca mulatta OX=9544 PE=4 SV=1	A0A1D5QE63 (+1)		28 kDa	TRUE	unknown	0	0	0	0	0	0	0	0	0	0	0	0	0	0	0	0	0	0	0	0
641	TRUE	Empty	KIAA1211 OS=Macaca mulatta OX=9544 GN=KIAA1211 PE=4 SV=1	A0A1D5R603	KIAA1211	136 kDa		unknown	6	2	7	5	8	1	12	3	3	3	7	2	9	6	8	5	6	1	7	0
642	TRUE	Empty	Family with sequence similarity 169 member A OS=Macaca mulatta OX=9544 GN=FAM169A PE=4 SV=2	F6USU2	FAM169A	68 kDa		unknown	2	0	4	1	4	0	3	1	5	1	5	2	1	1	4	2	8	3	7	7
643	TRUE	Empty	Actin-related protein 2/3 complex subunit 5 OS=Macaca mulatta OX=9544 GN=ARPC5L PE=3 SV=1	A0A1D5R4Q7	ARPC5L	16 kDa		unknown	1	3	1	2	1	1	0	1	0	0	0	2	1	1	1	1	0	2	1	3
644	TRUE	Empty	Uncharacterized protein OS=Macaca mulatta OX=9544 GN=SPECC1 PE=4 SV=2	F6YFR0	SPECC1	114 kDa	TRUE	unknown	8	5	8	9	15	5	9	8	6	3	5	2	16	6	12	6	2	6	1	5
645	TRUE	Empty	Cluster of IQ motif and Sec7 domain 2 OS=Macaca mulatta OX=9544 GN=IQSEC2 PE=4 SV=1 (A0A1D5QE91)	A0A1D5QE91 [3]	IQSEC2	162 kDa	TRUE	unknown	4	2	10	1	1	2	3	2	4	4	4	2	8	4	9	3	13	8	12	4
645.1	TRUE	Empty	IQ motif and Sec7 domain 2 OS=Macaca mulatta OX=9544 GN=IQSEC2 PE=4 SV=1	A0A1D5QE91 (+1)	IQSEC2	162 kDa	TRUE	unknown	4	2	10	1	1	2	3	2	4	4	4	2	8	4	9	3	13	8	12	4
645.2	TRUE	Empty	IQ motif and Sec7 domain 2 OS=Macaca mulatta OX=9544 GN=IQSEC2 PE=4 SV=2	F7CUJ9	IQSEC2	105 kDa	TRUE	unknown	0	0	0	0	0	0	0	0	0	0	0	0	0	0	0	0	0	0	0	0
646	TRUE	Empty	Golgin A3 OS=Macaca mulatta OX=9544 GN=GOLGA3 PE=4 SV=1	A0A1D5RK01	GOLGA3	168 kDa		unknown	0	6	0	8	0	7	0	6	0	1	0	2	0	6	0	6	0	1	0	5
647	TRUE	Empty	Rabaptin, RAB GTPase binding effector protein 2 OS=Macaca mulatta OX=9544 GN=RABEP2 PE=4 SV=2	F7DWT5 (+1)	RABEP2	64 kDa		unknown	0	0	0	1	0	0	1	0	0	1	0	2	0	0	0	2	0	0	0	0
648	TRUE	Empty	Cluster of Yes associated protein 1 OS=Macaca mulatta OX=9544 GN=YAP1 PE=2 SV=2 (F7FER5)	F7FER5 [2]	YAP1	54 kDa	TRUE	unknown	4	1	8	3	1	1	12	2	1	4	6	2	3	3	5	5	0	0	0	0
648.1	TRUE	Empty	Yes associated protein 1 OS=Macaca mulatta OX=9544 GN=YAP1 PE=2 SV=2	F7FER5	YAP1	54 kDa	TRUE	unknown	4	1	8	3	1	1	12	2	1	4	6	2	3	3	5	5	0	0	0	0
648.2	TRUE	Empty	Yes associated protein 1 OS=Macaca mulatta OX=9544 GN=YAP1 PE=4 SV=1	A0A1D5QLM0	YAP1	50 kDa	TRUE	unknown	0	0	0	0	0	0	0	0	0	0	0	0	0	0	0	0	0	0	0	0
649	TRUE	Empty	DNA fragmentation factor subunit alpha OS=Macaca mulatta OX=9544 GN=DFFA PE=2 SV=1	F7HGW2	DFFA	37 kDa		unknown	2	1	2	2	3	4	2	1	4	2	2	2	2	2	2	3	1	1	2	0
650	TRUE	Empty	D-aminoacyl-tRNA deacylase OS=Macaca mulatta OX=9544 GN=DTD1 PE=2 SV=1	F6SFP9	DTD1	23 kDa		unknown	1	1	0	2	0	2	1	3	0	2	0	2	1	2	1	2	0	1	0	2
651	TRUE	Empty	Small VCP interacting protein OS=Macaca mulatta OX=9544 GN=SVIP PE=2 SV=1	H9ENV2	SVIP	8 kDa		unknown	0	3	0	1	0	3	0	2	0	0	0	2	0	1	0	1	0	1	0	0
652	TRUE	Empty	Uncharacterized protein OS=Macaca mulatta OX=9544 PE=4 SV=1	F6WSZ1		14 kDa	TRUE	unknown	0	0	0	1	0	0	0	0	0	0	1	2	0	2	2	1	0	0	0	1
653	TRUE	Empty	Mesencephalic astrocyte derived neurotrophic factor OS=Macaca mulatta OX=9544 GN=MANF PE=4 SV=1	A0A1D5Q7D1	MANF	18 kDa		unknown	0	1	0	2	0	2	0	1	0	3	0	2	0	3	0	5	0	2	0	1
654	TRUE	Empty	Cluster of Guanylate kinase 1 OS=Macaca mulatta OX=9544 GN=GUK1 PE=4 SV=2 (F7GHZ2)	F7GHZ2 [2]	GUK1	25 kDa	TRUE	unknown	0	1	0	1	0	5	0	4	0	3	0	2	0	3	0	5	0	0	0	1
654.1	TRUE	Empty	Guanylate kinase 1 OS=Macaca mulatta OX=9544 GN=GUK1 PE=4 SV=1	F6URS3	GUK1	26 kDa	TRUE	unknown	0	1	0	1	0	4	0	3	0	0	0	1	0	2	0	2	0	0	0	1
654.2	TRUE	Empty	Guanylate kinase 1 OS=Macaca mulatta OX=9544 GN=GUK1 PE=4 SV=2	F7GHZ2	GUK1	25 kDa	TRUE	unknown	0	0	0	1	0	4	0	3	0	3	0	1	0	3	0	4	0	0	0	0
655	TRUE	Empty	Cluster of Talin 2 OS=Macaca mulatta OX=9544 GN=TLN2 PE=4 SV=2 (F7C628)	F7C628 [3]	TLN2	272 kDa	TRUE	unknown	0	0	0	2	0	0	0	1	0	2	0	2	0	3	0	2	0	1	0	1
655.1	TRUE	Empty	Talin 2 OS=Macaca mulatta OX=9544 GN=TLN2 PE=4 SV=2	F7C628	TLN2	272 kDa	TRUE	unknown	0	0	0	2	0	0	0	1	0	2	0	2	0	3	0	2	0	1	0	1
655.2	TRUE	Empty	Talin 2 OS=Macaca mulatta OX=9544 GN=TLN2 PE=4 SV=1	A0A1D5QQ80	TLN2	186 kDa	TRUE	unknown	0	0	0	0	0	0	0	0	0	0	0	0	0	0	0	0	0	0	0	0
655.3	TRUE	Empty	Talin 2 OS=Macaca mulatta OX=9544 GN=TLN2 PE=4 SV=1	A0A1D5RB16	TLN2	162 kDa	TRUE	unknown	0	0	0	0	0	0	0	0	0	0	0	0	0	0	0	0	0	0	0	0
656	TRUE	Empty	RNA-binding motif protein 14 OS=Macaca mulatta OX=9544 GN=LOC106992427 PE=2 SV=1	G7NC47	LOC106992427	69 kDa	TRUE	unknown	0	0	0	1	0	1	0	1	0	2	0	2	0	3	1	2	0	1	0	1
657	TRUE	Empty	Cluster of Agrin OS=Macaca mulatta OX=9544 GN=AGRN PE=4 SV=1 (A0A1D5QLN8)	A0A1D5QLN8 [2]	AGRN	201 kDa	TRUE	unknown	0	2	0	0	0	0	0	1	0	1	0	2	0	3	0	1	0	0	0	2
657.1	TRUE	Empty	Agrin OS=Macaca mulatta OX=9544 GN=AGRN PE=4 SV=1	A0A1D5QLN8	AGRN	201 kDa	TRUE	unknown	0	2	0	0	0	0	0	1	0	1	0	2	0	3	0	1	0	0	0	2
657.2	TRUE	Empty	Agrin OS=Macaca mulatta OX=9544 GN=AGRN PE=4 SV=2	F7G642	AGRN	209 kDa	TRUE	unknown	0	0	0	0	0	0	0	0	0	0	0	0	0	3	0	0	0	0	0	0
658	TRUE	Empty	Cluster of Heat shock protein family H (Hsp110) member 1 OS=Macaca mulatta OX=9544 GN=HSPH1 PE=3 SV=2 (F6Y7D1)	F6Y7D1 [2]	HSPH1	96 kDa	TRUE	unknown	7	3	4	7	8	8	3	6	6	8	2	2	4	12	6	6	7	12	3	6
658.1	TRUE	Empty	Heat shock protein family H (Hsp110) member 1 OS=Macaca mulatta OX=9544 GN=HSPH1 PE=3 SV=2	F6Y7D1	HSPH1	96 kDa	TRUE	unknown	7	3	4	7	8	8	3	6	6	8	2	2	4	12	6	6	7	12	3	6
658.2	TRUE	Empty	Heat shock protein family H (Hsp110) member 1 OS=Macaca mulatta OX=9544 GN=HSPH1 PE=3 SV=2	F6S537	HSPH1	97 kDa	TRUE	unknown	7	2	4	6	8	7	3	5	6	8	2	2	4	12	6	6	7	12	3	5
659	TRUE	Empty	Fascin OS=Macaca mulatta OX=9544 GN=FSCN1 PE=2 SV=2	F7EX32	FSCN1	55 kDa		unknown	0	1	0	0	0	3	0	1	0	4	0	2	0	2	1	2	0	2	0	0
660	TRUE	Empty	DAZ associated protein 1 OS=Macaca mulatta OX=9544 GN=DAZAP1 PE=4 SV=1	A0A1D5RAA0 (+3)	DAZAP1	46 kDa		unknown	0	0	0	1	0	2	0	0	0	2	0	2	0	2	0	3	0	1	0	0
661	TRUE	Empty	Cluster of L-lactate dehydrogenase OS=Macaca mulatta OX=9544 GN=LDHB PE=2 SV=1 (F7HQ10)	F7HQ10 [3]	LDHB	37 kDa	TRUE	unknown	0	3	0	4	0	1	0	3	0	4	0	2	0	6	0	4	0	3	0	3
661.1	TRUE	Empty	L-lactate dehydrogenase OS=Macaca mulatta OX=9544 PE=3 SV=2	F7HQ25		35 kDa	TRUE	unknown	0	3	0	4	0	1	0	2	0	4	0	2	0	6	0	3	0	3	0	3
661.2	TRUE	Empty	L-lactate dehydrogenase OS=Macaca mulatta OX=9544 GN=LDHB PE=2 SV=1	F7HQ10	LDHB	37 kDa	TRUE	unknown	0	0	0	0	0	0	0	0	0	0	0	0	0	0	0	0	0	0	0	0
661.3	TRUE	Empty	Lactate dehydrogenase B OS=Macaca mulatta OX=9544 GN=LDHB PE=4 SV=1	A0A1D5R8Q0	LDHB	11 kDa	TRUE	unknown	0	0	0	0	0	0	0	2	0	0	0	0	0	0	0	3	0	0	0	0
662	TRUE	Empty	Cluster of Phosphoinositide phospholipase C OS=Macaca mulatta OX=9544 GN=PLCL1 PE=2 SV=1 (H9ERR5)	H9ERR5 [2]	PLCL1	123 kDa	TRUE	unknown	0	0	3	1	0	0	0	0	2	2	1	2	0	0	0	0	0	0	0	0
662.1	TRUE	Empty	Phosphoinositide phospholipase C OS=Macaca mulatta OX=9544 GN=PLCL1 PE=2 SV=1	H9ERR5	PLCL1	123 kDa	TRUE	unknown	0	0	3	1	0	0	0	0	2	2	1	2	0	0	0	0	0	0	0	0
662.2	TRUE	Empty	Phosphoinositide phospholipase C OS=Macaca mulatta OX=9544 GN=PLCL1 PE=4 SV=1	A0A1D5QM98	PLCL1	113 kDa	TRUE	unknown	0	0	0	0	0	0	0	0	0	0	0	0	0	0	0	0	0	0	0	0
663	TRUE	Empty	WNK lysine deficient protein kinase 1 OS=Macaca mulatta OX=9544 GN=WNK1 PE=4 SV=1	A0A1D5Q508 (+3)	WNK1	280 kDa	TRUE	unknown	0	0	4	1	0	1	2	0	1	1	3	2	3	3	5	2	0	5	0	2
664	TRUE	Empty	Cluster of Craniofacial development protein 1 OS=Macaca mulatta OX=9544 GN=CFDP1 PE=4 SV=2 (F7G4Q8)	F7G4Q8 [2]	CFDP1	39 kDa	TRUE	unknown	3	1	3	0	0	0	0	3	0	1	0	2	0	3	1	3	0	1	1	2
664.1	TRUE	Empty	Craniofacial development protein 1 OS=Macaca mulatta OX=9544 GN=CFDP1 PE=4 SV=2	F7G4Q8	CFDP1	39 kDa	TRUE	unknown	3	1	3	0	0	0	0	3	0	1	0	2	0	3	1	3	0	1	1	2
664.2	TRUE	Empty	Craniofacial development protein 1 OS=Macaca mulatta OX=9544 GN=CFDP1 PE=4 SV=1	A0A1D5QYZ3	CFDP1	34 kDa	TRUE	unknown	3	1	2	0	0	0	0	2	0	1	0	2	0	0	1	2	0	0	1	2
665	TRUE	Empty	Mitochondrial ribosomal protein L58 OS=Macaca mulatta OX=9544 GN=MRPL58 PE=4 SV=1	F6PTV9	MRPL58	24 kDa		unknown	0	2	0	3	0	1	0	1	0	2	0	2	0	1	0	1	0	1	0	0
666	TRUE	Empty	Cluster of Myosin XVIIIA OS=Macaca mulatta OX=9544 GN=MYO18A PE=3 SV=2 (F6RJC7)	F6RJC7 [2]	MYO18A	232 kDa	TRUE	unknown	12	3	15	2	8	2	17	5	11	6	12	2	9	5	3	9	4	4	6	4
666.1	TRUE	Empty	Myosin XVIIIA OS=Macaca mulatta OX=9544 GN=MYO18A PE=3 SV=2	F6RJC7	MYO18A	232 kDa	TRUE	unknown	11	3	15	2	8	2	16	5	11	6	12	2	7	5	0	9	4	4	6	4
666.2	TRUE	Empty	Myosin XVIIIA OS=Macaca mulatta OX=9544 GN=MYO18A PE=3 SV=1	A0A1D5QF42	MYO18A	273 kDa	TRUE	unknown	1	3	1	2	0	2	1	5	1	6	1	2	2	5	3	9	0	4	1	4
667	TRUE	Empty	Cluster of NAC alpha domain containing OS=Macaca mulatta OX=9544 GN=NACAD PE=4 SV=1 (A0A1D5QZG9)	A0A1D5QZG9 [2]	NACAD	155 kDa	TRUE	unknown	0	4	0	3	0	5	0	6	4	5	2	2	0	2	0	3	0	2	0	2
667.1	TRUE	Empty	NAC alpha domain containing OS=Macaca mulatta OX=9544 GN=NACAD PE=4 SV=1	A0A1D5QZG9	NACAD	155 kDa	TRUE	unknown	0	3	0	3	0	4	0	5	0	4	0	2	0	1	0	3	0	2	0	2
667.2	TRUE	Empty	NAC alpha domain containing OS=Macaca mulatta OX=9544 GN=NACAD PE=4 SV=1	A0A1D5RG26	NACAD	142 kDa	TRUE	unknown	0	3	0	2	0	4	0	5	4	4	2	1	0	1	0	2	0	1	0	1
668	TRUE	Empty	Cluster of Amino acid transporter OS=Macaca mulatta OX=9544 GN=SLC1A3 PE=2 SV=1 (A0A1D5Q6W9)	A0A1D5Q6W9 [3]	SLC1A3	60 kDa	TRUE	unknown	0	1	3	9	0	4	2	8	0	3	0	2	0	1	0	6	0	6	0	2
668.1	TRUE	Empty	Amino acid transporter OS=Macaca mulatta OX=9544 GN=SLC1A3 PE=2 SV=1	A0A1D5Q6W9 (+1)	SLC1A3	60 kDa	TRUE	unknown	0	1	3	9	0	4	2	8	0	3	0	2	0	1	0	6	0	6	0	2
668.2	TRUE	Empty	Amino acid transporter OS=Macaca mulatta OX=9544 GN=SLC1A6 PE=3 SV=1	G7NM13	SLC1A6	61 kDa	TRUE	unknown	0	0	0	0	0	0	0	0	0	0	0	0	0	0	0	0	0	0	0	0
669	TRUE	Empty	Platelet activating factor acetylhydrolase 1b catalytic subunit 2 OS=Macaca mulatta OX=9544 GN=PAFAH1B2 PE=4 SV=1	A0A1D5R0L3	PAFAH1B2	21 kDa		unknown	0	0	2	2	0	2	0	3	0	1	2	2	0	0	0	5	0	0	2	2
670	TRUE	Empty	Cluster of Cyclic AMP-responsive element-binding protein 1 isoform B OS=Macaca mulatta OX=9544 GN=CREB1 PE=2 SV=2 (F6Z7F5)	F6Z7F5 [3]	CREB1	37 kDa	TRUE	unknown	0	4	0	3	0	4	0	4	0	2	0	2	2	4	2	4	1	3	0	4
670.1	TRUE	Empty	Cyclic AMP-responsive element-binding protein 1 isoform B OS=Macaca mulatta OX=9544 GN=CREB1 PE=2 SV=2	F6Z7F5	CREB1	37 kDa	TRUE	unknown	0	4	0	3	0	4	0	4	0	2	0	2	2	4	2	4	1	3	0	4
670.2	TRUE	Empty	cAMP responsive element modulator OS=Macaca mulatta OX=9544 GN=CREM PE=4 SV=2	F6YPN1 (+1)	CREM	34 kDa	TRUE	unknown	0	0	0	0	0	0	0	0	0	0	0	0	0	0	0	0	0	0	0	0
671	TRUE	Empty	Cluster of Peptidyl-prolyl cis-trans isomerase OS=Macaca mulatta OX=9544 GN=PIN4 PE=4 SV=1 (A0A1D5RAA7)	A0A1D5RAA7 [4]	PIN4	16 kDa	TRUE	unknown	0	0	0	2	0	0	0	1	0	1	0	2	0	1	0	3	0	1	1	1
671.1	TRUE	Empty	Peptidyl-prolyl cis-trans isomerase OS=Macaca mulatta OX=9544 GN=PIN4 PE=4 SV=1	A0A1D5RAA7	PIN4	16 kDa	TRUE	unknown	0	0	0	2	0	0	0	1	0	1	0	2	0	1	0	3	0	1	1	1
671.2	TRUE	Empty	Peptidyl-prolyl cis-trans isomerase OS=Macaca mulatta OX=9544 PE=4 SV=2	F6UJE6		16 kDa	TRUE	unknown	0	0	0	1	0	0	0	1	0	1	0	2	0	0	0	3	0	1	1	1
671.3	TRUE	Empty	Peptidyl-prolyl cis-trans isomerase OS=Macaca mulatta OX=9544 PE=4 SV=2	F6UK49		16 kDa	TRUE	unknown	0	0	0	0	0	0	0	0	0	0	0	0	0	0	0	0	0	0	0	0
671.4	TRUE	Empty	Peptidyl-prolyl cis-trans isomerase OS=Macaca mulatta OX=9544 PE=4 SV=1	A0A1D5Q9J4		11 kDa	TRUE	unknown	0	0	0	1	0	0	0	0	0	0	0	0	0	1	0	0	0	0	0	0
672	TRUE	Empty	Collagen type I alpha 1 chain OS=Macaca mulatta OX=9544 GN=COL1A1 PE=4 SV=2	F7BJV7	COL1A1	128 kDa	TRUE	unknown	4	18	3	19	11	35	14	35	0	3	1	2	4	18	3	15	15	43	19	42
673	TRUE	Empty	Cluster of MTSS1L, I-BAR domain containing OS=Macaca mulatta OX=9544 GN=MTSS1L PE=4 SV=1 (A0A1D5QYL3)	A0A1D5QYL3 [2]	MTSS1L	69 kDa	TRUE	unknown	2	2	5	1	0	1	1	3	2	3	3	2	7	2	10	3	1	6	1	5
673.1	TRUE	Empty	MTSS1L, I-BAR domain containing OS=Macaca mulatta OX=9544 GN=MTSS1L PE=4 SV=1	A0A1D5QYL3	MTSS1L	69 kDa	TRUE	unknown	2	2	5	1	0	1	1	3	2	3	3	2	7	2	10	3	1	6	1	5
673.2	TRUE	Empty	MTSS1L, I-BAR domain containing OS=Macaca mulatta OX=9544 GN=MTSS1L PE=4 SV=2	F6U0I0	MTSS1L	79 kDa	TRUE	unknown	0	0	0	0	0	0	0	0	0	0	0	0	0	0	0	0	0	0	0	0
674	TRUE	Empty	Cluster of Hypoxia up-regulated 1 OS=Macaca mulatta OX=9544 GN=HYOU1 PE=3 SV=1 (A0A1D5RBT8)	A0A1D5RBT8 [2]	HYOU1	105 kDa	TRUE	unknown	0	0	0	2	0	0	0	1	0	0	0	2	0	1	0	1	0	1	0	1
674.1	TRUE	Empty	Hypoxia up-regulated 1 OS=Macaca mulatta OX=9544 GN=HYOU1 PE=3 SV=1	A0A1D5RBT8	HYOU1	105 kDa	TRUE	unknown	0	0	0	2	0	0	0	1	0	0	0	2	0	0	0	0	0	1	0	1
674.2	TRUE	Empty	Hypoxia up-regulated 1 OS=Macaca mulatta OX=9544 GN=HYOU1 PE=3 SV=1	A0A1D5QH14	HYOU1	110 kDa	TRUE	unknown	0	0	0	0	0	0	0	0	0	0	0	1	0	1	0	1	0	1	0	0
675	TRUE	Empty	Cluster of Splicing factor, arginine/serine-rich 13A OS=Macaca mulatta OX=9544 GN=SRSF10 PE=4 SV=1 (H9H3N2)	H9H3N2 [3]	SRSF10	31 kDa	TRUE	unknown	3	1	6	1	2	0	2	4	2	0	1	2	2	3	0	7	0	0	0	0
675.1	TRUE	Empty	Splicing factor, arginine/serine-rich 13A OS=Macaca mulatta OX=9544 GN=SRSF10 PE=4 SV=1	H9H3N2	SRSF10	31 kDa	TRUE	unknown	3	1	6	1	2	0	2	4	2	0	1	2	2	3	0	7	0	0	0	0
675.2	TRUE	Empty	Uncharacterized protein OS=Macaca mulatta OX=9544 GN=SRSF10 PE=4 SV=1	A0A1D5QUA9	SRSF10	31 kDa	TRUE	unknown	3	0	6	0	0	0	0	0	0	0	0	0	0	0	0	5	0	0	0	0
675.3	TRUE	Empty	Uncharacterized protein OS=Macaca mulatta OX=9544 GN=SRSF10 PE=4 SV=1	A0A1D5Q4J8	SRSF10	20 kDa	TRUE	unknown	0	0	0	0	0	0	0	0	0	0	0	0	0	0	0	0	0	0	0	0
676	TRUE	Empty	Hexamethylene bisacetamide inducible 1 OS=Macaca mulatta OX=9544 GN=HEXIM1 PE=2 SV=1	F7BGX2	HEXIM1	41 kDa	TRUE	unknown	0	0	0	0	0	0	0	1	0	1	0	2	0	3	0	2	0	0	0	1
677	TRUE	Empty	Cluster of Glucocorticoid induced 1 OS=Macaca mulatta OX=9544 GN=GLCCI1 PE=4 SV=1 (A0A1D5QXK2)	A0A1D5QXK2 [2]	GLCCI1	45 kDa	TRUE	unknown	6	1	7	2	2	2	2	0	6	2	10	2	12	1	6	1	0	1	0	1
677.1	TRUE	Empty	Glucocorticoid induced 1 OS=Macaca mulatta OX=9544 GN=GLCCI1 PE=4 SV=1	A0A1D5QXK2	GLCCI1	45 kDa	TRUE	unknown	6	1	7	2	1	2	2	0	4	2	9	2	9	1	6	1	0	1	0	1
677.2	TRUE	Empty	Glucocorticoid induced 1 OS=Macaca mulatta OX=9544 GN=GLCCI1 PE=4 SV=1	A0A1D5QN73	GLCCI1	24 kDa	TRUE	unknown	1	1	1	2	1	1	0	0	2	2	3	2	7	0	0	0	0	0	0	0
678	TRUE	Empty	Sodium/hydrogen exchanger OS=Macaca mulatta OX=9544 GN=SLC9A1 PE=2 SV=1	H9FYP5	SLC9A1	91 kDa		unknown	3	0	6	1	3	0	2	2	2	1	4	2	4	1	8	1	0	2	0	3
679	TRUE	Empty	Chromosome 19 open reading frame 25 OS=Macaca mulatta OX=9544 GN=C19orf25 PE=4 SV=2	F6VEP0	C19orf25	15 kDa		unknown	0	1	0	3	0	4	0	2	0	4	0	2	0	2	0	4	0	3	0	3
680	TRUE	Empty	Cluster of T-complex 1 OS=Macaca mulatta OX=9544 GN=TCP1 PE=2 SV=2 (F6T4X7)	F6T4X7 [6]	TCP1	60 kDa	TRUE	unknown	0	1	0	1	0	1	0	1	0	2	0	2	0	0	0	2	0	3	0	3
680.1	TRUE	Empty	T-complex 1 OS=Macaca mulatta OX=9544 GN=TCP1 PE=2 SV=2	F6T4X7	TCP1	60 kDa	TRUE	unknown	0	1	0	1	0	1	0	1	0	2	0	2	0	0	0	2	0	3	0	3
680.2	TRUE	Empty	Uncharacterized protein OS=Macaca mulatta OX=9544 GN=TCP1 PE=3 SV=1	F7DDC6	TCP1	47 kDa	TRUE	unknown	0	0	0	0	0	0	0	0	0	0	0	0	0	0	0	0	0	0	0	0
680.3	TRUE	Empty	Uncharacterized protein OS=Macaca mulatta OX=9544 PE=3 SV=1	A0A1D5RKE5		56 kDa	TRUE	unknown	0	1	0	1	0	1	0	0	0	1	0	0	0	0	0	1	0	2	0	2
680.4	TRUE	Empty	Uncharacterized protein OS=Macaca mulatta OX=9544 GN=TCP1 PE=3 SV=2	F7DDB2	TCP1	24 kDa	TRUE	unknown	0	0	0	0	0	0	0	0	0	0	0	0	0	0	0	0	0	0	0	0
680.5	TRUE	Empty	Uncharacterized protein OS=Macaca mulatta OX=9544 PE=3 SV=1	A0A1D5QSC5		48 kDa	TRUE	unknown	0	0	0	0	0	0	0	0	0	0	0	0	0	0	0	0	0	1	0	0
680.6	TRUE	Empty	Uncharacterized protein OS=Macaca mulatta OX=9544 PE=3 SV=2	F7CQZ2		58 kDa	TRUE	unknown	0	0	0	0	0	0	0	0	0	0	0	0	0	0	0	0	0	0	0	0
681	TRUE	Empty	Cluster of Muscular LMNA interacting protein OS=Macaca mulatta OX=9544 GN=MLIP PE=4 SV=1 (A0A1D5RE38)	A0A1D5RE38 [4]	MLIP	107 kDa	TRUE	unknown	5	2	6	9	11	6	11	4	4	4	4	2	15	6	15	11	4	7	4	7
681.1	TRUE	Empty	Muscular LMNA interacting protein OS=Macaca mulatta OX=9544 GN=MLIP PE=4 SV=1	A0A1D5RE38	MLIP	107 kDa	TRUE	unknown	5	2	6	9	11	6	11	4	4	4	4	2	15	6	15	11	4	7	4	6
681.2	TRUE	Empty	Muscular LMNA interacting protein OS=Macaca mulatta OX=9544 GN=MLIP PE=4 SV=1	A0A1D5QQ47	MLIP	27 kDa	TRUE	unknown	0	1	0	3	0	1	0	1	0	0	0	0	0	1	0	5	0	0	0	1
681.3	TRUE	Empty	Muscular LMNA interacting protein OS=Macaca mulatta OX=9544 GN=MLIP PE=4 SV=1	A0A1D5R741	MLIP	95 kDa	TRUE	unknown	0	0	0	0	0	0	0	0	0	0	0	0	15	0	15	0	0	0	0	0
681.4	TRUE	Empty	Muscular LMNA interacting protein OS=Macaca mulatta OX=9544 GN=MLIP PE=4 SV=2	F7FYK8	MLIP	21 kDa	TRUE	unknown	0	1	4	5	6	1	3	2	0	0	2	0	2	0	4	6	1	2	2	1
682	TRUE	Empty	Cytochrome c oxidase subunit NDUFA4 OS=Macaca mulatta OX=9544 GN=NDUFA4 PE=3 SV=1	Q3YAJ5	NDUFA4	9 kDa		unknown	0	4	0	4	0	1	0	2	0	4	0	2	0	1	0	3	0	2	0	2
683	TRUE	Empty	Ubiquitin fold modifier 1 OS=Macaca mulatta OX=9544 GN=UFM1 PE=4 SV=1	F6ZVP0	UFM1	11 kDa		unknown	0	0	0	1	0	1	0	3	0	2	0	2	0	1	0	2	0	1	0	1
684	TRUE	Empty	Cluster of G3BP stress granule assembly factor 2 OS=Macaca mulatta OX=9544 GN=G3BP2 PE=4 SV=1 (A0A1D5QXU6)	A0A1D5QXU6 [3]	G3BP2	57 kDa	TRUE	unknown	1	0	10	1	8	3	6	1	0	2	7	2	1	7	7	5	9	5	13	3
684.1	TRUE	Empty	G3BP stress granule assembly factor 2 OS=Macaca mulatta OX=9544 GN=G3BP2 PE=4 SV=2	F6UFP2	G3BP2	47 kDa	TRUE	unknown	1	0	10	1	8	3	6	1	0	2	7	2	1	6	7	5	9	4	11	2
684.2	TRUE	Empty	G3BP stress granule assembly factor 2 OS=Macaca mulatta OX=9544 GN=G3BP2 PE=4 SV=1	A0A1D5QXU6	G3BP2	57 kDa	TRUE	unknown	0	0	10	0	0	0	6	0	0	0	7	0	0	6	0	0	0	5	13	2
684.3	TRUE	Empty	G3BP stress granule assembly factor 2 OS=Macaca mulatta OX=9544 GN=G3BP2 PE=4 SV=1	A0A1D5QEE5	G3BP2	28 kDa	TRUE	unknown	0	0	0	0	0	0	6	0	0	0	7	0	0	0	0	0	0	0	13	0
685	TRUE	Empty	Cluster of Septin-11 OS=Macaca mulatta OX=9544 GN=SEPT11 PE=2 SV=1 (H9FX13)	H9FX13 [3]	2021-09-11	49 kDa	TRUE	unknown	0	1	0	2	0	4	0	2	0	1	0	2	0	3	0	5	0	6	0	5
685.1	TRUE	Empty	Septin-11 OS=Macaca mulatta OX=9544 GN=SEPT11 PE=2 SV=1	H9FX13	2021-09-11	49 kDa	TRUE	unknown	0	1	0	2	0	4	0	2	0	1	0	2	0	3	0	5	0	6	0	5
685.2	TRUE	Empty	Septin 11 OS=Macaca mulatta OX=9544 GN=SEPT11 PE=3 SV=1	A0A1D5R3M9	2021-09-11	49 kDa	TRUE	unknown	0	0	0	0	0	0	0	0	0	0	0	0	0	0	0	0	0	0	0	0
685.3	TRUE	Empty	Septin 11 OS=Macaca mulatta OX=9544 GN=SEPT11 PE=3 SV=1	A0A1D5QDX5	2021-09-11	49 kDa	TRUE	unknown	0	0	0	0	0	0	0	0	0	0	0	0	0	0	0	0	0	0	0	0
686	TRUE	Empty	Cluster of FGFR1 oncogene partner 2 OS=Macaca mulatta OX=9544 GN=FGFR1OP2 PE=2 SV=1 (H9EN32)	H9EN32 [2]	FGFR1OP2	25 kDa	TRUE	unknown	0	0	0	2	0	3	0	3	0	2	0	2	0	4	0	2	0	4	0	1
686.1	TRUE	Empty	FGFR1 oncogene partner 2 OS=Macaca mulatta OX=9544 GN=FGFR1OP2 PE=2 SV=1	H9EN32	FGFR1OP2	25 kDa	TRUE	unknown	0	0	0	2	0	3	0	3	0	2	0	2	0	4	0	2	0	4	0	1
686.2	TRUE	Empty	FGFR1 oncogene partner 2 OS=Macaca mulatta OX=9544 GN=FGFR1OP2 PE=2 SV=1	I0FM31	FGFR1OP2	29 kDa	TRUE	unknown	0	0	0	0	0	0	0	0	0	0	0	0	0	0	0	0	0	0	0	0
687	TRUE	Empty	Cluster of Heterogeneous nuclear ribonucleoprotein H1 OS=Macaca mulatta OX=9544 GN=HNRNPH1 PE=4 SV=2 (F7G3R3)	F7G3R3 [4]	HNRNPH1	48 kDa	TRUE	unknown	0	0	0	3	0	4	0	1	0	3	0	2	1	3	0	3	0	6	1	4
687.1	TRUE	Empty	Heterogeneous nuclear ribonucleoprotein H1 OS=Macaca mulatta OX=9544 GN=HNRNPH1 PE=4 SV=2	F7G3R3	HNRNPH1	48 kDa	TRUE	unknown	0	0	0	2	0	3	0	0	0	2	0	2	1	1	0	1	0	3	1	3
687.2	TRUE	Empty	Heterogeneous nuclear ribonucleoprotein H2 OS=Macaca mulatta OX=9544 GN=HNRNPH2 PE=2 SV=1	F7BG13	HNRNPH2	49 kDa	TRUE	unknown	0	0	0	1	0	2	0	1	0	2	0	0	1	2	0	3	0	4	1	1
687.3	TRUE	Empty	Uncharacterized protein OS=Macaca mulatta OX=9544 PE=4 SV=1	A0A1D5REF5		46 kDa	TRUE	unknown	0	0	0	0	0	0	0	0	0	0	0	0	0	0	0	0	0	0	0	0
687.4	TRUE	Empty	Heterogeneous nuclear ribonucleoprotein F OS=Macaca mulatta OX=9544 GN=HNRNPF PE=2 SV=1	F6UEF5	HNRNPF	46 kDa	TRUE	unknown	0	0	0	0	0	0	0	0	0	0	0	0	0	0	0	0	0	0	0	0
688	TRUE	Empty	Cluster of Thioredoxin domain containing 17 OS=Macaca mulatta OX=9544 GN=TXNDC17 PE=2 SV=1 (A0A1D5RCZ3)	A0A1D5RCZ3 [2]	TXNDC17	14 kDa	TRUE	unknown	0	2	0	1	0	2	0	1	0	0	0	2	0	3	0	1	0	2	0	3
688.1	TRUE	Empty	Thioredoxin domain containing 17 OS=Macaca mulatta OX=9544 GN=TXNDC17 PE=2 SV=1	A0A1D5RCZ3	TXNDC17	14 kDa	TRUE	unknown	0	2	0	1	0	2	0	1	0	0	0	2	0	3	0	1	0	2	0	3
688.2	TRUE	Empty	Thioredoxin domain containing 17 OS=Macaca mulatta OX=9544 GN=TXNDC17 PE=4 SV=1	A0A1D5RL38	TXNDC17	9 kDa	TRUE	unknown	0	0	0	0	0	0	0	0	0	0	0	0	0	0	0	0	0	0	0	0
689	TRUE	Empty	Nucleobindin-2 OS=Macaca mulatta OX=9544 GN=NUCB2 PE=2 SV=1	H9EMB8	NUCB2	50 kDa	TRUE	unknown	0	1	0	4	0	5	0	4	0	6	0	2	0	8	0	5	0	8	0	1
690	TRUE	Empty	BUD13 homolog OS=Macaca mulatta OX=9544 GN=ZPR1 PE=2 SV=2	F6WX57	ZPR1	51 kDa		unknown	0	0	0	2	0	2	0	0	0	1	0	2	0	1	0	1	0	2	0	2
691	TRUE	Empty	WAS protein family member 1 OS=Macaca mulatta OX=9544 GN=WASF1 PE=2 SV=1	G7MQW9	WASF1	62 kDa		unknown	0	3	0	4	0	3	0	3	0	3	0	2	0	5	0	6	0	13	0	6
692	TRUE	Empty	Cluster of Acetyl-CoA acetyltransferase 1 OS=Macaca mulatta OX=9544 GN=ACAT1 PE=2 SV=1 (F6XC62)	F6XC62 [2]	ACAT1	45 kDa	TRUE	unknown	0	0	0	1	0	0	0	1	0	2	0	2	0	1	0	2	0	1	0	0
692.1	TRUE	Empty	Acetyl-CoA acetyltransferase 1 OS=Macaca mulatta OX=9544 GN=ACAT1 PE=2 SV=1	F6XC62	ACAT1	45 kDa	TRUE	unknown	0	0	0	1	0	0	0	1	0	2	0	2	0	1	0	2	0	1	0	0
692.2	TRUE	Empty	Acetyl-CoA acetyltransferase 1 OS=Macaca mulatta OX=9544 GN=ACAT1 PE=4 SV=1	F6XBZ6	ACAT1	17 kDa	TRUE	unknown	0	0	0	0	0	0	0	0	0	0	0	0	0	0	0	0	0	0	0	0
693	TRUE	Empty	Serine and arginine rich splicing factor 11 OS=Macaca mulatta OX=9544 GN=SRSF11 PE=4 SV=1	F6RMA5	SRSF11	53 kDa	TRUE	unknown	5	1	8	1	0	0	5	1	6	1	9	2	7	2	10	4	6	0	8	0
694	TRUE	Empty	Myelodysplasia-myeloid leukemia factor 2 OS=Macaca mulatta OX=9544 GN=MLF2 PE=2 SV=1	A0A1D5RFS9	MLF2	28 kDa		unknown	3	0	2	1	4	0	3	0	4	2	4	2	2	0	2	1	2	0	3	0
695	TRUE	Empty	Cluster of Uncharacterized protein OS=Macaca mulatta OX=9544 GN=DDT PE=4 SV=1 (A0A1D5QS16)	A0A1D5QS16 [3]	DDT	16 kDa	TRUE	unknown	0	0	0	1	0	1	0	2	0	0	0	2	0	1	0	6	0	0	0	1
695.1	TRUE	Empty	Uncharacterized protein OS=Macaca mulatta OX=9544 PE=4 SV=1	F6S511		13 kDa	TRUE	unknown	0	0	0	0	0	1	0	2	0	0	0	2	0	1	0	4	0	0	0	0
695.2	TRUE	Empty	Uncharacterized protein OS=Macaca mulatta OX=9544 GN=DDT PE=4 SV=1	A0A1D5QS16	DDT	16 kDa	TRUE	unknown	0	0	0	1	0	0	0	2	0	0	0	1	0	1	0	5	0	0	0	1
695.3	TRUE	Empty	D-dopachrome tautomerase like OS=Macaca mulatta OX=9544 GN=DDTL PE=4 SV=1	A0A1D5QVF7	DDTL	14 kDa	TRUE	unknown	0	0	0	0	0	0	0	0	0	0	0	0	0	0	0	1	0	0	0	0
696	TRUE	Empty	WAS/WASL interacting protein family member 1 OS=Macaca mulatta OX=9544 GN=WIPF1 PE=4 SV=2	F7ACR6 (+1)	WIPF1	52 kDa		unknown	0	2	1	0	0	1	0	0	1	3	3	2	0	3	2	1	0	1	0	0
697	TRUE	Empty	H1 histone family member 0 OS=Macaca mulatta OX=9544 GN=H1F0 PE=3 SV=1	A0A1D5RJF7	H1F0	21 kDa		unknown	0	2	0	3	0	4	0	3	1	1	0	2	0	7	0	3	0	3	0	8
698	TRUE	Empty	Cluster of Heme-binding protein 1 OS=Macaca mulatta OX=9544 GN=HEBP1 PE=2 SV=1 (F6UQB6)	F6UQB6 [2]	HEBP1	21 kDa	TRUE	unknown	0	1	0	3	0	2	0	6	0	2	0	2	0	1	0	6	0	6	0	5
698.1	TRUE	Empty	Heme-binding protein 1 OS=Macaca mulatta OX=9544 GN=HEBP1 PE=2 SV=1	F6UQB6	HEBP1	21 kDa	TRUE	unknown	0	1	0	3	0	2	0	6	0	2	0	2	0	1	0	6	0	6	0	5
698.2	TRUE	Empty	Heme binding protein 1 OS=Macaca mulatta OX=9544 GN=HEBP1 PE=4 SV=1	A0A1D5RE73	HEBP1	7 kDa	TRUE	unknown	0	0	0	0	0	0	0	0	0	0	0	0	0	0	0	0	0	0	0	0
699	TRUE	Empty	Cluster of Heat shock protein 90 alpha family class B member 1 OS=Macaca mulatta OX=9544 GN=HSP90AB1 PE=2 SV=2 (F7GST0)	F7GST0 [2]	HSP90AB1	83 kDa	TRUE	unknown	0	1	2	1	0	1	3	1	0	0	2	2	0	0	6	0	1	0	4	1
699.1	TRUE	Empty	Heat shock protein 90 alpha family class B member 1 OS=Macaca mulatta OX=9544 GN=HSP90AB1 PE=2 SV=2	F7GST0	HSP90AB1	83 kDa	TRUE	unknown	0	1	2	1	0	1	3	1	0	0	2	2	0	0	6	0	1	0	4	1
699.2	TRUE	Empty	Uncharacterized protein OS=Macaca mulatta OX=9544 PE=4 SV=1	A0A1D5QIH4		49 kDa	TRUE	unknown	0	0	0	0	0	0	0	0	0	0	0	0	0	0	0	0	0	0	0	0
700	TRUE	Empty	BCL2 like 13 OS=Macaca mulatta OX=9544 GN=BCL2L13 PE=4 SV=1	A0A1D5Q3M3 (+1)	BCL2L13	54 kDa		unknown	0	0	5	2	0	0	5	2	0	0	4	2	0	0	6	5	0	2	10	8
701	TRUE	Empty	Visinin like 1 OS=Macaca mulatta OX=9544 GN=VSNL1 PE=2 SV=1	G7N9F6	VSNL1	22 kDa	TRUE	unknown	0	1	0	2	0	2	0	2	0	1	0	2	0	1	0	3	0	1	0	3
702	TRUE	Empty	Coiled-coil domain containing 92 OS=Macaca mulatta OX=9544 GN=CCDC92 PE=2 SV=1	F7HJR6	CCDC92	37 kDa		unknown	7	1	6	1	6	0	7	2	8	3	9	2	13	2	14	5	0	1	5	0
703	TRUE	Empty	Megakaryoblastic leukemia (translocation) 1 OS=Macaca mulatta OX=9544 GN=MKL1 PE=4 SV=1	A0A1D5QJQ4 (+1)	MKL1	94 kDa	TRUE	unknown	0	0	1	2	2	0	2	0	1	1	0	2	1	1	0	1	2	0	1	1
704	TRUE	Empty	Cluster of Melanoma cell adhesion molecule OS=Macaca mulatta OX=9544 GN=MCAM PE=4 SV=1 (A0A1D5Q716)	A0A1D5Q716 [3]	MCAM	71 kDa	TRUE	unknown	0	0	0	2	0	2	0	1	0	2	0	2	0	0	0	2	0	0	0	0
704.1	TRUE	Empty	Melanoma cell adhesion molecule OS=Macaca mulatta OX=9544 GN=MCAM PE=4 SV=1	A0A1D5Q716 (+1)	MCAM	71 kDa	TRUE	unknown	0	0	0	2	0	2	0	1	0	2	0	2	0	0	0	2	0	0	0	0
704.2	TRUE	Empty	Melanoma cell adhesion molecule OS=Macaca mulatta OX=9544 GN=MCAM PE=4 SV=2	F6SLL9	MCAM	51 kDa	TRUE	unknown	0	0	0	2	0	2	0	1	0	2	0	1	0	0	0	2	0	0	0	0
705	TRUE	Empty	Cluster of Coiled-coil domain containing 9 OS=Macaca mulatta OX=9544 GN=CCDC9 PE=4 SV=1 (A0A1D5QV08)	A0A1D5QV08 [2]	CCDC9	64 kDa	TRUE	unknown	5	1	4	2	5	1	4	2	4	0	7	2	5	3	7	2	3	0	4	0
705.1	TRUE	Empty	Coiled-coil domain containing 9 OS=Macaca mulatta OX=9544 GN=CCDC9 PE=4 SV=1	A0A1D5QV08	CCDC9	64 kDa	TRUE	unknown	5	1	4	2	5	1	4	2	4	0	7	2	5	3	7	2	3	0	4	0
705.2	TRUE	Empty	Coiled-coil domain containing 9 OS=Macaca mulatta OX=9544 GN=CCDC9 PE=4 SV=2	F6U231	CCDC9	59 kDa	TRUE	unknown	2	0	0	1	2	0	1	2	0	0	1	1	2	2	4	1	0	0	0	0
706	TRUE	Empty	Cluster of Uncharacterized protein OS=Macaca mulatta OX=9544 PE=3 SV=2 (F7HJF7)	F7HJF7 [2]		19 kDa	TRUE	unknown	0	0	0	0	0	1	0	0	0	1	0	2	0	1	0	0	0	2	0	1
706.1	TRUE	Empty	Uncharacterized protein OS=Macaca mulatta OX=9544 PE=3 SV=2	F7HJF7		19 kDa	TRUE	unknown	0	0	0	0	0	1	0	0	0	1	0	2	0	1	0	0	0	2	0	1
706.2	TRUE	Empty	Uncharacterized protein OS=Macaca mulatta OX=9544 PE=4 SV=1	A0A1D5Q8K6		17 kDa	TRUE	unknown	0	0	0	0	0	0	0	0	0	0	0	0	0	0	0	0	0	0	0	0
707	TRUE	Empty	Cluster of COX assembly mitochondrial protein OS=Macaca mulatta OX=9544 GN=CMC1 PE=3 SV=1 (A0A1D5R8Q1)	A0A1D5R8Q1 [2]	CMC1	13 kDa	TRUE	unknown	0	0	0	1	0	0	0	2	0	7	0	2	0	5	0	4	0	6	0	2
707.1	TRUE	Empty	COX assembly mitochondrial protein OS=Macaca mulatta OX=9544 GN=CMC1 PE=3 SV=1	A0A1D5R8Q1	CMC1	13 kDa	TRUE	unknown	0	0	0	1	0	0	0	2	0	7	0	2	0	5	0	4	0	6	0	2
707.2	TRUE	Empty	COX assembly mitochondrial protein OS=Macaca mulatta OX=9544 GN=CMC1 PE=3 SV=2	F7HMA6	CMC1	9 kDa	TRUE	unknown	0	0	0	0	0	0	0	0	0	0	0	0	0	0	0	0	0	0	0	0
708	TRUE	Empty	NADH dehydrogenase [ubiquinone] 1 alpha subcomplex subunit 8 OS=Macaca mulatta OX=9544 GN=NDUFA8 PE=3 SV=1	A0A1D5Q182	NDUFA8	20 kDa		unknown	0	2	0	3	0	2	0	5	0	1	0	2	0	3	0	2	0	2	0	4
709	TRUE	Empty	Glucosidase alpha, acid OS=Macaca mulatta OX=9544 GN=GAA PE=3 SV=2	F7AD90	GAA	105 kDa		unknown	0	0	0	0	0	2	0	0	0	0	0	2	0	3	0	0	0	0	0	1
710	TRUE	Empty	Cluster of Sterile alpha motif domain containing 14 OS=Macaca mulatta OX=9544 GN=SAMD14 PE=4 SV=2 (F7GTY9)	F7GTY9 [3]	SAMD14	44 kDa	TRUE	unknown	7	0	5	1	8	2	10	1	18	3	15	2	13	7	9	4	13	1	4	1
710.1	TRUE	Empty	Sterile alpha motif domain containing 14 OS=Macaca mulatta OX=9544 GN=SAMD14 PE=4 SV=2	F7GTU7	SAMD14	47 kDa	TRUE	unknown	7	0	5	1	8	2	10	1	17	3	15	2	13	7	9	4	13	1	4	1
710.2	TRUE	Empty	Sterile alpha motif domain containing 14 OS=Macaca mulatta OX=9544 GN=SAMD14 PE=4 SV=2	F7GTY9 (+1)	SAMD14	44 kDa	TRUE	unknown	7	0	5	1	8	2	10	1	18	3	15	1	13	6	9	4	13	1	4	1
711	TRUE	Empty	YLP motif containing 1 OS=Macaca mulatta OX=9544 GN=YLPM1 PE=2 SV=1	G7MYT7	YLPM1	241 kDa	TRUE	unknown	0	0	0	0	0	0	0	1	0	0	0	2	0	0	0	0	0	0	0	1
712	TRUE	Empty	Cluster of G protein subunit beta 1 OS=Macaca mulatta OX=9544 GN=GNB1 PE=2 SV=1 (F7FXA9)	F7FXA9 [4]	GNB1	37 kDa	TRUE	unknown	0	3	0	4	0	9	0	2	0	11	0	2	0	10	0	12	0	12	0	4
712.1	TRUE	Empty	G protein subunit beta 1 OS=Macaca mulatta OX=9544 GN=GNB1 PE=2 SV=1	F7FXA9 (+1)	GNB1	37 kDa	TRUE	unknown	0	2	0	4	0	7	0	2	0	8	0	2	0	8	0	11	0	9	0	4
712.2	TRUE	Empty	G protein subunit beta 4 OS=Macaca mulatta OX=9544 GN=GNB4 PE=4 SV=1	A0A1D5QH03	GNB4	36 kDa	TRUE	unknown	0	1	0	0	0	5	0	0	0	6	0	0	0	4	0	5	0	5	0	0
712.3	TRUE	Empty	G protein subunit beta 2 OS=Macaca mulatta OX=9544 GN=GNB2 PE=2 SV=1	H9Z7W5	GNB2	37 kDa	TRUE	unknown	0	0	0	0	0	0	0	0	0	0	0	0	0	0	0	0	0	0	0	0
713	TRUE	Empty	Cluster of BCL2 associated athanogene 6 OS=Macaca mulatta OX=9544 GN=BAG6 PE=4 SV=1 (A0A1D5R3E6)	A0A1D5R3E6 [3]	BAG6	122 kDa	TRUE	unknown	0	1	1	1	1	1	1	1	0	3	0	2	0	1	0	5	0	5	0	1
713.1	TRUE	Empty	BCL2 associated athanogene 6 OS=Macaca mulatta OX=9544 GN=BAG6 PE=4 SV=1	A0A1D5R3E6 (+1)	BAG6	122 kDa	TRUE	unknown	0	1	1	1	1	1	1	1	0	3	0	2	0	1	0	5	0	5	0	1
713.2	TRUE	Empty	BCL2 associated athanogene 6 OS=Macaca mulatta OX=9544 GN=BAG6 PE=4 SV=2	H9H327	BAG6	114 kDa	TRUE	unknown	0	1	1	0	0	0	0	1	0	0	0	2	0	0	0	4	0	3	0	0
714	TRUE	Empty	Cluster of RALBP1 associated Eps domain containing 1 OS=Macaca mulatta OX=9544 GN=REPS1 PE=2 SV=1 (G7MQ88)	G7MQ88 [3]	REPS1	87 kDa	TRUE	unknown	1	0	1	1	3	2	0	1	0	1	1	2	3	3	2	1	2	4	3	2
714.1	TRUE	Empty	RALBP1 associated Eps domain containing 1 OS=Macaca mulatta OX=9544 GN=REPS1 PE=2 SV=1	G7MQ88 (+1)	REPS1	87 kDa	TRUE	unknown	1	0	1	1	3	2	0	1	0	1	1	2	3	3	2	1	2	4	3	2
714.2	TRUE	Empty	RALBP1 associated Eps domain containing 1 OS=Macaca mulatta OX=9544 GN=REPS1 PE=4 SV=1	F6XHI9	REPS1	77 kDa	TRUE	unknown	0	0	0	0	0	0	0	0	0	0	0	0	0	0	0	0	0	0	0	0
715	TRUE	Empty	Cell adhesion molecule L1 like OS=Macaca mulatta OX=9544 GN=CHL1 PE=4 SV=2	F7B8S4	CHL1	130 kDa		unknown	0	0	0	3	0	2	0	3	0	0	0	2	0	7	0	3	0	4	0	4
716	TRUE	Empty	Nucleosome assembly protein 1 like 5 OS=Macaca mulatta OX=9544 GN=NAP1L5 PE=3 SV=2	F6QXH9	NAP1L5	17 kDa	TRUE	unknown	1	4	2	10	1	8	0	12	1	11	0	2	0	18	0	14	1	12	3	4
717	TRUE	Empty	DDB1 and CUL4 associated factor 1 OS=Macaca mulatta OX=9544 GN=DCAF1 PE=4 SV=1	A0A1D5QK09_MACMU-DECOY (+3)		?		unknown	0	0	2	3	0	1	1	3	0	1	0	2	0	3	0	0	0	1	0	1
718	TRUE	Empty	Cluster of Tight junction protein 1 OS=Macaca mulatta OX=9544 GN=TJP1 PE=2 SV=1 (H9FZ35)	H9FZ35 [4]	TJP1	196 kDa	TRUE	unknown	2	0	1	0	1	0	2	2	5	6	2	2	1	2	5	1	1	9	3	3
718.1	TRUE	Empty	Tight junction protein 1 OS=Macaca mulatta OX=9544 GN=TJP1 PE=2 SV=1	H9FZ35	TJP1	196 kDa	TRUE	unknown	2	0	1	0	1	0	2	2	5	6	2	2	1	2	5	1	1	9	3	3
718.2	TRUE	Empty	Tight junction protein 1 OS=Macaca mulatta OX=9544 GN=TJP1 PE=3 SV=1	A0A1D5QHY2 (+2)	TJP1	188 kDa	TRUE	unknown	0	0	0	0	0	0	0	0	0	0	0	0	0	0	0	0	0	0	0	0
719	TRUE	Empty	Cluster of Capping actin protein of muscle Z-line alpha subunit 2 OS=Macaca mulatta OX=9544 GN=CAPZA2 PE=2 SV=1 (F7H1J4)	F7H1J4 [3]	CAPZA2	33 kDa	TRUE	unknown	0	3	0	2	0	5	1	1	0	2	1	2	0	2	0	4	0	4	2	3
719.1	TRUE	Empty	Capping actin protein of muscle Z-line alpha subunit 2 OS=Macaca mulatta OX=9544 GN=CAPZA2 PE=2 SV=1	F7H1J4	CAPZA2	33 kDa	TRUE	unknown	0	3	0	2	0	5	1	1	0	2	1	2	0	2	0	4	0	4	2	3
719.2	TRUE	Empty	Capping actin protein of muscle Z-line alpha subunit 2 OS=Macaca mulatta OX=9544 GN=CAPZA2 PE=3 SV=1	A0A1D5QIL8	CAPZA2	33 kDa	TRUE	unknown	0	2	0	2	0	4	0	0	0	1	0	0	0	0	0	3	0	0	0	0
719.3	TRUE	Empty	Capping actin protein of muscle Z-line alpha subunit 2 OS=Macaca mulatta OX=9544 GN=CAPZA2 PE=3 SV=1	A0A1D5QVM6	CAPZA2	19 kDa	TRUE	unknown	0	0	0	0	0	0	0	0	0	0	0	0	0	0	0	0	0	0	0	0
720	TRUE	Empty	Serine/arginine-rich splicing factor 4 OS=Macaca mulatta OX=9544 GN=SRSF4 PE=4 SV=2	F7DYE3	SRSF4	55 kDa	TRUE	unknown	1	0	5	5	0	1	2	2	1	3	4	2	4	5	11	4	0	1	0	0
721	TRUE	Empty	ATPase H+ transporting V1 subunit H OS=Macaca mulatta OX=9544 GN=ATP6V1H PE=4 SV=1	F6SP91	ATP6V1H	51 kDa		unknown	0	0	0	0	0	1	0	0	0	1	0	2	0	1	0	0	0	0	0	1
722	TRUE	Empty	Sorting nexin 15 OS=Macaca mulatta OX=9544 GN=SNX15 PE=4 SV=1	A0A1D5RJD8 (+1)	SNX15	35 kDa		unknown	0	0	0	0	0	0	0	0	0	0	2	2	0	0	2	0	0	1	2	0
723	TRUE	Empty	Dpy-30, histone methyltransferase complex regulatory subunit OS=Macaca mulatta OX=9544 GN=DPY30 PE=2 SV=1	F7GJI8	DPY30	11 kDa		unknown	0	0	0	4	0	0	0	2	0	4	0	2	0	3	0	5	0	2	0	1
724	TRUE	Empty	BMP2 inducible kinase OS=Macaca mulatta OX=9544 GN=BMP2K PE=4 SV=2	F6U9P8_MACMU-DECOY		?		unknown	0	0	0	0	0	0	0	0	0	0	0	2	0	0	0	0	0	0	0	0
[truncated: 1,939 more rows]

## Sheet: 2D_Domain_specific_spec_count
Spec Count	Projection Domain	PRR	MTBR	C-term			Site	Mod 7yr_TCEP_TiO2	Mod 15.5yr_TCEP_TiO2	Mod 28.6yr_TCEP_TiO2	Mod 25.3yr_TCEP_TiO2	Mod Low_TCEP_TiO2
7 yr	106	229	7	245			T39	6	3	3	8	4
15.5yr	187	325	13	262			S46	67	112	73	87	74
28.6 yr	114	295	4	375			T50	7	14	13	23	8
25.3 yr	156	413	54	605			S56	5	11	1	5	58
Low	166	121	0	36			S61	6	5	2	3	6
							S68	0	0	0	0	2
							T69	3	5	5	4	9
Normalized	Projection Domain	PRR	MTBR	C-term			T71	0	0	0	0	1
7 yr	18.0579	39.0119	1.1925	41.7376			T111	1	6	0	4	0
15.5yr	23.7611	41.2961	1.65184	33.291			S113	11	31	17	22	4
28.6 yr	14.467	37.4365	0.507614	47.5888			T175	5	8	7	25	0
25.3 yr	12.7036	33.6319	4.39739	49.2671			T181	73	89	92	125	78
Low	51.3932	37.4613	0	11.1455			S184	0	0	0	0	0
							S185	0	0	0	0	0
							S191	0	2	0	2	0
							S198	10	18	14	16	2
							S199	18	22	19	25	3
							S202	25	19	14	20	9
							T205	7	13	4	25	0
							S210	0	3	3	2	0
							T212	2	11	15	22	0
							S214	20	40	28	28	3
							T217	32	45	29	36	1
							T231	30	41	50	45	25
							S235	7	14	20	41	0
							S238	0	0	0	1	0
							S262	2	4	3	17	0
							T263	0	2	0	0	0
							S356	5	7	1	37	0
							Y394	8	5	2	0	7
							S396	88	118	152	209	35
							S400	68	78	100	133	0
							T403	19	16	39	47	1
							S404	30	26	38	74	0
							S409	22	11	40	83	0
							S412	0	0	0	0	0
							T414	0	0	0	1	0
							S416	10	8	4	52	0
							S422	0	0	0	6	0

## Sheet: 2E_Normalized_pTau_spec_counts
protein name	Site	Mod 7yr_TCEP_TiO2	7 yr Macaque Tau 441	Normalized	Mod 15.5_TCEP_TiO2	15.5yr Macaque 441 Spectra	Normalized	Mod 28.6yr_TCEP_TiO2	28.6 yrMacaque 441 Spectra	Normalized	Mod 25.3yr_TCEP_TiO2	25.3 yr Macaque 441 Spectra	Normalized	Mod 19.5yr_TCEP_TiO2	19.5yr Macaque 441 Spectra	Normalized
Macaque_441	T39	6	706	0.00849858	3	954	0.00314465	3	794	0.00377834	8	1096	0.00729927	4	684	0.00584795
Macaque_441	S46	67	706	0.0949008	112	954	0.1174	73	794	0.0919395	87	1096	0.0793796	74	684	0.108187
Macaque_441	T50	7	706	0.00991501	14	954	0.0146751	13	794	0.0163728	23	1096	0.0209854	8	684	0.0116959
Macaque_441	S56	5	706	0.00708215	11	954	0.0115304	1	794	0.00125945	5	1096	0.00456204	58	684	0.0847953
Macaque_441	S61	6	706	0.00849858	5	954	0.00524109	2	794	0.00251889	3	1096	0.00273723	6	684	0.00877193
Macaque_441	S68	0	706	0	0	954	0	0	794	0	0	1096	0	2	684	0.00292398
Macaque_441	T69	3	706	0.00424929	5	954	0.00524109	5	794	0.00629723	4	1096	0.00364964	9	684	0.0131579
Macaque_441	T71	0	706	0	0	954	0	0	794	0	0	1096	0	1	684	0.00146199
Macaque_441	T111	1	706	0.00141643	6	954	0.00628931	0	794	0	4	1096	0.00364964	0	684	0
Macaque_441	S113	11	706	0.0155807	31	954	0.0324948	17	794	0.0214106	22	1096	0.020073	4	684	0.00584795
Macaque_441	T175	5	706	0.00708215	8	954	0.00838574	7	794	0.00881612	25	1096	0.0228102	0	684	0
Macaque_441	T181	73	706	0.103399	89	954	0.0932914	92	794	0.115869	125	1096	0.114051	78	684	0.114035
Macaque_441	S191	0	706	0	2	954	0.00209644	0	794	0	2	1096	0.00182482	0	684	0
Macaque_441	S198	10	706	0.0141643	18	954	0.0188679	14	794	0.0176322	16	1096	0.0145985	2	684	0.00292398
Macaque_441	S199	18	706	0.0254958	22	954	0.0230608	19	794	0.0239295	25	1096	0.0228102	3	684	0.00438596
Macaque_441	S202	25	706	0.0354108	19	954	0.0199161	14	794	0.0176322	20	1096	0.0182482	9	684	0.0131579
Macaque_441	T205	7	706	0.00991501	13	954	0.0136268	4	794	0.00503778	25	1096	0.0228102	0	684	0
Macaque_441	S210	0	706	0	3	954	0.00314465	3	794	0.00377834	2	1096	0.00182482	0	684	0
Macaque_441	T212	2	706	0.00283286	11	954	0.0115304	15	794	0.0188917	22	1096	0.020073	0	684	0
Macaque_441	S214	20	706	0.0283286	40	954	0.0419287	28	794	0.0352645	28	1096	0.0255474	3	684	0.00438596
Macaque_441	T217	32	706	0.0453258	45	954	0.0471698	29	794	0.0365239	36	1096	0.0328467	1	684	0.00146199
Macaque_441	T231	30	706	0.0424929	41	954	0.0429769	50	794	0.0629723	45	1096	0.0410584	25	684	0.0365497
Macaque_441	S235	7	706	0.00991501	14	954	0.0146751	20	794	0.0251889	41	1096	0.0374088	0	684	0
Macaque_441	S238	0	706	0	0	954	0	0	794	0	1	1096	0.000912409	0	684	0
Macaque_441	S262	2	706	0.00283286	4	954	0.00419287	3	794	0.00377834	17	1096	0.0155109	0	684	0
Macaque_441	T263	0	706	0	2	954	0.00209644	0	794	0	0	1096	0	0	684	0
Macaque_441	S356	5	706	0.00708215	7	954	0.00733753	1	794	0.00125945	37	1096	0.0337591	0	684	0
Macaque_441	Y394	8	706	0.0113314	5	954	0.00524109	2	794	0.00251889	0	1096	0	7	684	0.0102339
Macaque_441	S396	88	706	0.124646	118	954	0.12369	152	794	0.191436	209	1096	0.190693	35	684	0.0511696
Macaque_441	S400	68	706	0.0963173	78	954	0.081761	100	794	0.125945	133	1096	0.12135	0	684	0
Macaque_441	T403	19	706	0.0269122	16	954	0.0167715	39	794	0.0491184	47	1096	0.0428832	1	684	0.00146199
Macaque_441	S404	30	706	0.0424929	26	954	0.0272537	38	794	0.0478589	74	1096	0.0675182	0	684	0
Macaque_441	S409	22	706	0.0311615	11	954	0.0115304	40	794	0.0503778	83	1096	0.0757299	0	684	0
Macaque_441	T414	0	706	0	0	954	0	0	794	0	1	1096	0.000912409	0	684	0
Macaque_441	S416	10	706	0.0141643	8	954	0.00838574	4	794	0.00503778	52	1096	0.0474453	0	684	0
Macaque_441	S422	0	706	0	0	954	0	0	794	0	6	1096	0.00547445	0	684	0

## Sheet: S2B_Normalized_pTau_total_TIC
						10yr_DTT_TiO2	10yr_DTT_Total	10yr_TCEP_TiO2	10yr_TCEP_Total	Myrtle_DTT_TiO2	Myrtle_DTT_Total	Myrtle_TCEP_TiO2	Myrtle_TCEP_Total	Nikki_DTT_TiO2	Nikki_DTT_Total	Nikki_TCEP_TiO2	Nikki_TCEP_Total	Tambora_DTT_TiO2	Tambora_DTT_Total	Tambora_TCEP_TiO2	Tambora_TCEP_Total	Violet_DTT_TiO2	Violet_DTT_Total	Violet_TCEP_TiO2	Violet_TCEP_Total
Macaque_441	Macaque_441		46 kDa	TRUE	unknown	6512100000	2514900000	5733300000	2405700000	6596800000	2447200000	6311000000	2428200000	6983300000	2082400000	4624600000	2239100000	10654000000	2320700000	8774300000	2346300000	3506600000	2815500000	3618000000	2599000000
protein name	Site	Mod 7yr_TCEP_TiO2	7 yr Macaque Tau 441	Normalized	Mod 15.5_TCEP_TiO2	15.5yr Macaque 441 Spectra	Normalized	Mod 28.6yr_TCEP_TiO2	28.6 yrMacaque 441 Spectra	Normalized	Mod 25.3yr_TCEP_TiO2	25.3 yr Macaque 441 Spectra	Normalized	Mod 19.5yr_TCEP_TiO2	19.5yr Macaque 441 Spectra	Normalized
Macaque_441	T39	3376925	5733300000	0.000589002	2.53673e+06	6311000000	0.000401954	3.6706e+06	4624600000	0.000793713	4735388	8774300000	0.000539688	2.32873e+06	3618000000	0.00064365
Macaque_441	S46	428408608	5733300000	0.0747229	584142590	6311000000	0.0925594	312489632	4624600000	0.0675712	388289600	8774300000	0.0442531	339157760	3618000000	0.0937418
Macaque_441	T50	10157772	5733300000	0.00177171	21925674	6311000000	0.0034742	14657390	4624600000	0.00316944	29931726	8774300000	0.0034113	1.44033e+06	3618000000	0.000398101
Macaque_441	S56	2.3915e+06	5733300000	0.000417124	9406230	6311000000	0.00149045	1.36684e+06	4624600000	0.000295559	5084986	8774300000	0.000579532	65082304	3618000000	0.0179885
Macaque_441	S61	12820845	5733300000	0.00223621	13112950	6311000000	0.00207779	5.49528e+06	4624600000	0.00118827	10097460	8774300000	0.0011508	36498144	3618000000	0.0100879
Macaque_441	S68	0	5733300000	0	0	6311000000	0	0	4624600000	0	0	8774300000	0	6101314	3618000000	0.00168638
Macaque_441	T69	4.71365e+06	5733300000	0.000822153	12891750	6311000000	0.00204274	10314536	4624600000	0.00223036	7.064e+06	8774300000	0.000805079	16541833	3618000000	0.00457209
Macaque_441	T71	0	5733300000	0	0	6311000000	0	0	4624600000	0	0	8774300000	0	166851	3618000000	4.61169e-05
Macaque_441	T111	634659	5733300000	0.000110697	18979686	6311000000	0.0030074	0	4624600000	0	22584452	8774300000	0.00257393	0	3618000000	0
Macaque_441	S113	54607720	5733300000	0.00952466	113605968	6311000000	0.0180013	84345424	4624600000	0.0182384	103369288	8774300000	0.0117809	6.34894e+06	3618000000	0.00175482
Macaque_441	T175	5456358	5733300000	0.000951696	5956097	6311000000	0.000943764	6.69832e+06	4624600000	0.00144841	53198208	8774300000	0.00606296	0	3618000000	0
Macaque_441	T181	429156000	5733300000	0.0748532	441565024	6311000000	0.0699675	354098144	4624600000	0.0765684	756369470	8774300000	0.0862028	255143664	3618000000	0.0705206
Macaque_441	S191	0	5733300000	0	389638	6311000000	6.17395e-05	0	4624600000	0	821476	8774300000	9.3623e-05	0	3618000000	0
Macaque_441	S198	69944656	5733300000	0.0121997	113975024	6311000000	0.0180597	82474832	4624600000	0.0178339	123271872	8774300000	0.0140492	1.20345e+06	3618000000	0.000332629
Macaque_441	S199	441185696	5733300000	0.0769514	461568800	6311000000	0.0731372	388451328	4624600000	0.0839967	505920064	8774300000	0.0576593	4833090	3618000000	0.00133585
Macaque_441	S202	185658192	5733300000	0.0323824	193080480	6311000000	0.0305943	126346976	4624600000	0.0273206	164134320	8774300000	0.0187063	146186976	3618000000	0.0404055
Macaque_441	T205	9591446	5733300000	0.00167294	19918368	6311000000	0.00315614	12442323	4624600000	0.00269046	181447184	8774300000	0.0206794	0	3618000000	0
Macaque_441	S210	0	5733300000	0	8680780	6311000000	0.0013755	8298917	4624600000	0.00179452	6063316	8774300000	0.000691031	0	3618000000	0
Macaque_441	T212	3.31562e+06	5733300000	0.000578309	17057724	6311000000	0.00270286	32442432	4624600000	0.00701519	266073056	8774300000	0.0303241	0	3618000000	0
Macaque_441	S214	28441672	5733300000	0.00496079	153731552	6311000000	0.0243593	112545784	4624600000	0.0243363	253338144	8774300000	0.0288727	2.67741e+06	3618000000	0.000740025
Macaque_441	T217	114486056	5733300000	0.0199686	139815680	6311000000	0.0221543	112269456	4624600000	0.0242766	258129728	8774300000	0.0294188	889471	3618000000	0.000245846
Macaque_441	T231	178184640	5733300000	0.0310789	163633584	6311000000	0.0259283	164340032	4624600000	0.0355361	266037744	8774300000	0.0303201	29460816	3618000000	0.00814285
Macaque_441	S235	25194480	5733300000	0.00439441	14767640	6311000000	0.00233998	54973976	4624600000	0.0118873	234339872	8774300000	0.0267075	0	3618000000	0
Macaque_441	S238	0	5733300000	0	0	6311000000	0	0	4624600000	0	389153	8774300000	4.43514e-05	0	3618000000	0
Macaque_441	S262	3.28465e+06	5733300000	0.000572907	3.99483e+06	6311000000	0.000632995	2693011	4624600000	0.000582323	93235512	8774300000	0.010626	0	3618000000	0
Macaque_441	T263	0	5733300000	0	2.084e+06	6311000000	0.000330217	0	4624600000	0	0	8774300000	0	0	3618000000	0
Macaque_441	S356	1.97374e+06	5733300000	0.000344258	4953289	6311000000	0.000784866	1.12991e+06	4624600000	0.000244326	130642616	8774300000	0.0148892	0	3618000000	0
Macaque_441	Y394	12800528	5733300000	0.00223266	8536639	6311000000	0.00135266	3.6556e+06	4624600000	0.000790468	0	8774300000	0	18339766	3618000000	0.00506903
Macaque_441	S396	382183296	5733300000	0.0666603	575354110	6311000000	0.0911669	613520450	4624600000	0.132665	2900322050	8774300000	0.330547	67279808	3618000000	0.0185959
Macaque_441	S400	214450272	5733300000	0.0374043	494751616	6311000000	0.0783951	582414980	4624600000	0.125938	1835563780	8774300000	0.209198	0	3618000000	0
Macaque_441	T403	147134160	5733300000	0.0256631	152604592	6311000000	0.0241807	256723184	4624600000	0.0555125	948138240	8774300000	0.108059	328243	3618000000	9.07249e-05
Macaque_441	S404	144840896	5733300000	0.0252631	224845328	6311000000	0.0356275	378299328	4624600000	0.0818015	1434281470	8774300000	0.163464	0	3618000000	0
Macaque_441	S409	10314354	5733300000	0.00179903	11655458	6311000000	0.00184685	13735442	4624600000	0.00297008	39538056	8774300000	0.00450612	0	3618000000	0
Macaque_441	T414	0	5733300000	0	0	6311000000	0	0	4624600000	0	109204	8774300000	1.24459e-05	0	3618000000	0
Macaque_441	S416	42871440	5733300000	0.00747762	34495488	6311000000	0.00546593	25270694	4624600000	0.00546441	412097120	8774300000	0.0469664	0	3618000000	0
Macaque_441	S422	0	5733300000	0	0	6311000000	0	0	4624600000	0	533768	8774300000	6.08331e-05	0	3618000000	0
